# Supplementary material for: Genome Analysis of Multidrug-Resistant Shewanella algae Isolated From Human Soft Tissue Sample
Source: Front Pharmacol. 2018 Apr 26;9:419. doi: 10.3389/fphar.2018.00419 (PMC5932639; doi:10.3389/fphar.2018.00419)
Supplement: Supplementary file 3 [file Table_3.xlsx]

## Sheet: 特有VFG
Supplementary Table S3: S. algae YHL-Specific Virulent Genes
Query_id	VF_number	Query_length	VF_length	align_length	Query_start	Query_end	VF_start	VF_end	evalue	bitscore	positive_scoring%	Query_cover	VF_cover	VF_gene	VF_function	VF_in	VF_inID	VF_Species
AYI97_06180	24579	237	413	219	7	223	4	214	5.72e-36	133	56.62	92	51.0896	neuA	N-acylneuraminate cytidylyltransferase	Capsule	CVF186	Streptococcus agalactiae A909
AYI97_06185	2893	336	366	302	2	277	20	312	5.67e-15	75.1	43.05	82	80.0546	lpsB	Glycosyltransferase	LPS	CVF774	Acinetobacter baumannii BJAB0715
