# Supplementary material for: Genome Analysis of Multidrug-Resistant Shewanella algae Isolated From Human Soft Tissue Sample
Source: Front Pharmacol. 2018 Apr 26;9:419. doi: 10.3389/fphar.2018.00419 (PMC5932639; doi:10.3389/fphar.2018.00419)
Supplement: Supplementary file 5 [file Table_5.xls]

## Sheet: Table 1
Supplementary Table S5: Antimicrobial resistance genes in the S. algae YHL genome
Antibiotic class	Gene	Function	Locus tag	ARO_ID
Beta-lactams	blaOXA-55	class D beta-lactamase	AYI97_02455	ARO:3001813
	blaMUS-1	class B beta-lactamase	AYI97_15100	ARO:3000843
	omp36 mutated (G133D)	mutant porin	AYI97_04410	ARO:3003385
polymyxins/colistin	basR ( pmrA ) mutated (L71R; L157Q)	Response regulator for Lipid A modification genes	AYI97_11540	ARO:3003582
	basS ( pmrB )	Histidine protein kinase sensor Lipid A modification gene	AYI97_11545	ARO:3003583
	pmrC (eptA)	addition of 4-amino-4-deoxy-L-arabinose (L-Ara4N) and phosphoethanolamine to Lipid A	AYI97_09590	ARO:3003576
	pmrE (ugd)	mediate the synthesis and transfer of 4-amino-4-deoxy-L-arabinose (Ara4N) to Lipid A	AYI97_06125	ARO:3003577
	pmrF	mediate the synthesis and transfer of 4-amino-4-deoxy-L-arabinose (Ara4N) to Lipid A	AYI97_14450	ARO:3003578
	phoP mutated (A110V; R117L)	two-component system-mediated LPS modifications	AYI97_10125	ARO:3003895
	phoQ mutated (K123Q; V260G)	two-component system-mediated LPS modifications	AYI97_10120	ARO:3003896

## Sheet: 工作表1
Antimicrobial resistance genes in the S. algae YHL genome
Antibiotic class	Gene	Function	Locus tag	ARO_ID	evalue
Beta-lactams	OXA-55	class D beta-lactamase	AYI97_02455	ARO:3001813	2.29e-152
	omp36 mutated (G133D)	mutant porin	AYI97_04410	ARO:3003385	2.61e-15
	PmrE		AYI97_06125	ARO:3003577	0

## Sheet: 工作表3
Known mutations in genes conferring resistance to colistin and corresponding variants in the S. algle YHL
Gene	Organism	Mutation (locus tag)
