# Supplementary material for: Genome Analysis of Multidrug-Resistant Shewanella algae Isolated From Human Soft Tissue Sample
Source: Front Pharmacol. 2018 Apr 26;9:419. doi: 10.3389/fphar.2018.00419 (PMC5932639; doi:10.3389/fphar.2018.00419)
Supplement: Supplementary file 6 [file Data_Sheet_1.FASTA]

>scaffold00001
TCGAACAAAAGCTTAATGACGGTTTACCTGCTCAGGGAGCAACTCAAGGAGATGTGGTACTGCACAGATGAAGCCGAAGC
CACGGCTCAATGGAACCTCTGGTGGCAACAAGTCAGAGAGAGCGGTATCAGGCCACTACTCCAATTTGGCCAGCGTCTTA
AAAACTATCTTCATGGCATAGTTGCTTCAGCGGTTCATCCGTTGCACACCTGCCGACTAGAGGGGATGAACAACAAAATC
AAACTGCTGAAGCGAATGGGCTATGGCTACCGGGATACCGAATACTTCTTTCTGAAAGTCAGAGAGGCGTTCCCCGGAGA
TCCGCGATGAACCTTTTTTTATGCCAGGATTTTACTGTTTGTCAGGCCCATTGAGGTGCGGTTTGTGAACTTTGCAGGAG
CGTGGTCAGCATATTGGCCAGCTTATCCAACATCAGCTTCAACCCCTTTGGCATACTTTGAACATCTATGCCGAGCAGCA
AGTTTTTAACCTCGAGGCCCAATTCGGTATCGCCTTCAATACTGAGTCGGCGCTGGAAAAACAGGGTGTCAGGATCCTCT
TTGGCGGCGGCGACCAGCAAGAGTTCAGCGCTATTGGCACTGAAGGTGACTTCCGGGGCCGTAAAAGGCCGCACCTTGAA
ACCTTGTTCGAAACTGACTTCAAATGCCAACTCCATATCCTCAACCCGAACGCCAACCCATTGCCCTTCAAGAAAGTCCA
ATTCACCATCCTGAACCTGTTCGCTGAGCAATACCGCCAATAGCTGCTGCAGTACGTTCGCCTTGATGGCGAAGGGAACC
AAGGTCAGCGGTTTTCCAACCAACTTGGGAGCCAGAGTGAGAATATCGCGCGCCGCCTTGGCGGCTAAAGCCGTGCGCAT
CTTGAGTTACTCCTGATTAAAATGCCAAAACTCCGGCAGTCTAACCAAGTTTTATGATCATAAACCTGTTTTATATCAAT
TCTGTGAGATCCAAAGGTCGATAAACTGCGGCTTTGTTTGTAATTAGGGAGAAAGTTAACATGGAACTCCTGTGTCCGGC
CGGGAACTTGGCATCACTCAAGGCTGCTCTCAACGCCGGCGCCGATGCCCTCTATCTGGGGCTGAAAGACGACACCAATG
CCCGCTCATTTGCCGGACTGAACTTCACACCGACCAAACTGCAACAGGCAGCCAAAGAGGTAAAGTCTCAAGGGCGCAAG
CTGTATCTGACTATTAATACCTTTCCGCAACCGGGTGAAGAGAAACGTTGGTACCAGGCCGTCGATCTGGCCGCCAACAC
GGATATAGATGGGCTGATCATGGCCGATCTGTCGCTACTGGATTATGCCCATGGCCACTACCCTCACCTGCCGCTGCATC
TTTCGGTACAGGCCAGCGCCACCAATCTCGGTGCCCTGGCACTCTATAAGCGTGAATTCAACATTGAGCGCGCCGTACTC
CCCAGAGTGCTATCCATCAAGCAGGTCAAAGATCTTGCCAAGGCCAGTCCGGTTGATCTGGAAGTGTTTGCCTTCGGCAG
TCTATGTATCATGGCCGAAGGGCGCTGTCAGTTGTCTTCCTATGTGACTGGGGAATCGCCCAATTCAGGTGGCTCCTGCT
CACCGGCAAAACATGTGCGCTGGCAGGAAAATCAGGGCTGTCGCCAGACCCGCCTCAACGAAGTCTTGATTGACAGCTCG
GGGTTGAACGAGCAGATGGGCTACCCGGTTGTGTGCAAGGGACGTTATCTGACCGAAGAAGACAGCCAGCCGGGCTTTTT
GCTGGAGTCCCCCACCAGCCTCAATACCCTGGACTTGCTGCCGGAACTGGCCCAGGCCGGCATAGTGTCACTTAAAATTG
AAGGTCGCCAACGCAGCCCCGCCTATGTGGAACAGGTTACCCGGGTTTGGCGTCAGGCGCTGGACACCTATCAGAATGCG
CCGGAGCGGTTCCAATCCAAACCCGAATGGCATGCCGCGCTGGCCAAAGTATCCGAGGGACAAACCACCACGCTGGGTGC
CTACGAGCGCAGCTGGCAATAGGAAGTTTTCTATGAATATTTCTCTTGGCCCGCTGCTCTATTGCTGGCCCAAAGCACAA
GTGCAGGCCTTCTACCGTGAAGTTGCAGACAGCACTATTCCACTGGTTTATCTGGGTGAAGCCGTTTGCAGCCGCCGCAG
GCAGATGAAGTTTGCCGATTATCTGGCCCTGGCCCTTGAGCTCAAGGACGCCGGCAAACAGGTTGTATTGTCGACTCTGG
CCTTGATAGAGGCACAATCCGAGCTTAAAGAGCTTAAAAAGCAACTCGATAATGGCGAGTTCATAGTTGAGGCCAATGAT
ATGGCCGCCGTTGGTATGGCGCGGGAGCAGGGACTGCCTTTTGTCTGTGGTGCCAGTATCAATAACTACAACAGAGCCAG
CCTGGAAAAGCTGCATCAATGGGGCATGCAGCGCTTTGTGATGCCCATTGAGCTGTCAAAAATGTGGCTGCAAAAAGTCA
CCGCCCCGACGCCAAACTTTGAAATTGAAGTACTGGGTCATGGTTATTTGCCATTGGCGCACTCGGCCCGTTGCTTCACC
GCCCGTCATCAAGGGTTGGCAAAGGATGACTGTCAGACGGTATGCATCAAGCATCCAAAAGGCCTGGTCGCCCAGACCCA
GGAGCAACAACCACTATTGCGACTCAACGGCATACAGACTCAGTCGGCAGCCCGCTGCGATCTCAGACGGGAAATACCAG
AAATGAAACGTATGGGTGTTGACTGGTTCAGGGTTTCACCGGATGGCCATGACTCCATCGCTTTGGCGGAGTCTTTACTG
CAAAATGCAGGGAGTGAAGTCGATGCTGAAACAGGCAAAGAAGCCTGTAATGGATACTGGCACGGCGCACCTGGCATGGT
CTATAGACGTTAGCGTCAAGGTCTTAAGCAAACCCGTGCTGTGGGCTTTTCCGGCCTTTAATAAGGACTTTCAACAGGCT
CCTGTTCATCGGGGGCCTTTTTTGTGCACAGCAACAAACACAGGACCCAGAGCATAAAGCTGCCGAGCCCCAGCCATTCG
AGGACTGCCGGCCACCAAAAGTCAGGCCGAGGTAATTGCAGCACCAACTCATGGTAAAAGGGGTTATCCCCCTCGGTAAT
ACCAAGTTCAAGATGCGGTAGAAACAGAAACGCGCCCAGACTGACGCCGCTGATAAGCGCCGGGATCAGAGTCCACAGAG
TGGCGGCACCAAAGGGGCGCTGCAGCAGATAAACCAGGTAGCAGCCGACACTGATACAGCCAAAGATAAAGAACCACTTC
AGCATCAGGATATGAAGGTGATAGACATTGACGGGAAACAGGCCAACACCGGCCAGGGCCATACAAGTCAGGGTCAGGCT
GAGATACAGGAGATGGCCGCTCAATAAGCGAGACAACTGCAGGGTGAATAACCAACAGAGCACCAGGCTCAAACTACCGA
AGAACAAACCACCATTGAGCAGTACCGCCAACTTAGAATGGCCGTAACTGCCCAGTTCACTCAGGCTGTGATTGAGCAGG
CTGAACTCCCGCCCATCGCCGCTCTGATAGCCCCAGACAACCAACCCCAGGCCAAGCAGCAGTCCAAAGAGTCCCAGCAA
ACCAAAGCTCAACGCCATTCTTGCCAGTCTCTGTCTTCTTAACATGCCAGTGTATGCCCCGGATTCATTTTCTGCTGTCT
AACTTACATGCTCCAGATTTTTTTTAAAGCCCGGGCAAGGTCTTTTTGCGTTACCGATCGCTTATTTACCCGAGTTTAAA
CAACAAAATTCGCTTCCAGTCGAATTATTGCACTTTGATGCCTCGGCCATTCTTTGCTGTTCTGGCATACCCTCCCACAG
GAGATGACAGTAACCTTGGTTAGCAAGATCATGCCGGGTATGGAAACTGCAGGTCCGCCCAAGAGCAAAAATACAGCGCT
AGCAGATTTCACTGTGTCCAGCCGTTGGATTGCTTGTTTGCAGAGTTTTATCCCGACTAAAACACTGGCCATCGAAGTTT
TCAATTAGTATACATATCAATAACCTGCAAACGCTTTACCTCTAAAAAAGTTGCAAAAAGCGCTCACTCAAATAACCACA
AAAATGTTATGCTTATCACACTTAAAACGATAATAAGGCCTGAATCAATATCGGGCCACTAACTCTGAGCCGGAATTAAA
GATGTCCAGAAGGAATTCCACCACCACAGACAGGGAAGTCTGTCTGCAATCCACCGACGAACTCATTTCCACCACAGATC
TTCGCGGCGTTATCACTTACGTCAACCCGGCCTTTGCTGAGATATCGGGTTTTTCTGAAGCCGAGCTGTTGGGCCACAGC
CACAACATGGTTCGCCATCCCGATATGCCCAAGGCGGCCTTTGCCGAAATGTGGCAATGCCTCAAGGCCGGCAGTTCCTG
GCGGGGATTGGTCAAAAACCGTTGTAAGGACGGTGGTTTTTACTGGGTCGATGCTTTCGTGTCCCCCATCTTTGAACAGG
GAAAAATCATTGGTTATCAATCTGTCAGGGTTAAACCCAGTCAAGGCACCATCAAACGGGCCATCAAGGTATACAGTCGC
CTGAATCAGGGCAAAAGAGTCAAAGATCCGCTGACGCTGACGCAAAAACGCTTGCTTTCGGCACTGATGGCCGGCTCTGG
CTTACTGCTTAGCGGCTATATCTGGGGCTGGGGCGTGGTGTTGGCCGGAGCCATGTTGATGGCGCTCAATCTGGCTATCT
TCTATGACGAAGCCTTTCGTATTCCGGCACGATTGATGGCACTCAAGCAAGAGTACGATTCTGTCAGTCGCTTCATCTAT
GCCGGGCACGATACGTCATCCGTGCTCGAATTCCAGTTGCAGCGTAAGGCCGCCATGCTTCAGGGCGTTTTGGGCCGGAC
TCAGGATCAAGCGCTTAAAACCAATGATATTGCCGCTCAGTTGGTGGTGGCCGCAGAGCAGGCCAGAGTCGGCATGGATC
TGGAACAACAACAGATGCAGCAGATAGCCAGTGCCATCGAAGAGCTGCATGCCACTATCAGTGAGGTAGCCGACAACACC
CAGGCAACCTCAGGCCGTATAGATGAGGCTTATGGCCTCTGTCGTCAAAGCCGGGATGTGATGCATCAGAACAGTGAACA
TATTCTCCACCTGGCCGATGATGTTGCCAGGGCGGCTTCCAATGCCAAACGCCTGAACGATGAAGCACTGCAAGTTGCCA
ACGCCATGTCGGAAATCGACGCCATTGCCGACCAAACCAACCTGCTGGCTCTCAATGCAGCCATAGAAGCAGCCAGAGCC
GGCGAACAGGGACGCGGCTTTGCCGTGGTCGCCGATGAGGTCAGAGCCTTATCCGGCCGCACCCAGCAGTCCACCAAGAG
TATATCTGCCAGCATAGAGGCCATGTTCAGCATGCTGACCCAGTGGGCCAATGAGATGGAAGCCAGTAGACAACAGGCAC
AGGAGTGCGCCACTGAAGCATTGTCGGCTGTGGAGTCCATCAACACAGTTAATCAGGGGATGGCTGAAATACACGATCTC
GCCAGACAAAACGCCGTGGCGGCAACCCAGCAAGGGCAAGTAGTGCAAGAGATAGCAGGCGGCATACAGACGATTCACGG
CGCCACCAATGACAATGTCAGCGCCCTGTGTCAGGTTGAGCAAGCCGTATTGCAGTTAAAGGCCAGTGCCGACAGGTCGC
TGAACCTGAGACAGACTTTCGGCTGATACCAAAGCCCAGGTTCAGCCTGAGTAACAAATATTTAACCATTTATTTTTGAA
GGATTTTTCATAAGGAATTGCTCAAATAATAATTAAGCAAGGACAGGAAATAACTATGCTGTTGTGATCAAAGAGACAGA
ACTGACAGCGAATGAATTTACATAGCTGCGCTAAGGGGGTAATCTTGCCCCCTTAAATTCGGGGGCCGGTTGAATGAAAA
TGCATTCAGAGCCAATATTGCCCCTGGCGAGTAGCTTTGTTACTCATCCAATTAGTGTAGATTCAGGGTGTAATAACCGT
GGCAGACGAAAAACAACCCCGCAACATAACAACCATACTCACCTTCCTGGTGCCATCTCTGCTCGGCGTCTTACTCTTTA
TGACGCCTATCAGCTATAACAACGAACTGACCATTCCTGTGGCGGTGTTGGCCGATGAACTCAAGAATTTGCTCAATGAT
TATTTGACCAGCATAATTTGCGCCATAGTGGTATTTACCGCCACGGCCAGTGTATTGGTGAAACTCCTGCGCCCCGGTTT
TATCCGCCGCAACAAGTTTCTCAATTCCCTGTTGAATATCAGCCCTGCCTGGCTCTTGGTCAGGGTTTTGGGCGCCATAT
TTATCTGTCTGACCTTCTTCCAGGTTGGCCCTGAGATGCTCATAGCCGATTCCACCGGCGCCTTGGTGATGAGTAAACTG
TTGCCACTGCTGTTCTGTGTATTCTTTTTTGCCGGTATGTTCCTGCCTTTGTTGCTCAACTTTGGCCTGCTGGAACTCTT
CGGAACCTTACTGACCAAGTTGATGCGGCCGGTGTTCAACCTACCGGGACGCAGCGCCATCGACTGTATGGCCTCCTGGC
TCGGGGATGGTAGCGTTGGTATTTTGCTGACCAGTAAACAGTATGAGAACCGCTTCTATACCCAGCGTGAAGCGGCGGTT
ATCGGCACCACCTTCTCGGCAGTCTCTATCACTTTTACCCTTGTGGTACTCACCCAAGTGAAACTGCAGGCAATGTTTGT
ACCCTTCTACCTGACAGTCTGTCTGGCCGGTATTGTTGCCGCCATAATAGTGCCCAAGTTGCCGCCGCTGTCGCGCAAGA
AGGATGTTTATGTTGATGGCAGCCCCAGACGGAAAGATGATGAGTCGCTGCCAGAAGGTCATAACTCTCTGTCCTGGGGA
CTGGATCTGGCGCTCACCAAGGCGTCCCACACAGGTGGCGTATTCAAGGTGCTCTCCGAAGGGGTGAAAAATGTCATCGA
TATGATCTTCGGTGTGCTCCCCGTCGTAATGGCATTAGGTACCATAGCTCTGGTCATCGCCGAATACACCCCGGTATTTA
ACTATCTTGGTAAGCCTTTTATTCCATTGTTGGAACTGATGCAGATCCCCGAAGCTACCCAAGCCTCCAAGACTATAGTC
GTCGGGTTTGCCGATATGTTTATCCCCTCGATTCTGGCCACCAGCATAGAATCCGACATGACACGCTTTGTGATTGCGGC
GCTGTCTGTCACCCAATTGATCTACATGAGTGAAGTAGGCGCCTTGCTTATCGGCAGCAAGATACCGGTGAAAATTTGGG
AGTTGTTTGCCATCTTCCTGCTGCGAACCCTGGTTACTCTGCCTGTGATTGCCGGGATGGCACATCTGCTGTTCTAAGGG
CAATTTAGCCGGACTTCCCCACAACGGCCGCTACATGCGGCCGTTTTTATTTCTAAGCACTAGAATGTGCTCACAAAATT
CGCATTTCGGCCACCAGCATCTACACTGAAAAAAGTTCGTTTTTGAGGCTTTTCGGTGAAAATCTTTGCGTTGCTGCTCC
TTTTTACGGCACTTTGGTGCCTCGATAGCCTGACGCCGTCATTGGGCTATCGCCCCGTCCTTGAGCAATTTCAGGCCGAA
GACGGCTTGTCGATGAACACTGTCAATGACCTCGCCACAGACGATCGTGGTCACCTGTGGATAGCCACACAAGCCGGACT
CAACCGCTTCGATGGCGAACATTTCAGAATCTACAGTAAGCAGGACGCTCCCCACGGCCCTAGTGGCAATCACATTGAAA
GGCTACTGTTTTCAAGCCAGAAGGAGTTGTGGCTGCTGACCTTGAGCGATGGCCTGAATCTTTATCATCCGGACAGTGGC
CGCTTTGAAATATTGGGTGCCGAAGCCGATCTGCCGCTGACCGGGATCCGCGAGCTGGCAGAAGACAAGCAAGGCATGCT
CTGGCTGCTGATGGATGATGCCAAGGTTTGGCGCTACGACCCAAAACGCCGCCAACGCCTGGATAGCCAGCAGCTTCAGA
CAAATACCGTTTCACAACTGAGGTTTTATGCAACGCCTTCCGGCGACTTGTATCTTGCAGGAGACTCGCTCTGGCAACTG
GATGACAGCAAGTCCTGGCAACAGATTACAATATTGCCGCAGTCTGCTCAGGTAGAGTCTCTGATACAGGCCAAAGACGG
CAGTTTATGGCTCGCAAGCAAAGGAACGCTCTGGCACTGGTCTTTGGGAACCGAGGCCGTGCCTTACTCCATCAACCAAC
TTGGCGATGCCGGCATTCGGCATATGGTTTTGGATCCACAGCAACGTCTCTGGTTGGCGGTGGATAAACTCGGTCTAGTG
CGGTTTACACCTCAAACCCGGGAGCTTCTTTGGCAACAAAACAGCGATGGCAAGACCATCCAGACGCTGCATCTGGATGA
CAGCAACCAACTTTGGATAGCGACCAAGGGAGCCGGTCTCGGTAAGTTGGATCTCAATCAGGAAGCCATGGGAAAACTGC
TCCCCAACAGTTTCGAGAACCACAACCTGGGTAATGGCGATGTCAGAGCGATTTTTCGCGATCATCTGGGGAAACTCTGG
GTCGGCACCGCCAGCGGCCTTTATCAGGCACTGGAGTCTGACTCGGGCAAAATTCAAGGCTTCAAACCCTCGCCGCTGGC
AAGCCAACTGCTGGATAAGGCCTTTATCGGTTTTATCAAAGAAGACAGTCAGGGCCGGCTGTGGATTGGCACCCGGGGCG
AAGGCTTACTGATCTTCAATGCCGAGCGCGACAGCTATCTGCACTATCGCCATCAGGCCAATGAACCGGGCTCACTGCCG
GCCAACACCCTCTACAGTTTAACCTTTGATCAAAGTGGCATTGCCTGGATAGCAACCAAAGAAGCCGGAGTCAGCCGTTA
TCTTGGTATCGAAAAAGGCTTTGCCGCGCCGGACGCCACGCCGCTGCCCAAAACAGAAACCACTTCGATACTGGAGGATA
ACGGCGGCAATATCTGGATCACCAGTTACGGTGAAGGCCTATTCAGGCTCAAGCCGGATGGCAGTGTATCTCATTGGTCC
ACGGATACTGAAGTCCCTCTACCCGGCAAGCATCTGTTTTCCATCTACCAACATCCGGATGGACAGTTATGGATAGCATC
CAGTGACGGCGTATTCTCATTCACCCCGGATAGCGGGCAGTATCAAATGTTTGATCGCCAACACGGCCTGATAGGCGATG
TCGCCTACCTGATGCAACATGATGCCGACAACAAACTCTGGATTGGCAGCGCCAGCGGCCTGTCATGGCTGGATCCCGCA
ACAGGCACAAGCCGGAATTTTGCTTATGAAGATGGCTTGCAAGCCAACGAGTTCAACTTTGGCGCCGGGTTTCTCGATCG
GGACGGTAGCTTGTTTCTCGGCGGTGTAAAAGGTCTCAACCATATTCAGCCCCCCGCTTTACCCGCGAGGAAACCTCCGG
CGCAGCCGATCATAGATGAACTGCAGGCCCTGGGGCAAACACAAGAGCATGCACCAAAACCCTGGAGCCGACAGAAACTG
GTTCTGGGGGTTGATGCCTTGCCGCTGAGTCTCAAATTCCACAGCCCGAACCTGCATCACGCCAGGCATCTTGAGTATCA
ATACAAACTCGAAGGCATGCAGCAGGAGTGGCTCAATACACGGGGGGCCAGAACCGCCTTCTTCCCGGCGCTCAAACCCG
GTGACTATCGCTTTATGGTCAGAGCCATGGATATTGACGGTAATACCAGCCCGGCGCAGAGCCTGCAGCTGAGCATAACC
CCCAGGCCCTGGCAAAGCCCCTGGGCTTATACTATTTACAGCTTATTGTTGCTGAGCCTGATATTTGGCTTTGCCTATAA
CAGGTGGCAGAAGTTTATTGAGCAACGAAAACTGCTGCAACAGGTGGCGAGCAGCGAGCAAAAGCTGCAACTGGCACTTA
TCGGCAGTGGCGATGAGTTTTGGGATTGGGATTTGCAGGCACAGGAGGCCAATCGCAATAACGCATTTCTCTGGTATCCC
GAGCCAGAAACCCACCTGAAAGATACGCTGGAGCGCTGTGTCCATCCCGAAGACTTGCCGCTCATCTGGCCCGAGATTGA
TGCCTGCCTCCATAAAGGCCGGCAAGAATTTGAACTCAGCTATCGCGGCAAGACCCAGGACGACAGCTGGCTTTGGGTAC
TCAACCGTGGCCGGGTCATGGCCAGGGATCAAGAGGGGCGCCCTTTAAGGATTACAGGAACCATCAAGGATATTCAGAAA
CTGAAAGAAACCGAATCGGCACTGCGTCGCTTCAATCAGGAGTTGGAGCTGAGGGTTAAACAGCGCACTGAAGCGCTGCA
ACAGAGCAATGATGAACTGAACCACACCCTGGAAGAGTTACGACTGGCGCAGTCTGAACTGCTGGATAAGGAGAAAATGG
CCACACTTGGTGGTCTGGTTGCCAGCATCACCCATGAAGTCAACACTCCCATAGGTATCTGTGTCACCGCGGCTTCGCAT
CTGGCGGAGAATGTTAAAGCCTTCAACAAGCGCTTTTACGCCGAGGATGTCGATCAGCAGGATTTCGAACAGTACCAGAG
TGAAGTGGCCGACTGCAGCCGACTGATGCTGACCAACCTGGAGCGCGCCGCCAAGCTGATCCGCAGCTTCAAACAGCTCT
CCGTCGATCAGTCCCATGAAGAACTGCGGGAATTTAACCTGGGGCACTATCTGGATGAGATTTTCCTGTCGCTCAACCCC
ATGCTGCACCGCTCGCCTCACAAGTACAGCTATCAATGCCCGGCCGACATCACCCTCAACTCCACTCCGGGCGTCTTTTA
CCAAATAATCAGTAACCTGTTTACCAATTCACTGGTACACGCCTTTCCAGAAGGAAGCGAGGGACGGATGTCGCTTAATG
TCAGCCGCACAGATAACGGCATAGAACTTGTCTACCGTGATGATGGTTGCGGCATGAATACCGAAGTACAGCAGAATATT
TTTGTTCCCTTTTTTACTACCAAACGCGGTAAAGGCGGCAGTGGCCTGGGGATGAACATAGTTTATAACCTGGTGACTCA
AGTACTTGGCGGCGAGATCCGCCTGATCAGCGCACCGGGTCATGGCAGCGAGTTCCGCATCATACTGCCAAATGATATAG
AGGTAAGTTCAGGGGCGTCACAATAAGGTCATCAAGACGTCACTTCAAGGTCAAATAACTGACTTAGAGTCTTTCACAGT
CAAACCCGTTTCACTGGTTTTATCCAGGAGCCGCGATGAAAGACAGCAAGTCATTGGTCAACAAACCATCGACATTTCAC
CCATCCTCCCGCCGCGCAGCCGAGTCTGTCATCAAGCTCAACGCCCTCTGGCTCTCGGATATTCACCTGGGCAGCATTGA
CTGCAAGGCCGAATATCTGCTGCATTTCCTAAACAGCGTTCAGCCCAAGGTGCTGTATCTGGTGGGGGACATAGTCGATA
TCTGGGCCCTCAAACGCCGGGTATTCTGGCCCAAGAGTCACAACCAACTGCTGCAAAAACTGCTGCAAATGGCACAGAGC
GGCATCAAACTTGTGTATCTGCCCGGCAACCATGACGAGCTGTTTAAGGACTACCACCAGCTGCAACTCGCCGATGTCAT
TATCAGCAAAGAGTACCGACATCAAACCCTGAGCGGCAAGACCCTGCTGATGCTGCATGGCGATCAGTTTGACTCCGAAG
TCTGTATCGGCCGTATCACCGCCCGCCTCGGCGATCACCTCTACGATGTATTGATGTTTCTCAACCGCCAGTTGCACAAG
GTTCGCCGCCGTCTCGGTTACCCCTATTGGTCTTTGGCCGGCTTTATCAAGCAAAGAGTCGGCAAGGCTCAACAAGCCAT
CAACAGTTTTCGCGAAGCCGTGGTGCGTTATGGCCGCAAGCAGAAGGTGGACGGCATCATCTGTGGCCATATTCACCAGC
CGGAGCTCACGGAAATGAGCGGCTTTATCTATGCCAATGATGGTGACTGGGTAGAGAACTGCACCCTATTGACTGAAACC
CTCGAGGGCGAGCTGCAACTCGAGCGCTGGAATGAACAACTGGGCCGGACCGAAGTACTGAAACGCTTCGCCTGGCAGGG
ACAAGAACAACAAGCTGCTTAAATCAGGTACCCCATTATGATGTTTACCGTCGATAAAGTCGTGGAATCCAATCTGCCCA
ATATCAACAGCAAGCCTTGGCTCGCCAAGCCAACCAAGGCCTTACTGCGTTATCTGCTTAATGAGCGGGAGTGCAATGAT
ATCGCCGGCCAATTCAGTTTTCTCAAGGGCGTGGATTTTGTTGAACAAGTGCTGGAAAGCTTTGCCGTCAGCTATACGGT
TCCGGACAGTGAGGTGGAAAACATTCCCCATCAGGGCCGGGTCGTTATCTTCGCTAATCATCCAATAGGTTCGCTGGATG
CTCTGGTGCTGATAAAACTAATCAGCGAAGTCAGGCCTGACATTAAAGTGGTTGCCAACGAGCTGTTGATGACACTGACG
CCACTGCACAACATCCTGCTGCCGGTTCGCAATATGACAGGCGGAACCCCCAGACAACACCTGGAGAAGATCCATCAACA
TCTGCGCAGTGAAGGCGCTGTGCTCATCTTTCCATCGGGTGAGGTATCCAGGCTCAGACCAAGCGGCATTCGCGATACCC
AGTGGCAAACAGGCTTCCTGAAGATGACTATCAACTGCAATGCGCCGCTGCTGCCCATGTATGTCGATGCCAAGAACTCG
GCGACCTTTTACGGCGCTTCCATCTTGTATAAACCTTTGGCTACCCTGCTGTTGGTGAAGGAGATGTTTAAACAAGCCAG
TAATACTCTGCCGGTGCGTGTCGGCGAGCTTATCCCGGCCGAAGCGGTCAGCGGCAGTGACTTCCCACTCAAAACCCGGG
TCAGTCTACTGAAGAACCACCTCTATCGCATAGGCAAGAACCGCAGCCCACTGTTCAACACCCAGAGCGCCATCGCCCAT
CCGGAAAAACGTCGTGAGTTGCAACAGGCTTTACTGCAGTGTGAACAGCTCGGTCAAACTCAGGATGACAAGCAGATTTT
CCTCTATCGCCATCAGGGCAGCAGCCCAGTGATGCGGGAAATAGGTCGGCTGCGGGAGCTGGCTTTTCGCGCCGTGGGTG
AAGGCACGGGAAAACGCAGAGACATAGACAAATACGACTCCAGTTATCTGCACCTGGTACTCTGGGATCCCAAGGAGCTG
GAGATAGTCGGCGCCTACCGTTTTGCCGAAGTCGCCCGCTTGCACAGTGCAGGTGAAAACCTCTACAGTGAGTCACTGTT
TCACTATCAAACAGAATTTGCTCCCTATTTCGCCAAGGGCCTGGAACTCGGCCGCAGCTTTGTGCAACCTAAATATTGGG
GAAAGCGCAGTCTCGATTATCTCTGGTACGGCATAGGTGCCTTTCTGGCTCGTCATCCCGGCTACCGCTACCTTTTCGGT
CCTGTGACCATAAGCAATCAGTTGCCGGCACAGGCCAAGGAGATGTTGGTGCACTTCTACCTGCAGCAGTTTCCCTGTAA
GACGCAGCTGGCACAGTCTTTCACGCCTTTTGGTCTGCCTCCTGAGCGCCAGGCTGAGCTGGATAAGCTCTATGTTGATT
CAGATTACCAAGGCGCATTCAAACTGCTCAAGCAGACCCTTGCCAGTATGGGCGCCGCTGTGCCAACTCTCTACAAGCAA
TACGGCGAACTTTGCCAGCCTGATGGGGTGCGCTTTCTCGCCTTTGGAGTAGATGCCGACTTTGCCGACTGTATCGATGG
TTTGGTGCTGGTGGACTTGGACAAACTCAAGTTCAAGAAACGCAGCCGCTATATCGATTGTCATCTGCAGGAACTCAATC
AGCAAGATGACAACGCTCCGAGTTAGCATTATTGACAGGGCTCTGATATAACAAAGAAAAGGTTATGGAGGATCCCTATG
CAGCTCTGCATCGCCGATATCATGATCACCCGGGTCGTTACAGTGGAAATGGACGACCGCCTGAGTGTGGCCAAAGAGAT
ATTTCATCATGCAGGCTTTCATCATCTGCTGGTGGTGGATGATGAAGGCAAGCTGGAAGGCGTCCTGTCAGAACGGGATC
TGCTGCGGGCCTTAAGCCCCAATCTTGGCAGCGAAACGGCCACCAGCAGAGATCTGGAGACCCTCAATAAGCGGGTGCAT
CAAGTGATGAGCCGTAATCCTGTGACCGTTGCGCCGCATCTAGGCTTGGCGCAGGCATCCAGACTACTGCTGGAGAAAGA
TATAGGTTCACTGCCGGTACTGGAAAACGGTGAGATTGTCGGCATAGTGACCTGGAAGGATCTATTGCGAGCCTATTGCT
GTTAACCACAATAGGCTCAGACTTCATAGGTCTGGGTGAAAGCTATCTCAGAGTTACCTCATCCAACTTACGGGCCTTTT
CAGAGCTGAACTCCTCATTGAGCAACACACACTCACTGGCCTGCTTGATATAGTAACGTTTCCCCTGAGTATCCTTGAGC
GGCTTGCTACTCAAACGCGCCATCAATAGCGGCTGCTTTTCCAGATCCCAACGATAAAAGGCAATTTGCTCTCCCTTGCT
GGTGATCAAGTGACACTTCACCTCCTGCCGCTCGGCGGCATGAGTTGTCAAAACGATACCGGGCAAGATGAGCAACAAGC
CATATTTGATTGATTTCATCATTTCCAACACTCCGCAGAGGCGCCGCCTTTAACCCCGGCGTCAGTCAAGGTCAGCGTCT
TGCACTTGCTGTCACGACTGGCCTGTACCCCTTGCGCCGTTGCTGTCAGGGTAAAACTGCCGGTGCCGGTTGACGCTATG
CTGTAGTGACCATTTTCAGTAATAAAGGGGCTGGCATTGAGCCCCAGTTTGGTCATATCCGTGGCGTAAGTGCGATTGTC
CAAATAGTACTGCTCCTGCAGATTGGCCAGTCGCATCAAGGCTGCATGAGCCTCAGCCCTGGTACTCTTGGCAATGTACT
GCACATAAGAGGGATAAGCGATCGCCGCCAGTATGCCGATAATGACCACAGTGATCATGACTTCAATCAGGGTAAAACCC
GCTGCTTTTTTCATCTCTTATCCTACTCATTCACATGATAATAAATCTTGTTGGTACTCAGGCCTGTATCCAGCGCCACT
GTACCGGAACAGTTTTCACCGGTTTCATCACACTCACCGCGACCAATAATCAAGGCAGCATCTGGATTGTCCGGATTATC
CGGGTCATCTGGATCTTTGGGCGGGGTAATGATCTTGGGTGGCTGAGGAATACAATCCTCACACACTTCCAAAAACTCAT
AATTGTAACGCCCGCCTTTATGCAGGTCGAAACTGTACAAGCGTCCGGTCGAAGAGATGAGACAGCTATTTTCAGTTTCG
GGTGTCGACTGTGCCGGCACAAAGGAGGTGAAGTAGACACGCCCTTTGATGATGGCCGAAGGTGACAGACTCTTCTCACC
AATGACAGAGAAGTTATAGTACCAGCCCAGCTTGGTACCAAAGTCGATATTCTCACTGTCGCTGCTTGGCGCCGCTGATG
TCACATTGTAAAGGTTGGCCAAAGTGATCGGGCTGGGCACTGTCGCACCTGAGCCGCCAAAAGTCTTGGTCACCACGTTG
CGATCCTGCAGCACAAAGAACATATCTTCGGCATCGGTAGCCAGTGGTGATGCCCTGTTACCACTGCCGAGCGTGACGGC
ATCATAAGGTACGTTTTGATATGCCGTAGTAGTACTGGTGTTACCGTCGGCATCTGTCGTCGTCACCCGGGTGACATTGG
TAAATACCGTCTGGGCCACCACAGGTTCATAGAAGAAGCGGCGATCGGAAGATGCCAGCGCGCCGCCCACAGAGGCAAAC
TTGAAGCCACTCCAACTGGAGGTGTTTTCTGAAGGCATATCCATGCGCCAGACATTACCACCAAGGTCTGCGGCATATAA
CCTGTCTGTAGCGCCATCGCTGTTGCTGTCGAGAGTGGCTATTGAACCGGCAATGCTGTGTTCTATGCCGGTCAACGCTG
TGCCACCATCGACACCAAAGCTATGCTTGAGTACCCCGGTTTCGGCGTCGACCAAGTACACATTGCGGCCATCTGAGTTG
CTGCCTGTGTTGGCGTCATATCCCAGATTGTAACCACCGCCGAAGATCACTACAGGTTTATCTGAACCCGGCACCTTAGT
CACAACCGGTGTCGACCAAGTCTGCCCCATATTGGCAAACCCGGCGCTATTGTTGTCAATCCGCCACATCATTCGAGGTG
AATCCGGGGCGGTAACATCGAAGCCATAGTAAGAACTCCCGCCCCGGCGCATGCCGAAGAAGATCCAAGCCTTGGTAATG
GCACCCGAGTCGTTGCGCTCCAAATAGGAAACCGGCGAGCCATCTATGCCATAAACACTGTGACCATTGGCATAGCTGTT
ATCTCTGAGTTCCTGCACATTACTGAGTAGCTCATAGGGCATAAAGGCCCAACTCTCTTCAACACTGCTACCCGTGTCTT
TGAAGGCATGTAACATACCATGGTTGGTGCCAACGAAAATGCGCACATTGCTATTGCCATCGCCACCAAAGTCAATGGCA
AGCGGTTGCGAGTGCATGGGGTCACCCATGATATCGCCGCGAACCCCGTTGTAATCGTCAGAGGTAAACTCGCCATTTTC
ATCTTTATCGACATTTTTGCCCTTGATCCACTCAAAGGCTTTTTCCAGCTCAGAGCTTTCTGTACCGGCGGCTACACTCA
TGTTCATATGAGTCAACAAGGCAAGGTCACCACCGGCATAGCTGGAAGCCTGATTCTTGCTCAGGGTCGCCAGGCCACCA
CCCACCTTGATGTTACTGTAGAGAGTACGGCTGTCAGGTACTATGGTTCTGGCTGCACCGCCTTCCTGTACATCGTTGCC
ATCAGGGTCCGGAGAGCAGTTACTCCATAGACTACAAGCCGTGTCTGCAATACCACCCGAACTTGAGATAGCCGGTCTGT
CGTTGGCATCTATCAGTACGCCAGAAGAGTTCACCTTCAACTTCTTCAGGTTACCGGCCCACTTGGGCCCTTGAGATGGG
CTGAACAAGGCATAATAGGCAGAGTCAAGAGTACGGGTTGGGTCAGCATTACTGAAGGCTACCCCTGGCGCCGAAAACCT
TTGTCCTTCGTCCGTGATACTGTCAAGCACATTGCTGAAGGCCTGCTGCAGATCGGCCACACTATTGGCAGCATGGTATT
TGCCCTTTCCTCGTCTGGCTGTCTCTTCCAGCAAGGGCTCGGCCGCAGATCCCTCATCCAGCGCAAAACCTATGGTGTGA
GTTACCACCCTTTGGAATTTCTCCGTGGCCGGCAAAATATCGTTGCGATACATGTAACTGGCCAGCGCCGGCAGATAGCT
CTTCTTTTCTCTACCGTAATAATCTACTTCATAGGTGTATGGGCTGTAATTACCGTCGGAGTTCACCCCCGAAGCGCTTG
TAATGGATTGAATCGTGGCATCGGCAGATGAGTCCAGCGTTGGCACCCCATCGGTAATATAGATGATATAAGCAATATCG
CTACAGACACTCATGGGAGACTTATAATTGCCGCTATTCTCAATGGTCGTGTCATACATAGGCCTGTTGGCGGTATACTT
TATCGAGCCACTGTTATAGTTCCTATCACTGTGGCCAAAGGTAATCGGGCCGCCGCTAAAGTACCGATAGGCTTCAAACA
AAGTTTCACAAAGTGGAGTGTTGGTTTCGGCCGGCAGGTTTTCAACCGTACTGATCAGGGTTTCTTTCTCAGGCGCCGTG
CGGCTACGAATACCGGCGACGATTCGGCCACCATCCCGATCCCCCTCATAGCGATAGTTCATATTGAATACCGCCAGGCC
AAAATCAACCGTCGGCATCGAACTTATCACCCCGGCGATAGCTGTCTTGGCAATATCCAGTCTGCTGAGGTCCTGAGTAT
CATCCAAGTCGCCATTCTTATATAGGGTGTACCAACGCAGATAATTGTCAGTGTATAAGGTTACCAGCTCGCCTTGGTTA
AAGCCCATGGATTGCGCGTTGCTGAGTGCATTTGCTTCATTGCTGTATGGAATATAGTTTTTACCCACTTTGACGCTATT
CTGTGGATAGCCATCACCATAGGTAACCCCATCTACTGTGATACCGTTATTGCTTGGATTGGCGGCTTCAATATCTTCCC
AACAGTCCACCGGGTTGTTCTTTTCGGCGCCACTGTTTTCTTTTATCTGCTGCCAGGTTCCCTTGGCATTACCGGAAAAC
ACAAACTCTCGGATATAACCGGTAAAACGACCATAGCGATCCAAGGCGGTTTTAGCGACGGCGCAACCATTGAGAGCATC
GTTGAAACGGCGCGATTCCGAAGGGCTGTCCGGCACAGGTAATGAACTTTCATCCATCCCGGAGCCGACGGTAAAGTAGA
TCATCCTTCCTTGATAGGAATTCGAGGAACCGACAGGGGGATACTCTTCGGTTGGATCATATCCTCCTGGCACTCCGGTT
TCTATGGTATCCATGGATGCCGAATTATCAAAAATAATCAGCACCTTGGCTCGTCCCTGATTTGGCGGCGGGATCAAGTA
AAGGTCTGTATCATCGGCCGAGACTTGCCCGGAAGAGCCAACCAGCACAAACAACAAACCGCATAAACACTTTTTGAGTT
TCATGATCCGCTCCCGTTAAGCACTTCCTGCTCAACTCCTTCGATAACTGTCAGTTGCCCGAGGTTGTCCCGGCCGTACC
TAACCTGGCTGGAAACCTCCACTCTTCGGCACTTGATAAGATCTGTACCGCTGGCATCCCTGCTACGCTGACAGGAAACA
TTCCTGGCATCCACAGTGCCATCACTCTTTAATGGCAGAGGCGTCAAAACCTGAGTGCCACCCGAATAGCTGTTGCCTGT
ATCTATCGCTGTCATTGTCGCCAATTCTGCTTGGCTCTTGGCATTCAATACCGCCTGCAAACCACCGTCGGCCAAGGCCT
TGGCTTCCACCCGCTCGGCACCGGCGCCGGCCATACGCAGCGACTGACTGGAGTTAACTGCCAGAGCCACCCCAATCAGG
GTCAGAATAATCAAGAGGATAAGTGCGAAGAATAGTACGACTCCCCGCTGTTGTCTTATTTTCATCTGCTTAGTTCCTAA
TCAACACAGGGTTTTCAAGTACCACTGTGGTCGAAACCACTTTCCGGCGGAAGTTATCGCCACCACCACTGATGGCTCTG
TCGCCGGTTTTGTCGCCCAGTGAGTAAGTCGCATTATTGGTGTAACTATTGTCAGCATTGGGCGAACGCACCAATAAAAA
TATTCTCAAGGCCACGATTCGCTGGAACAACTGGTTGTCCCACATCAGATCCGTCACATTCTGTACCGGCATAAAGCTAT
CGGCCGTGTCATCACCGTTCTCGTCGAAACCATAGAGAATACGCATGTTTTCGATACCCTCGACCAAGGGCTCGTCTACG
TTCATTCCGCTGGCAGAGAGTGATTTACGGGTCAGAACCGGCACGCCGTTGTTGTCTTTAATAAAGTAGACATGGTGTTG
GTATTCCCACACCCTCTGGTTTTCAAGGCCGGGATCTGTATCTTTAAAAAACACCGCCTGGCTGGCCGTTGCTGCCACCC
GAAAACCACTGGTGGCTCCGGGAGGGCCTACCAGTCGTTTAATCTGAATCACATCTGTCCCTGTCATCGCTGAATTGACA
CAGCTCAGTGAGCCGGCACTCACCCCGGCCTCATACCCCCAAAGACGTCTGAAGTGGGCCGGTTGGCCATTGGGCAGAGT
GGCATTGTTGAGCCCTTGTCCAATACAATCTGTCCCGACAGCATCATCGACCCGAGCGTTGGTACCCAGCACGAAATCTG
TCCCTGTCATATCGCCAAAGAAGCCTACCTGACTCAGATCCGGCACCATGATGGCCAACGCAATACGGCCATTTTCCTGT
AACTGATTGAACTGCCCTGTGGTAGTAACATTAGTGGCAGACATACTGAACATGGCGAACAATCCGAGCGCCAGAAACAG
ACTGATGACCATGGCCACCATGAGTTCTACCAGAGAAAAACCCGACTGCTTTGAATTTTTCACACTCACCGCCTTAACCT
TGATTGATCACTGTCTTGAGGATAAAGACCCGCCGGCGCTTACCCAAGCTACTGCCGCAGTCAGTCGTTTCATAGGCGGT
GCCGGCGGTTTCCTGAATGCCTCGCCATGCCATCACAATAGTGACATTGCTGCCATTGACATTCAGACAAGCGGTAGCAC
TGTCGAGGCCGCCGACATTCTGGCTGCCCACGGCTTCAGCGGCGCCGGTAAAGAGTTCTTGCCATTGGTAAAGATCCCAG
GCCAGGGTCTCGGCAGCAGTGCAGGTCACCGTGGCGCCAAGGGCCACATCGCAGGATTTTGCAGGAGCACTTCCGCCCCC
GGAATAGGGAGAGCCGTCGTCGTAATTATTCAGTACCGTGTTATTAAGCTTCATCCGATTGAGGATATCGTTGGCAAAGT
ACGCCGCCTGAGTCTGTTGAAATGATTCAAAGCTGGCGCGCTTTGCCACTATATGTAAATTAAATATCCCGATAAGCCCT
ATCACCAAAATGACGAGCGCTACCATAACCTCAATCAGAGAGAATCCCTCTCTCCGTTTTTTCATCTGTGTCAAATCTCC
AGACAATGCCATGTTTTTGACAATAAATTCAGCCTATTAGTTCTTTAATATCTTATAGTTAGCTCAAGACCACAATAATA
CCTGTTAATGATAGTTGAGTCGAATGTAAATCTCCAGTAACAAAGAACGCTAATAAATTCAAGCCTTATAAGAGGTATTT
TTTCCATAAAAAAAAGAGGCTTAGATAGCCTCTTCTTAAAATGCTTTTTGCTTATATAAGCGCAATAAATCCGCGGCTTC
TTACCTTAGCTCCACCGGAACGGCAAACACGGTATCTTCCTTGCGCCCTTCCACTTCGGTCACCACGCTTGGCGCCAGTT
TGGCTATGGCCTCAACCACCTGCTGCACCAACACCTCAGGAGCAGAAGCCCCTGCAGTAACCGCAACCTTGCTGACGCCA
TCAAACCAATCCCGCTCAACATCATCGGCGTTATCCACCAAATAGGCCTGAGTGCCAGACTTGAGCGCCAATTCGCGCAG
TCTGTTGGAGTTGGAGCTGTTTTTGGAGCCAACCACTATCAACAAGTCTACATCCTGGGCCATCTTACGTACCGCATCCT
GGCGATTTTGGGTTGCGTAGCAGATATCGTCTTTACGAGGACCTTCAATCGAAGGGAACCGCTTCTGCAGCGCAGCAATA
ATATCCAGGGTATCATCCACCGACAGCGTGGTTTGGGTGACAAAGCAGAGATTGTCCGGCTCTTTCACCTGCAATGCATC
CACGTCGGCCGGAGACTCAATGAGATAGACTCCCCCTTCAGGGTTATCGTACTGCCCCATGGTGCCTTCCACTTCGGGAT
GACCGGCATGACCGATAAGAATGCACTCAATCCCCTTACGACTGGCGCGGGTCACCTGCAGATGCACCTTGGTCACCAGA
GGACAAGTGGCATCAAACACCTTAAGACCACGACGCTTGGCCTCATTGCGCACCGCCTGTGACACCCCATGGGCACTGAA
AATCACTATGCTGTTGTCGGGTACCTGATCCAGTTCGTCGACAAAAATAGCCCCGCGCTGCTTGAGATCTTCAACCACAT
AGCGGTTATGCACCACTTCATGGCGCACATAGATAGGCGGGGAAAAGAGTTCCAGCGCCCGTTCCACTATGCTGATGGCC
CGGTCGACACCGGCACAGAAGCCTCTGGGATTGGCCAGCAATATGTTAAGACCGGTAGATTTTGCTACTGACATATCAAA
GCTCCTGCAATACTTCCAGTTCAAAGGTCACCTGATGGCCCGCCAGCGGATGGTTCAGATCCACTGTGACAGAATCACCG
GCTATCTCCCTGACAATTCCGGGTATTTCACTGCCGCCGGGGCCGGCGAAACTGACGATAACACCGGGTTCCAGTGTCAT
ATCTGCCGGAAATCGGCTGCGATCCAAGTGATGAATGGCATCGGGATTGGACTCGCCGAAAGCATCGGCAGGGGCCAAGG
TAAAGCTGTGATTGTCGCCGGTTTTCAGCTTAAGAAGCTCAGCCTCAAACGCCGGGCTCAGACTGCCGTCACCGATATTG
AGCCGGGCGGGTTTACCGGAGGCTTTGGTGCTGTCGGCGGTCGAGCCGTCTTCCAGCAGTATATTCAGGTGACACAAGAG
GGATTTCACATCAGACATCTGTGTTACTCCTTGGCTTCATTCTGCTTGGCTGCGGCCTTGTCACCGCCGAAAAATGAATC
CCAGATGATCAGGACTGCGCCAACACAGATAGCCGAGTCAGCGATATTGAATGCCGGGTAGTGACTGGTTTTCCAGTAGA
AATCGAGGAAGTCCACCACAAAACCGTGCATCAGGCGATCGACAAGATTTCCCAGGGCGCCGCCTATTACCAGGGTGTAA
GCCAGGTTGAGGCGCCACAATCCGGCCGATTGCCGTCTGAGCCAAACGGTCAGCAACACACTGAAACCGACAGCGACGGC
GGTAAATAACCAACGCTGCCAACCGCCGGCATCGCTGAGGAAGCTGAAGGCGGCGCCGTAGTTGCGCACATAGGTTAGAT
TAAAGAAAGGCAACAGCTGCACCGATTCATACAGCTTGAAGTTACCCAATACCCACTGTTTGGACAGCTGGTCAGCCAAA
AAGGCCAACACAGCCACCCAATACCAGCGCAGGCCACTTTGTTTCCAGTCTGCGGGCATGTTTATTATCCTCAGGCGAAC
AGGCGCTGTTCACCTTCTCCTTCGATATTGGTCACACAGCGGCCACACAGCAGTGGATGCTCGGCGATCTGGCCAACGTC
TTCTCTGTGGTGCCAGCAGCGGTCACACTTGGCCGCTTCGGACTTGGCGACGCTGAGCTTAAGTGATGCCAGCTCAGTTT
CACGGGCATCGGCAGGCGCATCGCCAAGCGGCTTAACCACGGCTTTGGAGGTCAGCAGCACAAAGCGCAGCTCGTCACCC
AGTTTGGCCAGAGCTTCGGTCAGCGCCGCATCGGCAAACAGAGTTACCTCGGCTTCCAGCGCGCCGCCGATCAGTTTATC
GCGGCGGCCCTGTTCCAGAGCCTTGTTGACTTCATCACGAACCTGCAGCAACTGAGCCCAGTATTCATCACTCAGATCTG
AGTCCAGCTGTACGGCCTTGAGGCCCTGGAACCATTCCTGAGTAAACACATAGGCGTCACGCTTACCCGGCAGCAACTGC
CAGATTTCATCGGCAGTGAAGCTGAGGATAGGGGCAACCCAACGCACCATGGCTTCGGCAATCAGATACAGAGCCGACTG
ACAACTGCGACGGGCGTGACCATCACGCTTGGCGGTATACTGTCTGTCCTTGATGATATCCAGATAGAAGCTGCCCAATT
CAACCGAGCAGAATTGCATCAGCTTCTGGGTCACTATGTGGAAGTTGTAGGCATCATAGGCTTCCAACAACTCTTCCTGC
AGCTTGGCGGCGCGGCGCACTACCCAACGATCCAGCGCCACCATGTCTTCGATGGCGATCATGTCTGTCTCTGGCTCAAA
ACCGCTCAGGTTGGCCAACAGGAAGCGGGCGGTGTTACGGATACGACGATAAGCATCGGCGCTACGGTTGAGGATCTCAT
CGGATACCGTCATTTCACCACTGTAGTCGGTAGAAGCCACCCACAGACGCAGGATATCGGCGCCCAGTTTGTTGGTTACC
TGCTGTGGTGCAATCACGTTGCCGATGGACTTGGACATCTTGCGGCCCTTGCCATCCACGGTAAAGCCGTGAGTCAATAC
CTGCTTGTAAGGAGCCTTGCCGTTCATGGCGGTTGAAATCATCAGTGATGACATGAACCAACCACGGTGCTGATCCGAGC
CTTCCAGATAGAGGTCAATTCCCTGCCCCTGGAATTCAGGGCGGGCACCAACCACTGAGGAGAAAGTAGAACCTGAGTCA
TACCAAACATCCAGAGTGTCGGTCACCTTGCGGTACTGTGCCGCATCTTCACCCAGGAGCTCAGACTCATCCAGATCCCA
CCAGGCTTGAATGCCCTGCTGCTCAATGCGATGAGCAACACGCTCCATCAAGGCCACACTATCTGGATGCAGCTCTTCGG
TTTCCTTGTGAACAAACAGAGTGATAGGCACGCCCCAGGTACGCTGGCGCGAGATACACCAGTCAGGACGATTCTCGACC
ATCTTTTCAATCCGGCTCTGCCCCCAATCAGGGATCCACTGGGTTTGCTCGATTTCACCCATGGCTTGAGCACGCAGCCC
TTTGTTATCCATGGAGATAAACCACTGCGGTGTGGCGCGGAAAATAATAGGAGTCTTGTGGCGCCAGCAGTGTGGATAGC
TGTGACGATAGGCTTCACGGTGCAGCAAGGCATCTTTTTCCTGCAGCAGCGCCACAATTTCATCATTGGCCTTGAACACG
TGTTTGCCGGCAAACAGCGGGGTATCCGCCTTGTAAACGCCGTTATCACCCACAGGGTTAGCCACTTCCAGACCATACTT
CTGGCCAACCACAAAGTCGTCCTGACCGTGTCCTGGTGCTGTGTGTACCACACCGGTACCGGATTCGGTGGTCACATGAT
CGCCAAGAATCGCCGGCACACTGAAATCATAGAAAGGGTGCTGGAACTGCATCAACTCAAGCTCGGCACCTTTGGCACGA
CCAAGGATCTGATGGCTCTTGACGCCATAACGAGTGATACAGCTTTCCACCAGGGCTTCCGCCAGAATAACGGCTTGCTT
GGCGCCGTCTTCAGACTCAATCTCCACCAGCACATAGTCCAAATCCGGGCTCAGAGACAGCGCGCGGTTGGCAGGTAAGG
TCCAGGGAGTAGTAGTCCAGATAACCATGGAAACTGGCGCTTGATACTCAGTAACCCCGAAAGCGGCCAAAACTTTAGTC
TTGTCCACAGCGGCAAAAGCCACGTCTATAGCCGGTGAAGTCTTGTCTTCATATTCCACTTCGGCTTCGGCCAGGGCAGA
ACCACAGTCGGTACACCAATGCACCGGCTTAACCCCTTTGTGCAGGTGGCCGTTGTCAATCACTTTGGCCAATGAGCGAA
TGATGTTGGCCTCAGTGCTGAAATCCATAGTCAGGTAAGGTTTAAACCAGTCACCGAGCACGCCGAGACGGATAAAGTCA
TTGCGCTGACCATCCACCTGTTTGGCAGCATACTTACGGCACTCGTCACGAAACTCGGCAGCAGAGATTTTCTGCCCTGG
CTTACCGACTTTCTGTTCTACCTTAAGTTCAATCGGCAGACCATGGCAGTCCCAACCTGGCACGTAAGGCGCATCAAATC
CTGACAAGGTCTTGGACTTGATAATAATATCTTTGAGGATCTTGTTAACTGAGTGACCAATATGAATATCGCCATTCGCA
TATGGAGGGCCATCGTGCAGAATGAACAGCTTGCGGCCAATACGGCTATCACGGATCTGTTGGTACAGATTCTCCTCGGT
CCAGCGTTTCAACATCTCTGGCTCGCGATTTGCCAAATTACCACGCATCGGAAACTCGGTTTCCGGCAAATTCAAAGTTG
ATTTATAGTCGCTCATTGATCCTATACCATTAATTTAGCTAAGAGAGCTCAGCCTGCTTCATTGCTGAGTAAGGCGCGAG
CCTCATCAGCGTCATTCATTATTTGTTTCTTAAGTGCCTCAAGGGACTCGAACGGTTTCTCGTCACGGATCTTGGCCACT
AATTCCACTTCTACTTTACGCCCGTAGAGGTCACCTTCAAAGTCAAACAGGTGCACTTCCAACTGGCAGTTTTGTCCCTG
AACCGTGGGGCGAAAACCCACATTGGCAACACCATCGTATTGCTCACTGCCATCCCACCAGAGCCTGACCGCAAATACGC
CCCTCACAGGAACCACCTTGCGCTTCATGGCGATATTGGCAGTGGGGAACCCCAGCGTCCGGCCCAGCTTTTTCCCATGG
GCCACCTTACCACTGAGAGTATAGGGATGTCCCAATAAACGTCTGGCCTGCTCAAGATTGCCCTTGGCCAGCGCATCTCT
GACCATGGTGGAACTGACCCTGTGATCGCCAACCAAAAAGCTTTGGGTACTGACTACCGCAAAACCGTGCTGTTCACCGG
CTGAGCGAAGCAGCTCAAAATTGCCCTGACGAGCCCGTCCAAAACAGAAATCGTCACCGACTACCAGATACTTGACCCCA
AGTTTACGCACCAGCAGCTCTTCGACAAACTCCTTGGCCGGCATTTGGGCAAACTTCTGATTGAAATTGACACACACAAG
CCTGTCTATTCCAAGTTCAGCAAGCAGCTTGACCTTGTCGCGAAGCAGGCTCAAGCGCGCAGGGGCATCCTGGCCGCGAA
ACAGTTCCTGCGGTTGCGGCTCAAATGTCATCAGGGTGGCCGGCAAACCAAAGTGACGCGCCTTCTTGACCAGATTGGCT
ATCACTTCGGCATGGCCCCTGTGCACACCATCGAAGTTACCTATGGTGAGCACACAACCGCGATGGGCCGGCAATATATT
GTGTATTCCGCGAATCAGTTCCATGAAATCAACGACCGCTCAAACGTAAATTGGCGGATTATATAACAGCTCGGCAGCAG
AATCAGCCCTCAGTTCCGGGCTTTGAGCCGCCATGGACGGATCCCAAGCAGCACCAGTGCAATAAAATACCCCAGAGCGC
CACCTAAGATCAGGGCAAACAGATGGCTGATTCGCTCAACAAACGACCAGTCAAGCCATTGCGCCTGCTCTGGAGAAAAG
TAGAGCAACAGGGCCACCATCACGACAGTAGCAAGTAATGCCTTGATAAAAAAGATGATTGTTTGTTTGCTGACTCTATA
AACACCGGCCAGATGCAAACCACGATATAACAGGGAAGCGTTGAGTAAAGCAGACAGAGAAGTGGCGATGGCCAGCCCTA
CATATCCAAATGGCACGGCAAAAATAATATTGAAACCCATGTTGCTAACCATAGCAATGATGCCATAACGCACAGGTGTC
TTGGTGTCCTGACGGGCATAATATCCGGGCGCCAGTACCTTGATCAGCATAAAACTCAACAAACCTGTGCCGTAGGCCAC
CAGAGAATAAGAAGCCATTTCCACGTCACTGATGCTAAAGGCGCCACGCATAAAAAGCACCATCAACATCGGCTGAGCCA
ATACAATCAGCCCCATCATGGCCGGTAAACCCAGCAGCATAATGGCACGAATCCCCCAATCCATGGTGCGACCAAAGCCC
TCACCCTCGGCATTAACATGGTTTTTGGATAGAGCAGGTAAAATAACAGTGGCGATGGCAATACCAAATAATCCCAGCGG
AAACTCCAACAAACGGTCTGAATAATAGAGCCAACTGATAGAACCTGTGACCAGGAAACTGGCAATAAAGGTATCCAGCA
TCAGGTTAATTTGCGACACAGATACCCCAAACAGTGCCGGGATCATCAGAGTACGGATTTTGACCACTCCCGGATGATTC
CAGCCCCATGAGGGCCGGACCAGGGCTTTTTCCTGCAGCAGAAAAGGAATTTGAAACAAAAACTGAATCACACCACCAAA
GAACACCCCCCAGGCCAAACCTATTTCAGGCTTATCCAGGGTGGGGCTCAACCATAGGGCAGCGGCGATAATGGCAACAT
TGAGAAATACCGGGGTAAAGGCTGAAACGGCAAAGCGGCCCCGGGTATTGAGAATCGAGCCGGCCAAGGCGGTGAAAGTG
ATAAACCATAGATAGGGAAAGGTGATCTTCAGCATTAACGAGGCCAGTTCAAACTTGGCACCGTCAGGCTCGTCATTGAC
CCAGGCCATAAACCAGCCGGCTCCGAACAAAGCGGTCAAAATTGGCGAAGCCAGAACCCCTATCAGGGTCACGACTGTTA
CCAATAACCCCAAGGTACCGGCAACCTTTGATAATAACAGTTTGACCTCTTCGCTGGACTCTTTCTCCTGATATTGAGTC
AATACAGGTACAAAAGCCTGAGCAAAGGCACCTTCAGCAAACAATCGCCGCAAAAAGTTAGGGATCTTGTTGGCAAAAAA
GAACACATCGGCACTGCTGCCCGCGCCCATCAAGTTGGCGACTACCACATCCCGTACTAATCCCAGCACACGAGAAATCA
AGGTCATGACGCTGACAATGGCGCCGGACCGTACCAATTTTTTGCTCAAATATTCCCCCAGAAGACTCAAGCCGCCATAA
ACGGCGACAAGTCTCAAAAATTCCACTTAAGCTCTGTCACATGCCAGCAATTGCTGGTAGAATTGCGCCACATCTTACAC
GAGTTGGGTTGAGGATAGCCAAATCAGGTTGGATTAATTTATCTTTATGATGGATATTCAATCATTGTCATTGACAAAGT
GGCGAAAACCGGGCATTCTCCTCGGCCTTTAAAAGTATCAAATCCAGTTTTTAGGAGTTGCACCTTGGCTAATAGCAAGA
CTGCAAAGAAGCGCGCGCTTCAATCAGAAAAGCGTCGTCAACACAACGCTAGCCGTCGCTCTATGTTGCGTACCTACGTG
AAAAAAGTTATCGCTGCTATCAAAGCTGGCGATCACAAAGCGGCTACTGAAGCTTTCGCTGTTGCACAACCCATTCTTGA
CCGTATGGCAACCAAAGGCCTGATCCACAAGAACAAGGCTGCCCGTCATAAGGCTCGTCTGAACGCTCGTATCAAAGCAC
TGGCTGCTTAATTCGATACCAGCATAAAAAAAACCGGCATTTGCCGGTTTTTTTATATCTGAAATTGAATAACATCAATG
ACAATAGATGTTATTCAACAGCTTGATGATTTCGCGCACTTCTTCACTCTTGAGCGAATAGTACACTGTCTGGGCTTCTT
TGCGGGTTGCCACCAGATTGTCTTTCCGCAACCAAGCCAGATGCTGAGACAAAGCCGACTGACTCAATCCCAGTTTCTTG
TTCATTTCCCCAACGCACATCTCTCCCTCACTCAGGAGATAGCACAGAATAAATAAACGCCTCTCATTGGCCAGCGCCTT
CAATAATACGACGGCATGGTCCGCTCGCTGCTGCATCAACTCAATATTCATGACGAGCCTATTCTCCTAATACAAACTCC
GTCCCTAATATAGCCTTGCCTTACGGAGATAGTCGGGACATAAAGCACACTTTTTGTTAGATTGTTTTCAAAAATGGGAC
ATACCTAATAAAAACAAAGGAAACACATGAAAAACTATCGAACCGCCCTGTTACTCCCACTGTTGATTTCTTCACTTATT
GGTTGTCAATCCCCCTCTCCTTCCAATACAAATCAACTGCTTGCTGAATCATTGCAGCAAAAAGCCCTAGATTCTGACCT
CGGCTTTCAAATTGTGGAATCTTTAACAGTGGAAGTCGGCCCTCGCCTGGCCGGTAGCCCAAAAGACGCCATGGCGGTTG
CCTGGGCGGAGAAAAAGCTACAGTCACTGGGTTTTGACCGTGTCTATAAGGAAGCGGTGGAAGTCCCGGTGTGGGAGCGC
GGTGAAGCCAGCGCCAGCATAGTGGCCCCCTTCCAACAGCCTCTGGTCATCACGGCCTTAGGCGGCAGCGTTGCCACCCC
GGCAGAGGGCATTACGGCCAAGATAGTCCGCTTTGACAGCCTGGCTGCACTTAAAGAAGCCAATCCTGATGATGTTGCCG
GGAAAATTGTCTTTATCGATCAGAAAACCGAGCGCCACAAGACAGGTAAAGGTTACGGCAAGAGCGTAGGTGGCCGCTCA
AGAGGCGCCATAGAGGCGGCGCGTAAAGGTGCCTTGGCGATAGTTATTCGTTCGATAGGTACAGATCATGACCGTATGGC
TCACACAGGTACCATGCGCTATGAAGAAGGCTTGAAGCGGATCCCGGCTGCGGCCATGTCGGCGCCGGATGCCGATCTTG
TCAATGCCATGCTCAAGCGCTCTGCCGATATCACTCTCACGTTGAAGATGTCACCCGAGAACAAGGGCAGCGCCATTTCC
TATAACGTCATCGCCGAAGTCACCGGCAGCAGCAAGCCAGATGAAATAGTGCTGATAGGGGCTCATCTGGACTCCTGGGA
TGAAGGTACAGGGGCCATAGATGACGGTGCCGGAGTCGCGATTGTCACTGCGGCCGGGAAGCTTATCCAGGATTTACCTG
TAAAACCTGCACGCACAGTACGTGTCGTGCTTTATGCGGCCGAAGAGATAGGCTTGGTTGGTGGTAAGGCTTATGCCAAA
GCCCACGCTGCAGAGCTGGATAAACACTATATCGCTGCAGAATCCGATTTCGGGGCAGGCCCTATCTACCGCATTGACTT
TCAGGTCAATGAGCAAGTGCTGCCGAAACTACAGCAACTGACCCAGGTGATGCAGCTAAACGGCGTTGCCGCCGGTGACA
ACAGCGCCTATGGTGGCCCGGATGTTTCCATGTTGCCGGCCAGCGGCGTTCCTGTCGCCTCCCTGCGCCAGGATGGTACC
GATTACTTTGACTACCACCATACCCCCAACGATACCCTGGACAAGATAGATCCCAAGGCGCTGGCACAAAACATTGCGGC
CTATGCCCAGTTCGCCTATTTGATGGCACAGTCTGAACTGGAACTGCGGCCACTGCCTGCCAAACAATAAATCACTGCCG
CCTTCTATATAGAAAGCCGTTCAATAATGAACGGCTTTCTTATCTTTATATACAGGAAAACACTATCAGCTCTGTTCTTC
CCGCAGGAACACTGGAGTATCAGTGCTGGACTCGGCTTCACTGTAATAATAGCCGGCGCTGTTGAATGCCCTTAACCGCT
CCAGACTCTGTTCCTCTTGCTCCAATAGGTAACGAGCCATCATGCCTCTGGCCTTCTTGGCATAGAAGCTTATCACCTTG
TACTGACCTTTTTTGCAGTCCTTGAACACAGGCGTAATGATACGCCCGTCAACCTGCTTGGTTTTAACCGCCTTGAAGTA
CTCGTTGGACGCCAAATTCACTACAATATCATCCCCTTGCTGAGCCAATGCCTGATTAATGGCATCTGTGATGATATCCC
CCCAGAAGGCGTACAAGTTATTGCCCCTGGGATTGGCCAAGGAGGTGCCCATTTCCAGCCGATAGGCTTGCATCAAGTCC
AGAGGCCTCAAGAGGCCATAGAGACCTGACAAAATACGCAGATGCTGCTGAGCCCGAGCAACCGTTTCCGGGGCAAGGCT
GTCAGCATCCAGACCTGTGTATACGTCACCACGGAAGGCATAGAGTGCCTGCTTGGCATTCTCCGGGGTGAAATCAGGTT
GCCACTCGGCGAATCTGGCGGCATTCAAGCCGGCAATTTTGTCACTGACTTTCATCAAAGAAGCAATATTGGCTGGAGTC
AGATCCCGGCAAACCTGAATAAGCTCGCTGCTGTGCTCAAGAAACTGTGGCAGGCTGTATTCAGATACCGCCGCAGGGTT
GTCATAATCCAGGGTCTTGGCTGGTGAAACCAAAATCAGCATATTCACTCCGTCTTATTCATATAGATTTACCTATGATA
CTGGTAGGAAATAAAAAAACCACGCACTGATGGCGTGGTTTTTTCGATGGCCCCAATCTGGGGCCGGATTCAGTTACAGA
CCTTTGTCACTGCGAACCACAGGTTCACCGGTCCAGATCCCCTCTTCGATATGGCCTTCAAGCTCTGGGAATTGGCTCTT
GTCAAACACAGGCTCTTTGCCTTCGCTCAACTGATCACGGTAGTCATTAATCACCCGCATGGCAACACCGGAAAGCAATA
CCAAGGCGATGATATTGACTGTGGCCATCAACCCCATGGACAAGTCTGCCATATCCCACACCAGCTGGATCTTGGCAACA
GCGCCAAACATCACCATGCCGAGTACACACAAGCGGAACAGGGGCAGTACCTTGCGGCTGTTATTGGAAAGGAACAGCAC
ATTGGTTTCAGCGTAAGAGTAGTTGGCGATAATAGAAGTGAAACAGAATAGCAAGATGGCAAAGGCCACAAACAGGCCGC
CCCAATCACCAACATGGTTGGTCAAAGCAGCTATGGTCAGTTGAATCCCCTTGTCTCCCTCGCTGACGTTGACACTGCTG
AGATCACCGGCCAGCAATATGATGGCAGCAGTAGCACTACAGATAACGATAGTGTCCATAAACACACCTATCATCTGCAC
AAAACCTTGAGATGCTGGATGGTTAGGCGTTGGCGACGCGCTGGCAGCCACATTGGCGGCACTACCCATACCGGCCTCGT
TGGAGAACAGACCGCGGGCAACCCCGGACTGCATCGCCTGAGCCACAGTATAAGCGACTCCCCCTGCGGCCGCTTCCTGC
CAGCCGAAGGCACTGTTGACTATCAATTCAATAATGGTCGGCAGTTGCTCAATATTCATGCCGACAACGACCATGGCGAT
CAGGATATAGGCAAAAGCCATAATAGGCACAACCACCTCGGAGACCCGCGCAACCTTACGCAGCCCCCCCATGATCACCA
CACTGCTGGCCAGCACCAGGAAAATACCTATCCAATAACTGGCTTTTACATCAAACCAGTAGGCCTCTTTTACATCAAAC
ACGATCTCCAGAGCACCGGCTATGGTATTGGACTGCACCGCATTAAATACCAAGCCGAAGGCGATGATCAGAAACACGGA
GAAGAGAATCCCCATCCAGCGTTGTCCCAGTCCCCGTTCCATATAATAGGAGGGACCACCACGAAACTGGCCATCTTTAT
CTTTTACTTTATAGATCTGAGCCAGAGTCGACTCAATCATCGCCGTGGCCATACCCAGAAGGGCGATGAGCCACATCCAG
AATACGGCTCCAGGGCCACCAGCCCCTATGGCAACCGCCACACCTGCCATATTACCGGCCCCGACCCTGGCAGCCATGCT
GGTGCAAAACACCTGAAATGAAGACAAACCACTTTCACAGCCCTGTCTACTGGTTGCCATCACCTTGGCAGAATGCCCCA
GGTGAGTAAGCTGAATGAACAACAACCTCAGGGTAAAGTACAGGCCGGCCCCCACCAGGGCATAAACCAATAGTTTTCCC
CAAAGAAGAGAGTTCAAAAAACCGACTATGGTTTCGATAGTTTCTATTATCATAATTGTAAGCTTTCCCGTGGCAAACCT
GGCCCATCACTGACTGGATGACGCCAAATTTGTGGTTAAGATTCCTTCCTGAATGAAAAAGGATAAGCATCGGCCAGTTT
CTTTTCGAATTATCCTACATACACTAAGGTATGCCGGCCGCGCTTGAGGGCGGAGAAAATAGCATAGGATGCTAAAATTC
TCGCGTGATCAAGATCACACTTAATCACTCATGTGACAGTAAATTCACCATAAAAACACCAGAACAAGCTAGTGTTATAA
CCTAAATAACAAGGGCATCACAGAGACTTTCGAAAAAAGCCACCGGCTAAACAAACTTTCAAAACTTGGATGCGGGACAC
ATTTTTGTAATAAAACTACAAATATAGTACCTACAAGATAATCTGATTCACTTTTAGCTAGCTCAAGCGAGGCACGATAT
GACCCAAAAGCAAGAGATAGGTGCACTGAAGAAATTTGTCCGGGCCACTAACTTCCTGGCAACCTCACAGATTTACCTCA
AGCACAATGTATTGTACAAACGCCCGTTGCAACACAGTGATATTAAGCCAAGGCTCTTGGGTCACTGGGGAACCTGTCCG
GGGATCAACTTTGTATACGCCAACGTGAACAGATTGATTACCAAGCACAAGCGCCCATTCCTCTACCTGGTCGGCCCAGG
TCACGGTTTCCCAGCTGTACAGGCTAACCTCTTCCTCGAAGGCTCTCTCAGCCACTTCTATCCAGAAACCATTCCGTACA
ACGAAACCGGTATTGAAGATATCTGTCGCAAGTTCTCCGCGGCTTACGGCTATCCTTCGCATGCCAACCCCGAAGCTCCC
GGACAAATTCTTGAAGGGGGTGAGCTGGGCTACTCCTTGTCTGTCGCTTGGGGCGCGGTTCTGGATAATCCTGACTTGAT
TGCCGCTGTACTCGTTGGTGACGGCGAATCTGAAACCGGTCCACTGGCTGCCTCCTGGTATGCCAACCGTCTGGTTTCTC
CTGCCACCAACGGTGCCATACTGCCAATAGTGCATATTAATGGTTACAAGATTTCCGGCCCAACCCGTATGGGACGCATG
AGCCACGAAGAGCTGGAACTTGAATTCAGAGGCCTGGGTTATCACCCCATCATAGTGGACAGCGAGCAGGAAGAAGATGT
CTACCTGCAGATGACCAAAGCGATGGATACGGCTTATGAGATGATCAACGACATCCAGAAACGTGCCCGCAACGGCGAAG
ATGTGGTCAAGCCACGTTGGCCGGTGATCCTGATGCGCACCGCCAAAGGCTGGACCGGCGTTCCAGAATACGATGGTAAG
AAACTCGAAGGCAACTGCGAGTCTCACCAGGTAATTGTCAATAAGTGTGCCACCGACAAAGGTCATCTGGCCGCATTGGA
TGGCTGGCTCGACAGCTACAAGTTCTCTGAACTTTACTCCATCAATGAGCAGAACCAGATTGTCTTCGACAAAGACATCC
AGTCACTGCTGCCCCCTGCTGAACTCTGCTGTGGCCGTCAAAAGATGAGCTATGGTGGTGAAGTGGTGCGCGCCCTCAGC
AATCCTGATCTGGAAAAACTGGCCTATGGCCCCGAAGTTCCAAGAGGTCATCGTGGTTATTCCATGCTGAAAATGGGTCA
GTGGATGCGCGAAGCCTTCCGCCTCAATAAAGACCAGCGCAACCTGCGGATCTTCAGCCCTGACGAAACTTACTCCAACC
AGCTGCAAGCCGTATTCGAAGCGACAGATCGCGCCTGGCAATGGCCGATTGAAAGCTGGGATGAAGATATGAGCCGCGAT
GGTCGGGTCATGGAGCTGTTGTCTGAAAACCTGCTGTTCGGCATGATGCATGGCTACACAGTCACCGGCCGCCACGCCAT
GTTCCCTACCTATGAGTCTTTCTCTCAGGTAGTGTCTTCCATGGCTGACCAATACTGTAAGTATGTCTATGCCAGCCAAG
GGGTTCACTTCCGTAAGCCGCTGCCGGCTTGCAACGTGGTGCTTTCCTCTCTGCTGGAACGTCAGGATCACAACGGTTAC
TCTCACCAGAACCCTTCTTTCCTGGGCGCCATGCTTGAGAAACATCCGAAGATTATCTCGGCTTATCTGCCTGCGGATGC
CAACACCACTCTGGTTTACACAGAACGCGCTTTCGCCGACCGCGACAAACTGAACATTCTGGTCGCCGGTAAGAAAGAGC
TGCCTCAATGGCTGAGCCTTGATGAAGCCCGTAAACAAGCCAAAGACGGTGTAATGGTCTGGGACTTTGCCTCTGATGAA
AACCCAGATGTCGTCCTGGCTGGCTGTGGTGACTATGTCACTCAGGAGTGTATGGCGGCATTGGTATTAATTCGTGAACT
CCTGCCAAGAGTGCGTATCCGCTTTGTCAGCGTCACTGAATTACACAGCAGTGGTCTGGGTAGCCTCAAGTTCCAGGAAA
AACCTTGGTTGATGGATGAGATATTCACCGAAAATAAAGGTGTGGTATTTAACTATCACGGTTATCCAAACACCATCAAA
AAACTGATCTTCGATTACAAAGGTAGTCACAGATTCAGAATTAAAGGTTATGAAGAGGAAGGTTCAACCACCACACCATT
TGATATGGGTGTTCGTAACGGCACTTCCCGTTATCACCTGGTAATAGATATGGCTTACAAACTATTCCAGCAAGGTGTTA
TCGATGAAACCCGCCACGTTGCGATTACCACAGATATGTTACAACGCTTGGTTGATCATAGAAATTATATCAAGGCCAAT
GGTGTGGATCCTGAGTATATCGAGAACTGGATTTGGACCCGTTAAGCTGAACCTTAGCTAAACAATAGACAAATAATTTA
GTTATAAAATTGTTTGCCAAAAATAAAAAAAGCGCCTTCAAACAGGCGCTTTTTCTTTATTTTAAATTGTTAAGCAAAGC
CCAAGAGCAAATCTTGAACAATAAATTTATTGGTCGATAAGTGGAAAATTGCTTTTTTTCAATGGATAATTGACCCAGCT
AGCTAAAACACTAAAGGAAATCCCACATTAAGTGCTAGTCATGTTTCCTATACGGGACATCTGGGTAATTGAATAGCAAT
GGACTTGGAGAACATGATGAATAAGACATTTAAAGTATTGTTGCTCGCATCTATGATGCCTTTTGCAGCATCTGCAGCAG
ACGAGCTCAGCCCATGGTATGTGGGTGCGGGCCTCGGTGTAAATAACTACGAACCTAACTGCGATCAGAAAACCATGAAA
ACCTGTGGTGAAGACGATCCATATGCATGGGACGTGTTTGCAGGTTACCTGTTCAACGATTACTTTGGTGTAGAACTGGG
TTATCGTGACCTGGGGCGTGCCGAATGGACCGACTATGCCAACAAGCTCAATGACGTAGGTGCCAAGGGCGCCACTCTGG
GCCTGGTGGCTTTCTGGCCTTTCGCCGACAAATGGAGCCTGTCTGCTGAAGCCGGTGCCATGAACTACCACATTTCCAAC
AACAGACAATGGGGTAGCGAGTACTACAGTGACAGCGGTGTTGCACCTTACTTCGGTGCCGGTATCGGTTACAACATCAC
AGAGAACCTGAAACTGGCCGCCAAGTATCGTCGTTATGAAAACCTCGACGAAGAAAAGTGGAACACTCTGGCAATGGAAA
GCAACTACTGGGGTCTTGAACTGAGCTACCGTTTCGGCAGCACTTCAAAGCCTGCTCCAGTAGCACCAGTGGTCATAGAG
CCAGTTGACAGCGACAACGACGGTGTCAACGACGATATGGACCAGTGTCCAAACACACCAGCTAACCACAAGGTAGACGC
CAACGGTTGCTCTATCTATGTTGAGAAGCTGGAGAAGCTGGAAGTTAAGGCTGAGTTCGATAACAACTCATCTGTACTGA
AAGCCGACTCTATGGCTGAAATCCAGAAAGTCGCTGACTTCATGAACAAGTACCCTAAAGCCGATCTGGAAATCGCCGGC
CACGCATCACTGCCTGGTAAAGCCGATTACAACCAGTGGCTGTCTCAGAAACGTGCCGACGCAGTTGCCAAAGTACTGGT
TGACCAGTATGGCATCGATGCCAGCCGTATCAACGCCAAGGGCTACGGTGAAAGCCAGCCGCTGATGCAGGGTTCTTCTG
CTGAAGCCAATAAGGTTAACCGCCGTATTGAAGCTCACATGAGCTTTAAAGAAAAAGAAGCTCTGCTGAAGTAAGCTGAA
CTTCTTCTGGAAAAGTCGCTGCCCTGCAGCGACTTTTTTGTTTTCAGCCTTTGTGTCATTAGAATTCCCCCGGTTATGGG
AGTACACTTCCTTTAACCGAAAACGGCCCTCATTGACAATTTCTCACCATTTTTGTAATTTTTTTTCAATCCTGGTTGGA
AACGAGGGCAAAATCGCTTTTAATAGCGTCATGCAATCCCCGCGTAAACGGCCGCAATCTGAGAAGGATGTTTTTCATGG
CAAACACACTCACGCAACTCAAATCCGTTACAACCATAGTTGCTGATACCGGCGACATCGAGGCGATCAAGCTCTATCAT
CCGCAAGATGCCACCACCAACCCATCACTGATCCTTAAAGCCTCTCAGATCCCTGAGTATGCCCCACTGATCGATGATGC
TATTTCCTGGGCCAAATCTCAGAGCCAGGATCCGCAGCAACAACTGGAAGACGCCGCAGACAAGCTGGCGGTCAACATAG
GGGTGGAAATTCTCAAGCTGGTACCGGGACGTATTTCAACCGAAGTAGATGCCCGCCTGTCATTTGATAAAGCCGGCTCC
ATCGCCAAAGCCTATAAGCTGGTTAAGCTCTATGAAGCAGCCGGTATCGATAAGTCACGCATTCTGATCAAACTGGCTTC
CACCTGGGAAGGCATCTGTGCCGCCAAAGAGCTGGAGCAAAACGGTATCAACTGCAATCTGACACTCTTGTTCAGTTTCG
CCCAGGCCAGAGCCTGCGCCGAAGCCGGAGTTTACCTGATCTCGCCCTTCGTCGGCCGTATTCTCGACTGGTACAAGAAG
AACACCGGCAAGGACTATAGCGCCAGTGAAGATCCAGGCGTGGTCTCAGTAACCCAGATCTACAACTACTATAAACAGCA
TGGTTATCAGACAGTGGTTATGGGTGCCAGCTTCCGTAACACAGGTGAAATCATTGAGCTCGCCGGCTGTGATCGCCTGA
CTATAGGCCCATCTTTGCTGGAAGAACTGGCCAACTCAGACGCCCAAATAGTGACCAAGCTGCAACCTGCCACTGAAACC
CAAGAACCACCCAAGCCGTTGACCGAGGCTGAGTTCCGCTGGGAGTTCAACGAAGATCCCATGGCAGTGGAAAAACTGGC
TGAAGGTATCCGTAACTTTGCCATAGATCAGGGCAAACTCGAGACCATGCTCAAGGCTAAACTGAGCTAAACAAGGTCTG
TGCTGAAATTGAAGATCAGGGACAACTCATGACACATTTGACTCAATCTGCTAGCTGGCAGGCGCTTAAGGCGATGAGTG
CAGACCTGCCTCACATGCGTGAACTCTTTGCCGAAAACGCACAGCGCTTTGAACAGCTGTCGCTCAAAGACTGTGGACTG
CTGCTGGATTATTCCAAGAACCGCCTCACTGATACCGTGCTGCAGGAGCTGCTCAAACTCGCCCGTGAAGCCGGACTTGA
GCAAAAAATAGCGGCTATGTTTGCCGGCGAAGCAATCAATACCACGGAGCAGCGTGCCGTGTTGCACACAGCTCTGAGAG
CACCGGCCGATGCGGATATTCGCGTCGATGGCGTCAATGTAGTCCCTGAAGTTCAGCAAACCCTGGCGCAAATGGAGGCT
TTTGTCGACGCGCTCTATTCAGGTCAGTGGCGCGGCTATACCGGCAAGAAGATCACAGATCTTGTCTCCATCGGAATTGG
CGGTTCCTTCCTCGGCCCCAAGATTATCTCCGAGGCCCTGCGTCCCTATTGGAACGGTAAGCTACAGTGTCACTTCGTCG
CCAATGTCGACGGCACGGCCATCAGTGAAAAACTGAAGAAGCTGGATCCAGAAACCACCCTGTTCCTGATGTCGTCAAAG
TCCTTTGGTACTCAGGAAACCCTAACCAACACCCTCAGCGCCAAAGAGTGGTTCCTGGCCAAAGGCGGTTCACAGCAGGA
TATCGGCAAGCACTTTGCGGCAATTACCTCCAATGTCGCCAAGGCAACGGCGTTTGGCATAGATGAAGACAACATCTTCC
CCATGTGGGATTGGGTTGGCGGGCGCTATTCTCTCTGGTCGGCCATAGGTTTGCCCATAGCCGCCCTGATAGGCATGGAT
AACTTCAAGGCACTGTTGGCCGGCGCCAGAGCAATGGATGTACATTTCGCATCCAGACCTCTTGAGCAGAATATGCCGGT
GATCATGGGCCTGCTCTCTGTATGGTACAACAATTTCTTCAATGCCCAGTCCCACGTGGTGTTGACCTATGATCACTACC
TCAGAGGGCTTCCGGCCTATTTCCAGCAGCTGGATATGGAGAGTAACGGCAAGTCCGCCACTCTGGACGGCAATTCAGTG
GATTACAGCACAGGGCCGGTTATTTGGGGCGGAGAAGGCACCAATGGCCAACACGCCTACCACCAGCTGTTGCACCAAGG
TACAGCTTTGATTCCGGCAGACTTTATCCTGCCGCTGCAAAGCCATAATCCTATCGGTGAGCATCACGCTCAGCTGGCAT
CCAACTGTTTTGGTCAGACCCAGGCGCTGATGCAAGGACGAACCTTCGATGAAGCCTTGGCCGAACTGGCCGACAGCCCA
CTCTCAGAGGCTGAGAAACAGCTTATTGCCAAACATAAGGTCATGGAAGGCAACAAGCCGAGCAATACCCTGTTGATGGA
CAAGCTGACCCCAATAACCCTGGGCGCCTTGCTTGCTCTTTACGAGCACAGAACCCTGGTTCAAGGCGCTATCTGGGATA
TTAACTCATTCGATCAATGGGGAGTCGAGTTGGGTAAGACGTTGGGAAATGAAGTGCTGTCGCGTATCGGCGCAGAGCAA
AACAGCCAGGATCTGGATGCTTCCAGCAATGCCCTGATCAATCTCTTCAGACAAGGAAAAATCTAGCCCGTTAACCTTGT
AAATCAACAGATACCAGCCAGCTCCACTGGCTGGTATTTTTTTGCCCGCCATCTTGTCTATACGCCTTCATCAAAGCATC
ACTCAAGTTTAACAAAATAGAAACATTCTTCTTGCACCCTGTTTGCCAAGTATGATATTTAAATGTTGATAAAACATACA
ACAACAGGAGGTTGCCATGGATCGTTTGGATTATGGTAGTGCGCTAGACGAAGTCGTTGAAAGACCAAGCCGCTCTCGAA
GCTCCAACAAGAAGCGCAAATGGCGTGAAATCGAAGCGCTGAAAGATAAACATCGTCTGTTGAAGGAACTACAGGAGATA
GACAGCAGTTTTGACTATGATATCGACAGCCTCCTCTGAATATGAGAGACATTAAAAAAGAGCGCCAAGCGCTCTTTTTT
AATGTCTGCTTCCCACAAGGTTATCTGTCTGCGGTTTGAATATAGCTTCTCAGCTCGTCGAATAGCTGGTTATCATCGCA
GCTGAACAAAGGATCCTCTATCAGCTTCAACTCACACATGCTTTGGATCTTCTGCCAGTCTTCATCCTTCAGGCTCTTGG
CAAGCAAAGGAAAGATCTCCCGCTCTTCATACAGCATGTGCTTTTCCTGCAAATCCACATATCCCTTCAATTCAGCAACC
AGTTTTTCCTTGGCCACCACCACGTCGTTCAGGATCAGGTTGAGTGTCGCCATCAAGGCCGATGAAGCTTCAATCAATTT
TTGGTGCTCTTCCTCAAGACGCCGGGTAGGCTCGGTACGGCTCTCCTTGATAAGGAAATAGTCGTAAATGATGTCTTCGA
GTGGATGATGGCTGTGCTCGGCATAGCCCTGCATATATTCGACAACATCCCGTACCAGATTAAAATTGACGTGCTCACCT
TCGGCCAGCTTCAGGTATTTCCCCTTCAGCAACTTCAGCAATATGGCAATATGCTTGTGGTCATTCATCAATCTTTGCAG
CATAGGGCACTCCATTTTGAGTCGGGCCTTTCTAGGTAATAGTAGTAAACAGGCCAAATATTACTCAATACTAACCATAG
ATGTTTTCCGGGGACATGATAAAGATCAAGGAAAATAACCTTCTAAATCAATAATTCATAAATTAGCACCTTGTATAATC
TTCAATGCCCTTACGCTGCTTGCCCCAAAAGCGGGCCAGGCGCCTCAGCCCCCTTGGCTTTCCTCCATCATCACCAGCAT
CTCTTTGAGAGAGCCACGGATACGATTGAAGGCTTCACCGGCAGAGCTGGCTTCGCGCAGATGTCGCTCAACCATGGAGG
TAAAATAACTCTCCTGCTCTTCTGTCATGTCCAGCACATGAAAGCTGCTGCGAATTTCAGTAGTGATCCCCGATAAGGTA
TCGCAGAAGCGCTGATCCTGTTGCTGCATGGAATCACCCAACTGCTTCATCAGCAGGTGTAACCTATCCATCACCCGTCG
CAGCATCTGCTGGCGCTCTATGTCCAATACCCTGGCCTCCAATCCTTCGACCACAACGGCAATCACATCCCTGAGGCGGC
CGTAAAGCACCTCATCCTTGACCGGCATATTCTTGATCAAGAATGACACATGCTTGTCATTGCACATGGTTCGGTTGCCA
AAGTCATACAGGCGTCCCTGTTTGTCCAAAAGTTCAAAGATATTGGCTTCTATCGGGCTTATCTGGGTATTGTCCGGCAC
AAAATATTCGGCGCTGTCTGTGCGTATTTCCAGACAGGTATTGAGGTTGAGCTGAGTCATCAGCTCAAAAAAGGCATCGG
CAAGGGCACGGTAGTTGTTACAAAGAAAACATTGGCGGAAGAATTGCAGCACGCAGCCATATTGGGACGATTCACTCATG
GACTGAAACGCCATATTTCTCGACATGGACTCGGCCTGCATCAGAGACTGTTTGCGCTGTTGATATTGCGCCACACTGCG
TACCTTGGCCAACAGCTCTTTCAGCTCAAAGGGTTTAGCGATAAAGTCTACCGCCCCGGCCTCATAGGCCTTGAGGCGCT
CATTGAGGGTATTCATACCGGAAACAAATACCACTGACGCCTCTCGCCCCTGTGATTGCAAGTGAGCACATAACTCCACA
CCGCTGGAATCCGGCAGATTGATATCCATCAGGATAATTTCCGGTGTCGCCGACTCCAACGCCGCCAAATAAGCTGCTGC
CGAATCAAACACTTTGACGGAGTAATCATCCTGTAAGACTTCCTCTATCAAAGCCAGATAATCAACATCATCATCCACTA
CCCAGACAGTTAAATTGTCCATAACTCTCCCTTACTGTCATCAGCAAATCTAATTCCCACCTGCTTGAGTGCCAGAATCA
ATCCTGTCAGATCAAAGGGTTTATGCAGTACCGGAAACGGCATCTCATCGGCGCTGGAAATACCTATGTCCTGAATAAAG
CCGGAGATCAGCAATACAAGCAGTGAGTGTTTAACATTGAGTTTTTGTGCAAGTTCGTAGCCGTTGATACCGCCAGGCAT
CAACACATCTGTGATAAGAAGCTCGGCATCACAACGCTGCTGCTCGTAGCGTTGCAGCACTGTGATGGGATCATGGAACA
GCTCCGCCTCTATCCCCAGCAGGTCGCAATAGTCGGCCATCACTTCCAGCATCTCAGGCTCATCATCCACCACTATCGCC
TTTATCGGACGCCTGACTCTGGGCAATTCCCCCGTATGGGTACTGAGTTGTGGCTCAGTCGCCAACTTACGACTCTGCGG
GAACCATAATCTGAATTCAGTGCCGGCAACTCCCGTGTTCAGGATGGCGATATAACCCTTGGAACGTTTAACAAAACCGT
ACACCATGGCCAGCCCAAGACCTGTGCCCTTGCTCTTGTCCTTGGTGGTGAAGAACGGGTCGAATACCTTGTCCTGAAAG
GCTTCAGGAATACCACTGCCACCATCAATCACGCTGATCCATACATAATGCCCGGGCTCTACCTGGGTCTTGCCTATGGC
GATCCCGGGCAGATAACCACTCAAATAGCAACTGCCGGTACGGATCTTGAGTTCTCCCTTGCCCTCCATGGCATCGCGGC
CATTGAGCAGCAGATTCAATAAGGCGTCTTCAAGCTCCCCTTTATCGAGCATCACAGGTTTGTTATCCGGTGCCAGCTCA
ATACTCAGCGTTATTTGACTGGTCAAGGACTTGGCAAACAACTCCTGTAAACCTTCAATCACCTCATTGACCTGGCAAGG
CTCGGCATTGAACTGTTCCTGGCGCGAAAACGACAACAGTCTGCGGGTCAGATCTGTGCCTCGCTGGCAGGCCTTAAAGG
CGGTATTGAGGTATTTTTCAGCTTTGGGATCAGAGGTTTTAAGCTGCATTAACTCCAGGTTACCCTTCAATACCCCGAGA
ATATTGTTGAAGTCGTGGGCTATGCCGCCGACCAACTCCCCTATGGCCTGCATCTTCTGGGTTCTGGCCACGGCCTGCTG
CAATTGATGCTGCTCGCTGTAATCGCGACCTATAACGGCGTATATGCGCCGGTTTCGGGAAATACAGTAACAGTTGAGAT
GCAATAACTCCCTGCCGCCATCGCCTTTATGACACCAAAGTTCCCCGGTATAACTGCCCTTGCGGCGCAACTGTTCCCTA
AAAGAGTCACTTTCTTCGCCTTCAAACAACAGGCCGGTTAAATTGGCGCCCACCAATTCCCGGTTGGCATATAAGGTCAC
AGCTGTGGCTGCCGGGTTGGCGTAAAGGATGGGTTCTCGCTCAGATTCGAGACTAAACAGCAGTAATAAACTGTCGGCAC
CGTCTATAACGGCCTTGAAGCAGAGTTCATCCTCTGCCGACTGTGATGAACTGCGGCTGAGCTGACATTGATAGATGGCC
CCCACCAAGGGACCGATACTGGCCTGGCATGAGGCCAAAGACTCAAACCAACCGGGAGCCGATGAGTGGAAAAACAGCAA
TAGTTCTGAATCTTTGATTGGCCAGACGGTAAACTTCAGCCATTGATGAAGCTCTTGTTGGCTCGCTTCTTTGGCCCATT
GATTAACACTGCTCCAAAGCGTCAAATAGATAACCGGATCCCGACACCAACAAGTGACTGATTCCGGCATATCGTTGGCG
CCCAACTCTGAGCGTTCCACCATCAGCAAAGCCTCTGCCCCTGAGGCATGTACCAGGGTCTGGCACAGGGCCGGCAATAC
GTCCTGTCCCTGGGTCAAACCCAGTTGCAATTTAGCCAGTTCAATCAGCAGTCGGGACCAGTCGCCAGGGAATTCGGTTT
GAGCCTCAGAGGAAAACACGTTAAAGTCCCTTTCCGTTGTTTTTCAGTCATTCAAGCATAGACAAGTTTGCAATATTAGC
GACTTATCCAGCTTGCCAAACGCTATAGAGGAGTCTGGGTGACGAGTCAGGAAAGGTGGGTTGGTGCCCATGTCAGCGCC
CAGGGTGGTGTGGAAAATGCTCCGCTCAATGCCCACAAGATAGGGGCCAGTGCCTTTGCACTGTTTACCAAGAATCAACG
TCGCTGGCAGGCAGCACCTTTAACCGAGCAGTCCATCGCCGCCTTTCAGGAAAACTGCCAAAAATTGGGGTTCAGACCCG
AGGCGATTCTACCCCACGACAGCTATCTGATTAACTTGGGACACCCGGATCCCTTGCTGCTGGAAAAATCCCGCGATGCC
TTTGTCGATGAGATGCTTCGTTGCAAACAGTTAGGATTAACCTTGCTGAACTTTCATCCCGGCAGCCACTTGCGACAGAT
AAGTGAAAACCACTGTCTGCGTAACATCAGCGATTCAATCAACCTGGCATTGGCAGCTTGTGATGGCGTCTGTGCCGTCA
TCGAAAATACCGCGGGACAAGGCTCCAACCTGGGACACAGATTTGAACAACTGGCGCAGATCATTGACGGGGTTGAGGAT
AAATCCAGAGTCGGTGTTTGCCTGGATACCGCCCATATGTTTGCCGCGGGTTACGACATGCGCACTCAGGAAAGCTGCCG
GGAAAGCTTTGACGCCTTTGGCCGCATAGTGGGCTTTCAATACCTCAAGGGCATGCACCTCAACGACAGCAAGACGGGAC
TCGGCAGCCGGGTCGATCGCCACGACTCCTTGGGCATGGGCGAAATAGGCAAAACCGCTTTCGAGTATATTCTCGGCCAC
CCAGCCACCAAGGGGATACCCTTGATATTGGAAACCATACGCCCGGAGATCTGGCCCGAAGAAATTGCCTGGCTGAACAG
CCTTAGCCGCTAAACCATCCATTCGCTCTCCGTCGATTAAATCTCCTGACTGCCCCAGTAAAAAGCCGCAAATGATGCGG
CTTTTGGGATAATTGCTGCATTAAATTTAACCCTTGTCAGCCCTATCGACCTCTAAGAGCTGAATCAAGGCCTTACAATA
CCGCAAACATGTGCTGTTTAAGGCTATCAAAATCGGCCGGCAGAACAGCCGAAAGCAGCGGCTTATCAGCCACCCTTTGC
AATGCCTGTGGCAGTGGCAGACTGGTGTTCAACTCGCGGTCGACCACATCCTTGAACTTGGCCGGATGTGCCGTCGCCAG
AAAAATCCCCTGCTCTTCATCCTGCAGTGACAAACGCAGTGCCTCGGCGGCCACCGCCGCATGAGGCTCGGCCAGATAAC
CTGTCTGCTCAAGCGCCAACATGGCCTGACGGGTTTGTCCCTCGGAAAGCGCCAAGCCGGACAAGTCAGACAGCGGCCAT
TTCATCTCGGCAAAAATCGCTTCCACTCTCGGCCAGTTACTCGGCTCGGACACATCCATGGCGTTGGACATGGTCGCAAC
AGTCTGCCGCGGCGCCCAATCACCAAAACTCAAATAGCGCGGTACAGTATCATTGCTGTTGGTGGCCGCCACAAAACGCT
TGATGGGCAATCCCATGGCTTTGGCCAGCAGACCCGCGGTCAGGTTACCGAAGTTACCACTGGGAACACTGACAACCGGC
GCCGATTGATGCTGCTTTCTATGCTGGGCAACCGCTTCAAAGTAATAACAGATCTGCGCCAGCAAGCGGCTGATGTTGAT
GGAGTTGGCCGAGTTGAGATGCAAACCGTCACGAATATCACTGTCTTCAAAGGCCTGCTTGACCAAATGCTGACAGGCAT
CGAAGTCGGCTTCGACCGCGACTGTGTGAATATTGCCGCCCAGAGTGGCAAACATCTTCTCCTGCAACTCACTGATCTTG
CCCTTGGGATAGAGCACCATCACCCGTACCTTATCCAGGCCAAAGAAGGCATCAGCCACCGCCGCGCCTGTATCCCCCGA
GGTCGCGGTCAAAATGGTCAGCGGCTCTGAGCCGCCAAGCTGGTTAAGACACTGAGCCATAAAACGGGCACCGAAGTCTT
TAAAAGCCAAGGTTGGCCCATGAAACAGCTCCAGACAACTGCGCTGCTCATCCACCTGCACCAGCGGCAGAGGGAAATTA
AACGCCTTCTCCACCAGCTTGTCGACACAGTCCTGCCCCAGTTCATCGGCGAGCCAGGCACCGAGTATCTGCTTGCTGCG
CTCGACAAAAGGCAGAGCCAACAGGGCATCGACATCTGCCAGTTTCGGGATCCGGGTCGGAAAAAAGAGCCCTCGGTCCA
TGCCAAGACCCAGCTTGAGCGCTTCAGTAAAACTTACCCGCTGTGCCGGGTGCTTGAGGTTATAGAGTTCCATATTGATG
CCTTAAATTCTTTTTTGGATGAAAATGCGTTTCAGGACAATACCCGGGTGCCTTGCATATCCAGGCGGCAGATGTGAGCA
AAGCCGCCCGCTTCGGTTAAATAGTGTTGTTCCAGGTAGCGTTTGGCCTGCTCGGCGCGGGCCAGATCGGCGCTGATGGA
AAACAGGGTTGGGCCGCTGCCGGAAATCCCGGTGGCCAACATACCCAGCTCAGACAATCCGCGCCGCGCCGCCAGATACC
CGGGGATAGCCTCGGCCCGATAGGGTTCGGCCAACACATCTTTCAACACAGTCAACGCCAGCGCCTCATCCTGGCGATAA
CAGGCATGAACAAAGGCGCTGAGATTGCGGCCAAATTCTATGCAGGTTCCCTTGTCGTATTGGTTCGGCATCAAGGCGCG
CATGGCCGCCGTCGATAATGAAATCCCAGGATAGGCCGCCAGCCAGTACCAGGAATCAAAGGCCGGCAAGGGCTCGCAGA
TGCGCCCGGGTAAATCCAGCATCAGTTGCAATCCACCCAAGTAGCAAGGCGCCACGTTGTCATAGTGCACCGAACCGCTG
ATCTCCCCTTCAAAACGCCCCATCAACCCCAGCAAGGCCTGCTCATCATAGGGACGGCCGAAATATTCATTGAGACCATA
GAGCGCCGCCACCACTGAGCTGGCACTGGAACCAAGGCCGCTGCCTACCGGCAGGTTCTTGGACAGGGTCAAGGAAACGC
CTTGATTGCTCCCGGCCTCACCTAGGAAAAACTCGGCGCAGCGATAAACAATATTCTGCTGTGGTTCCTGTGGCAGCTTA
TGAGCCCAGGGGCCAAGTTGAGTCAGAGAAACGCCGCAAGGCGCTGGGCCCACTGTAACTGTATCCCCCAGCAAACTGCC
ATCAATGGGGGCCAGTGCGGCGCCCAGCAAATCAAAGCCGACACCGACATTTCCCATAGAGGCGGGCGCATAGACAGTCA
CAGGTGCATTGGCGGGAATAAACTGTCTCATGCGCTGACCTCCCGAGTCCAGTTGAGGGTTCTGAGCAAGTCGGCAAACA
CCCCGGCGGCAGTGACTTCTGTACCGGCGCCATAGCCTCTGAGTACAAAGGGGATCGGCTGGTAGTAGCGGCTGTAGAAA
GCCAGTGCATTCTCGCCGCCTTTGACGCTGAACAGGGGATCATCGGCCGCCACTTCGGCGATACGCACCCTGCAACCTGA
CTCATCTATCTGGCCGACATAACGCAGGCGTTTACCCTTGGCATGGGCGGCAGCGACTCGCTCGGCAACGGCGGCATCCA
GCTGTGGCAGAGCCGCCATAAACTGGGCTACATCGCCTGATGCATCGAAGTCATCCGGTAAGACAGACTCCACCTGAATA
TCATCCAGCTCCAGCGGCAAGCCCACTTCCCGGGCCAAAATCAACACCTTGCGCGCTACATCCATACCATTGAGATCGTC
CCTGGGGTCCGGCTCGGTGAAGCACTTTTCCCGGGCTATGGCCGTGGCCTGTGACAGACTCATCCCCTCATCCAGCATAC
CGAAGATAAACGACAGCGAACCCGAGAGTATCCCCTGGAAACGCAGCAGCTTATCACCGGCAAACAGCAGCTTTTTCAGG
TTGTCGATAACCGGCAAACCGGCGCCGACATTGGTTTCATAAAGGAACTGGCGCCGCTGGGCCAGCGCGGTTTGCCGCAG
CGCGCGGTAAAAAGCCAACTCACGGGTATTGGCCTTCTTGTTGGGTGTCACCACGTGCAAACCGGCATTCATCACATCCA
GATAACGGCCTGCAATGACATCCGAAGAAGTGCAATCCAGCAATACGGGATTGAGCAACTGCTGTTCCTTGGCCCAGGCC
AACATCTGTGTCAGATCAAAGGCGACGGACGAGTCGTTGAGCCTTGATTGCCAATCGGCCAGGGAGATACCGGCAGCATC
GAGCAACATCTTGCCTGAGTTGGCGATGGCGCAAACCCGAATACTGATATGTTGCTCCTTGAGCATGGCTTCCTGCTGTT
TTATCTGCTCCAGCAAGCCTGCGCCTATATTACCGGCGCCAACCAGGAAGACATCGAGATACTGCTGCACATCGAAAAAG
CCCTGGTGACAGGCTGCCACCGCATGACGCGTCTTGCGCTGCTCGACCACGGCCGAAATGGAGCGCTCGGACGAGCCCTG
GGCAATGGCAATGATATTGACACTGGCCTGGGCCAGAGCCTGAAAGAAGCGCGCAGCCACGCCCTTATGGGTACGCATAC
CGTCACCTATCAGGGACACTATCGCCAGTTGATCCCGCATCTCCAGCGGCTCCAACAGCTCACTCTTGAGCTCAAGTTCA
AACTCCTGCTCCAGCGCCCACTTGACTCTGGGGGCATCCAAAGTGGCCACGCAGAAACTGATGCTGTACTCACTGGAGCT
TTGAGTGATCAGCGATACCGAGACCTTGGCTCTGGCGATGGACTCCAAAATACGCGATGCCATGCCTACCATGCCTTTCA
TTCCCGGGCCTGAGACGTTGAACATGGTTTGGTTATCCAGATTGGAAATCGCCTTGACCTGCAGCCCGGTCTGATCCGGC
AGATTGGATACCAGAGTACCCGGCGCCTGGGGGTTGAAACTGTTTTTGATGTAGCAAGGGATTTGGAACTGGGCTATGGG
TGAAATGGTCTTGGGGTGCAGTACCTTGGCGCCAAAGTAGGAGAGCTCCATCGCCTCCTGGTAACTGAGCTGGGAGAGCA
GCTTGGCATCGGCAACCACCCGGGGGTCGGTATTGTATACCCCATCAACATCTGTCCAGATTTCGCAGCTGTCGGCATCC
AGACAAGCGGCCAAAACTGCGGCCGAATAATCTGAACCATTGCGTCCCAGAGTCACCACCTTGCCATCGGCACCGGCGGC
GGTAAACCCGGGCATGACCCACACTCTCTGCTCATCGAGTTTAAGCAACGCAAATCTGGGCTTACTGACGGCGATATCCA
CCACTGACTCCAGAGGTGTGCCGACGCCGAGGAATAATTCTCTCGGGTCGAGTAAACCGGCACTGACTCCCTTGACCTTG
AGCACTTCAACCATCAAGGCTGCCGAGAGTCGCTCCCCGGCTACCAGGATCTCGGCCCGCACACTGTCAGGACACTCCCC
CAGAAGCTGAACCCCAGCCAATTTTGCCCGCCAACTCGCCAGTTGCTGCGCCAATACCTTCTTCAGCTGCTGTCTGGCTT
CCTCTGCGAGAGATACAGATGCATCGGCATACAAGGCTTCAAATACCTCAGCCACCTTGACAAGGGCCTCGTCGACATCC
CCCTTTGCCAATACCATATCAACCATGGCCAACAGATTGTTGGTTACGGTTGCCGGAGCCGACAGCACTGTGGCCACTTG
CTCTTCTCTGGCACTGGTCAGAACTATTTCTGCTGCCATTTCAAACCTTTGCCAGTTTGCCAGCGAGGTACCGCCGAACT
TCATTACTTTCATCTATATCTCCTTTAAATACCGCGCCCGCCCAGGAAACAAAAAAGCCCGCTCCTTGGTGGGAGCGGGC
TTCTTGTTTGCAATTCTTCAGGGTATAGTCAGCCCGCCCCCACACTGGTAATGGTGGTGGTTGTAATGGTGGTAATTACA
ACTGAGCTTAGCTGATACATTGGTTTTCTATACTCGTTTCGTTCTCTTGTGTTCAGGCCGGTTCATTCAGAAGTTGAGCC
CGAGAATGACAGCAACGCAAACAGGATTGCTTTTTTTTGTAGCCCTTGTCAAGGGGCGTTTTCATGAAAATTTTAATGAA
ATGGCAATCTTATTGAATAAGCCTCACCAAAGTCTGTTTTTAACTGGATAAGCATCAACGAAATATCCTCATTACAATTA
ACCTTGACGTAAAGTGTATTGGATAAAAGCTGAGTATCAGCCAAGCAGGAACCGTCGAGCACACCAAGGTGAAAGCCTAC
AGGGTTCAAAAACACTCAAGTCAAGATTTTTGGAAAGACGTTTGAAAAATAATGGCTTTTTTAGTGCCTTTCCAACCCAA
AATGTCGTCATGGTGGCAAAACTCTGTGCAACAGTTGGCATAAGCAACGCTCGGATATCGCCAGCGCGGAAAAAGCACGT
TATCATGCGGCCACATTCTGAACGGGAGGCGATATGCAAATCACCCAACACAGCGCGGTTACCATTCACTACCGCCTGAC
TGACGCCAAGGGTCAGTTGATAGAAAGCTCTTTTGAGGCAGATCCTATGGTCTACCTTCACGGTATGGAAAACCTGATCC
CGGGACTTGAAAAGGCACTGGAAGGCAAAGGCAAAGGCGATACGCTGGAAGTGACCATAGAAGCCGAAGAAGCCTATGGC
CCATACCACGATGGTCTGCGTCAGGAAGTTCCTCTGGAAGCCTTTGGCGATATCCAGGACATAGTACCAGGCATGCGCTT
TATCGCCGAAACTGAAATGGGCCAGCGCCCGGTACAAGTGACCGAAGTACTGGACAACAGTGTTATCGTTGATGGCAACC
ACCCTCTGGCTGGCCAATCACTGACCTTTAATGTGGAAGTGATGGACGTGCGTGAAGCGACGGCCGAAGAGGTCGCCCAC
GGCCATATCCACGCCCATGGCGGTTGCGGTAGTCACGGCCATGATCACGGCGGATGCTGTGGCGGTCATGATCACGAGCA
TGGCGGTTGCTGTAGCTCAGATGCCGAAGAAGGCACCAAGAAAGAAGGTTGTGACGGTAACGGTGGTTGCGGCTGCCGCG
GTTGATAGCCAGTCACACCGACGCCTACTACTGATATCAATCGAGAGTCCGGCCAATGCCGGACTCTTTGTTTATTCCAC
TTTGGAAAACAAGGCTGGGGCTCCTGCTTTGGACTAGAATCAATAGATAACCTGGATGCGAAGGAATGCCCCGTGATCTT
GTCCAGAATGGTCTATGAGAGTCTGCCCTATCTGTATTTTTTTACCGGTAGTCTGGCACTCTATCTACTCGATCCCCTAC
TTGGGATCCTGGGTTCCGTTTTGCTTATATTGGCCGCGGCCTGGATTTACAACTTGCGTTCGAGTCACAGACGCAGCGAT
CCCAAACGCCTGCGACGGGGAGGATTTTGGCCCGAACCCCTGTATGCAGGATTGCCTTTCCTCTGGTTACTGTCGGGCAT
GCTGCTGTTGAGATTTGCAGATAAGGAAGTGTACCAACTGCTGGGGCTGCTCATTTGTGCCTGGGGAAGCTATATTCTGA
GTCAGCGTCACCTCTACCGCCGCCACAAATTGCCGCGACAGCCTCTGATGTAACTCAAAGGATCAAGGCGCGGATCTTTT
CTTTCAGCGCTGCGGGCATATGCTTCAAATAGTTGGAGCAACGGGTGATTGTCGCAATGCTCACCTCATATTCGGCAGCT
ATCTGTCTTTGACTCATCTCCCCTTCAAGCAATACCTGAAACACCTTCAAACGGCCGGCGATGGCATGTCTTTCATCATC
GGTCAGCAGCAGCTCAAACAGGTAATTAAGATCTTCTGGATTGTTATGGGCTAGCACTTTATCCAGTACTGATATCCAAT
CTGGGCGCATATAAACTCATTCGTGTTCACGTAATGGTACGTGAACACAGTATAGCCTCGTTTTCCTGCGAAAAAAAGTC
GTGTTTTAGCAGCCAGTTACTGACAAAACTTTACATGTAAACTGAAAAAGCCTACTCCCTCTGTCACACAAAATGTGTAC
AATAGCCAAGCAATGTCACATTAACGCACAAACTTGTGAGAATGATAATGAAAAAATACTTACTGATGTTAGCCGCCACC
GCGGCGCTTAGCGCTACAGCTGTTCAGGCCCACAACTTTGAAAGCAGCGATGATGCCATCCAGTACCGTCAGTCTGGTTT
CAGCCTGATGGCCTATAACTTCGGTGATATCGGTGCCATGCTCAAAGGCAAGAAAGACTTTGACGCCGATGTTGCAGCTA
TGCGTGCAGCCAATGTGGCCGCCCTGGCGAAACTGCCACTGGAAGGCTTTATCGACGGTTCAGACAAGGGTAATACTGAA
GCCCTGGCCAAGATTTGGGCTGACAAGGCTGACTTTGAAGCCAAGTTCAAAGAACTGCAAACCAATGCCGATGCCCTGGC
CATAGCGGCCAAAGGTGGCGACAAGAATGAGCTGAAAAAAGCCTTCGGTGCCGTTGGCAAGAGCTGCAAAGGCTGCCACG
ACGTCTACAAGAAAGACTAAGCTCTTTCGTCGATTCCATTAAAAAAGCCTGCATCAAGCAGGCTTTTTTAATGCTCGGAA
GCTTACAACATGCCGATCACGGGCATCATCAAGAAGTGCACCACAGGCACGGCAACCACCAACAAAAGCACCAGTGCCAA
CATCAGAGACGCAAATCTGGGCTGCTGTGCTTCTGCAGCAGGTAAGCGCTTATAGCCACTGAACATGGCCCCCACCAGCT
TTTCACCTTTGAAGCGGTGCAACAAGACGGCGGCCACATGAATACCGGCAAGGATCAATAAAAGATCGAAATTCTTCTTG
TGTAACCAGGTAAACCAACTGGCGGTTTCACCGCTGACATAGGAGACCAAGGGCCCTTCGGTGAATATCTCATCTGTGGC
AAACAAACCCGACACCAATTGCAGACTGATGATGACCAGCAATAGCACCACCATATAACCCCCAAGAGGGTTATGCCCTA
AAGAATGAGGAGCCTGCTTGGCCCGCATCTTGGCAAGATAATCCAATGCCTGGCGGGGATGACGGACAAAGTGGCTGAAA
CGGGCTGTGTCGCTGCCGATAAAGCCCCAAATAAGCCGCACCACCAGCAAGATCATCAGACTATAGGCAAACAACTGGTG
ATAACTCATCTCCCCCTGATCGGCGCTCCACCATAGCCCGGCCAGGAGCAGCAGCATACCCCAATGAAACACCCGCACAG
GTATATCCCAGACCTTCACTTTAACTTCGTTGTTATTCATAAAGTACTTCCTGTTATCACCCGTTTTGGCCCAAACGGCA
TAAGGGTAAAGAGTTGTAGATGACAAACATGATGATATTTAAAGCGAGGGAAGGAGGCAATCGGAAAGGACTGATACTCA
GTGATCTCATCGAATATGACCCTTTATTGACAAGGGTTCAAGGCTTTTTAGGGCAAAATTATCCAAACTTGTCTAAGTGA
TCAAATAAGTGACAAACGCTCTCTGACTCGCCATAAATATTGATCTGGATCACATTTTTAACCTCAGGTATTGTTAGTCT
GAAGTCAAGGAAACAACAGAGGGTTTGACAATATGCTAAAGATCACCAGCAAGCAATTTGAAGTCACAGCTGCTATCCGT
GAACGTGTTGAGAGCCGCCTTGCCAAACTGAACCGTTACGATACCCAGTTGATTAATCCCCATGTCATCATCCTCACAGA
AGGGCCACTCTTTAAAATAGAAGCATCAATTAAACTGGCCAACGGACAACTTTTTGCCCAGGCGAAACATGAAAATCTCT
ACGCAGCCATAAATGCAATGGGACAAAAGCTGGAAAAACAGCTCAATCGCCTGACCCACAAACCCGCAGCTCAGCGTGGT
GCCTTGGAAACCGAAGCCACCGAACCAGAGTTCGAATATGATTATAAGGAGGATTACGCAGCTTGATATTTCAATCTCCC
ACTAACCAGCGCACCTCCGGGTGCGCTTTTCATTGCTGAACCCAAGGATTTTTTGATTGACAGCCCAAGGGGATAGTTTT
AGCTTAAACGCCATGAAATACCTCAATCGCTCATTTTTTATTTTCTTTTTTACACCTCATTTCCGGAGGCGGCCCTGACG
TGTAAAAACGAAAGTGAAAATTGCCAAGCCTCCCACCCGGGAGGCTTTTTTGTCTGTATCATGCACTGAGTATTACTGGT
TTAGAGGTCAGAATGAACAAAGTACCATCGCTGGAGCGAATAAGGGATGACATCACTACCCTGGACAGGGATCTGTTGGC
ACTGTTGGCCAAACGCCGGCAACTCAGCCTGGAAGTCGCCCGCAGCAAAGAGGTAGATATTCGCCCTATCCGTGATACCC
AGAGAGAAAAAGAACTTTTGGCCAGGCTGGTTCGCCAAGGGCGGGAACAGGGGCTGGATGCCCACTATGTCATCAGTCTG
TACCAGGCCATTATTGAAGATTCTGTACTGAACCAGCAGGCCTACCTCCAGGGCAGAGCCAATCCCGAAACCCAGAAGCA
GCAATACTGCATCGCCTATTTGGGCGCCAGAGGCTCATATTCCTACCTGGCCGCCAGTCGCTACTGCCAACGCCGTCAGG
TAGAGATGCAGGATCTGGGTTGCCAGAACTTCGATGATATAGTGCAGGCCGTCGAGTCCGGCCATGCCGACTATGGTTTT
CTGCCGATAGAGAACACCTCATCCGGCTCCATCAACGAAGTCTACGATGTGTTGCAGCACACCAGCCTGGCTATTGTGGG
TGAAACCACCATAGAAGTGGGCCACTGTCTGCTGGCCAAAGCGGGAAGCAAACTTGCGGATATCAAAACCGTCTACGCCC
ACCCCCAACCCATCAGCCAATGTAGCCGCTACCTGAGCCGCCATCCCGACTTTCGTCTGGAATATTGTGCCAGCAGCGCC
GAAGCAATGGAAAAAGTTCTCCAGGGCGATAACACTGTGGCCGCTATTGGCTCCAGTGAAGGCGGCGCCCTCTACCAGTT
GGAACCTCTGGAGCAGGAACTGGCCAATCAAAAAATCAACCAGAGCCGCTTTATCGTAGTGGCCCGCAAGGCGATAGAAG
TGCCGGAGCAACTGCCGGCCAAGACCACTCTGATTATGGCAACCGGTCAGAAGCCTGGCGCCTTGGTGGAAGCCTTGCTG
ATTCTTAAAGATCACAACCTCAATATGAGTAAGCTGGAGTCACGCCCTATCCCGGGCACGCCTTGGGAAGAGATGTTTTA
TCTGGATGTCGATGCCAATCTGGCATCCATAGCTATGCAGCAAGCACTTGCCGAGCTTGAGCGGCTCACCCGCTTTATCA
AGGTACTTGGCTGTTACCCTTGTGAGACGGTCGAGCCAACCCAGCTGAGTCACAGCCAACTGCTGATTGAACCTGAGAGT
TCCAGGCAGGACAGCGCCAAACCGTCACCCCAGAGACATTCCCGCCACTATAAACCGGCCAGCACAGAAATTAGTTGCGG
CCAGCTCAAACTGGGGCAAGGCCAGTTCGCCGCCTTGGCGCAACTGAACCTCCCCATAGATGCAGACAGCTTTGCCCCAA
GCGCCAAGGCCCTCAGGGAAGCGGGATTTCAAGGGGTGGTTCTCAGCACGCTGACACGCCAACCCAATGCCAAACAGCAA
CTGCCCAAGTTGCAGAGCCTGTTAAACCAAGCCGGGCTGCAGAGCATTGTTGCCTTGGAGCATGCAGAAGATCTCGCTCT
GGCCCAGACCGCGGCCGACATGCTGCTGCTCAGCGGCAAACAGATGTACAACACAGAGCTGCTCAACGCGCTTGGTGGAC
AGAACCTGCCGGTAATATTGGAGCGTAATCCCATGGCCAGCCAACAGGATTGGCTGACCAGCGCCGATACTCTGCTCGCC
GGCGGGAATCAGCAGTTGATCCTTTGTGATGCGGGGGTCAGTGGATTGAATCAACCAGAACAACTTGTGTTGGATCTCGC
CGCCCTGGTGGAACTAAAAACCCAGAGCCACTTACCGCTATTGGTAAATCCAAGTCTGTGCCTCAGCCCAAGCAGCAGTG
AGCAAACACTGACTGCTCAGGCCTTGGCTATCAAGGCGTTGGGAGTAGATGGTTTAATCATCGCAGTCGATGTCCGTCAT
CCACAGCAACATGGAGGCTTAATCGCCAAGCTGTATCAGACAGCTTGAGTCGATTCGGCAGCGGCTTTACCGGCCTCTGC
CGCCTCGCGGCTGCGGCGGATCAAACGGGAAACCGTTGAGCCCTGCACCATGATAGAAAAGACCACCACGGCATAGGTCA
TTACCAGCAAGAGATCCCTGAGCTCCAGCTCGGGGGTCAGCACTATCCCCGCCGGAATACTCATGGCCATAGCCAGCGCC
AGGCCGCCCTTGAGCCCGCCCCAGATCAGGATCCCCTCCGCGCCTTGGCTGTATTGCCGCATACGCCGGAACCCCAGATA
AGGTAAGTACACACTGACACATCTTGCCAACAACACCACAGGGATACTCAGCAGCACAAACCACCAGAGTTGCATATCCA
GATGGGTCAACAGCAGCAGGAGCCCCAATAGCAGGAACAAGAGCGAATTGAAGAAGTGTTCAAGCAGGCCCCAGAACCTT
TGCAGCAATATTCTCCCCGTGACCCCAAAGCATTTTGGCACGGTGAAATTCCCCAGCACGATTCCAGCGGCCACCATGGC
CAGAGGGCCGGACACCGAGAGTTTTTCTGCCATCACATAACCTGCGGTCGGCACCACCAAGGTAATCAAGAGTCTCTGGG
TTTCTTCATCCGTGAGTTTCATCAGTTGATGCAGCGCAAAGGCCAACGCCAGGCCATAGGCAATGCCACCAACGGCCTCA
TGGAAAAACAGCGCGCCGACATCGGCCAGGCTCAGAGCCTCGGCGGAAAAAGCCAGCTGCGAGACAGCAACAAACAGCAC
CAGGCCAATGCCATCATTGAACAGCGACTCACCCTCAACCTGAATGGCAATATCCTCAGGCGCGCCGAGTTTTTTCAAGA
TGGCCAAAACCGCTATCGGATCGGTTGGTGATATCAAGGCCCCGAACAACAAACAGTAACTCCAGGGCAGTATCAATCCC
AGCAGCGGCATCAAATAGAAGCAAAGCGTTGCCACTGTCAGAGTGGAAATCACAGTTCCTAGCAGAGCCAGACAGAGAAT
TTCCCATTTCTGGCTGGCCAGCACCTTGAGCCTTATCTGCAGCGCACCGGCGAAGAGCAGAAAACCCAACATACCGTTCA
GCAGCAGCGCCTGAAAGTCGAGCCGCTGCAATACCGAAATGGTTTTGATATGGATATCCAGCTCAAACAACTTACCCACC
ACCAGTATAATCAGGCTAAGGAGCATGGCCAGGCCTGTGATGGCTATGGTTTCTTGCAGTGAGTGAAAACGGCTGGATAA
CAGCGAGATAATCAGTGCCAGCGCCGCCAGCACACAGAAGAGTTGATAGTCCGTCATATTTCCTTGCGATCAGGCTGACC
GCTTCCCTGGTAGCAGACAAGAGCTACATGGCTTGTCCATCTGTGAGGCTGAGCCAGCCCTTGAAGATTCGGTAACTGAA
CCAGATAACCCCCAGGGCGCACAAGCTGAGGCTGAGCCACAGCGGATTGACCCAGTAGCCCATAGCCAGTAGCAGTGCCA
AACCCATAATACTGCGCCTTTGCCAGCGCAAGTGAGAACCCAGCAGCGACAGAGGTGCAACCTGCCTTTGGCTTAAGTTA
ATCAACAGGCTCAGGATCACAGGCAGGAAAAACAACGGAAAGGCACACATAAGCGCATATAAAAAATGGCCCATGCTGCG
ATCTTCACTGGCAAATGCTTCTGAGGGTAAGCTGGTCATAGTCTGTCTCCGGCCAACATCTGGAATGCAGGGCCCAAAGC
TCTTGCCCTGCTTTAACCATACTGTGAGATCGCCACTTCTGCAATGCCGGAAACAGAATTAGAAGGGGCCGGTTTCCAGT
TGAATATCACTCTTCACCCGGCTGGAGCACGCCAGCACCATACCTGAGTCAATCTCATCCTGGCTAAGTGTTTGCTGGCT
GCTGCTTTCCACGTCACCGGAGACAACCCGGCACTTACAGGAGCCACAAACGCCGCTGCGACAGGCGGCAATAATGGGCA
AACCTTCAGATTCCAGCGCTTCTAGCAGGGTCTGCTCACCATTGATGCTGAGCTCAAGGCTGGCAACACTCAAGCGGTAA
TTAACCGAACCGTCACCCGCGGGCGCCGAGGTATTTTCAGCAAAGCTTTCCTTGTGAAAGCGCGTCATATCGAAGTCTGC
TTGCGCCAGCATCTGCTCTGTGGCAGCCATATAAGCCTCTGGGCCACAGACATACACGGTGCGCTGGAGATAATCCGGCA
CCAGTTGTTCCAGTGCCGCCAAGCTCAGGCGTCCCGGTAACATAGGGCACTCGGCAAGGTCCCCGGAGACTGAGGCTGTC
TCACCTCCCTGCTCCAGCAGATAGCCCAGCTTAAAGTTATCGTGACGGCTGTTCATGGCCCGCAAACTGCCTCGGAAGAT
GAGATCCTGTTCGCTTCTGGCACAGTGAATAAAGGCGATATCGCTGTCAAGATAACTGTCGGTCAGAAAACGGCTCATGG
AAAACATCGGCGTGATGCCACAACCGGCGCTTAAAAACAGGTAGCGCTCGGCCGGTATATCGATAAGGTTGAACTGGCCG
TAGGGCCCGGAAGCCATCAGGCTGTGGCCCGGCTTAAGATTATCGATAAGGTAGTTGGAAATTTTGCCGCCCTCAACCCT
CTTGATGGTCAGCATCAAAGAATTAGGCCGAGATGGCGAAGATGAGATGGTATAACAGCGGCGATACTCCTCACCGGCAA
TCTCCAATTGCAATGCCAAAAACTGCCCGGGCTTGAAATGAAAAGACAGCGGCTGGGCCGCTTTAAAACGAAAACTCACC
ACATCCGGGGTTTCCTGCCAGCGGGCGACACAAATGAGCCGCAGCTCTCCGGGAACCCATTGACCAGCCTGAAATTGACT
GATTGCCGGCGAAACTTGTAATGGATTGAGTGTCATCGAAACTCCCTCTACAGAGAAAGAAATGGCCGGAATGCCGCTGG
CATTCCGGCCTCAAGAGATACGCATCAAGCGGCGCCGAGAATCGCCTCCAGGTCTTCCTCAACCGTGCCGACATTGCGCA
GGCCGAACTTATCTTCCAATACCTTCAGCAAATTGGCGGTCAGGAAGGCCGGCGGAGTTGGGCCGGTACGTATGTTCTTC
ACTCCCAGTGACAGCAAGGTCAACAGGACCACTATCGCCTTCTGCTCAAACCAGGACAGCACCAGACTCAGCGGCAATTC
GTTGATATCACACTCAAAAACTTCAGACAGTGCCAGCGCCAGCTGAATCGCCGAGTAGGCGTCGTTACACTGGCCGATAT
CCAGCAGTCTGGGGATACCGTTGATATCACCGAATTCGAGCTTGTTGAACTTGTACTTGCCACAGCCCAGGGTCAGGATC
AGGCTGTCTTTTGGGGCCGCCTTGGCAAGGTCGGTGAAATAACTGCGCTCGGCCTTGTCACCATCACAGCCGCCAATCAG
GAAGAAGTGGCGGATATTGCCGTTCTTGACGTTTTCAACCACGGCAGGCGCCGCGTTCATCAAAGCGTTGCGGGCGAAAC
CTATGGTGATCATATGGGGGATCTCATCATAGGCAAAGCCTTCAAGCGCCAGTGCCTTGTCGATAACGGCACTGAAATCG
TCGCCGGTCAGGTGAGTCACGCCCGGCCAACCAACGATACTGCGGGTAAAGATACGGTCGGCATACAGACCGACATTGGG
ATCGATAATGCAGTTGGAGGTCATCACCACGGCGCCGGGGAAGTTGGCAAATTCCTTCTGTTGATTTTGCCAGGCGCTGC
CGTAGTTCCCCACCAGATGCGGGTATTTCTTCAGCTCGGGATAGGCCAGCGCCGGCAACATCTCACCATGGGTATAGACA
TTGATACCCTTGCCTTCTGTCTGTTGCAGGATGAGCTCGAGATCTTTCATATCGTGGCCAGAGACCAAGATTGCCTTGCC
CTTCACCGGTTTGGTGTTGACCTGAGTCGGCTCTGGATGACCAAAGGCCGCGGTTTCACCGGCGTCTAGCATAGCCATCA
CAGAATAGTTGAGCTGACCTATCTCCATCGCGGTGGCAAACAGCTTGTCCGCATCTGTGCTGTCGGTCGCCAGAAAGGCC
ATGATTTCGTGGAAACGACCGGCCACTTCGCTGCTGGTCTGATCCAGAACCCGGGCGTGTTCCATATAGGCAGCCGCCCC
TTTCAGGCCGTAGAGGCACAGGAGCCGCAGACCGAGAATATCTTCATTGAGGTCATCACCTCGGTTGGGCGCAGCCACTT
TGGCCTGTTGTAACAGCTCGGCCTTGGACGCCCCCAGCAGCAGAGTCGCCGCGGCGGACATAGGCTCGGGTGTCACGCCC
CTTTGTTCGCAAAGCTCCAGATAGCGCAGCTTTAGCTGTTCTCGCAAGCGAGCGGCCTCTTTTGCGTATTCGCTAATCCG
CTCGTCGTCGAAGTTGACATTGGTCAGAGTGGCGAAAAATGCCTTGGGCACAAAGGTATCAACTTGCGGATCGATAACCT
CAAACTCCCGGAGTTTAACAGCATAGGCGGACAGCCCCTGCAACATGTAAATCAACAGATCCTGCAGATCCGAGGTCGCG
GCCAATTTACCGCACATCCCCTGGGCATAGCTGCAGCCATTACCGGCCGGGGTTCGAATGGTTTGCTCACACTGAATACA
AAACACGGCATATCTCCTTTAATCATGCTTTATTTTTGCATGTTTTAAATCAGTGTACTCTTTCATCGCTCAGACGAAAG
AACGTGAGTCGTAAAGCTTGAAGGGGATCACCTTAAGCGATTGCTGAACAAATGGCTTTTTGACTTCTATCTGGCTGATA
CAAATGAAAAAGGAGCCTAGAAGGCTCCCTTGGATAAATCGCGTTGCACTGCCAGCGGAGTTGACCGCCTTGAGATCAGT
GACTCTTCATATCATTGACCGACTGCAGCATGCTGCGGCTTTCGCTGCGAAACTGTGGTGCAAAGTCACCGAACCATTCG
GCCACCTCACGGAACTGGCGCACAAAGCCATCTCTGTCACCGGCCTTGAGCATGGCCAAAGCGCCGGCATAGTTGTCCAG
ATAGTCGGAAATAGCCCCCAGGCTCTCCTGTTGGGCGAAGATGATATCGGCGTAAAGCTCTGGGCTTTGGGCAAACAAGC
GACCGACCATGGCCAGCTCCAGCCGGTAAATCGGTGAACTGAACTGCAGCAGACTATCGAGATCGGCCTGCTCCCGGCAC
AAGTTGAGGCCATAGACAAAGCTGGAGAAATGGCGCATCGCCTGCACCAGTTGCATCGCCTTATCATGCTTACCGGCATC
CGCTTCCACCAGCCGTGCTCCCCAAATAGCTATCTGCTCCAGCAGCCAGACATAGGCCTCACTCTGCCGGCCATGGCACA
CTACGACAACCTGCTTGGCAAGGCTGCCCACATCCGGGCCAAACATGGGATGAAGCCCCACCACAGGCCCGCTGTGGGCC
TCGAGCATGGCTTGCAGCGGCTCTGACTTTATCGAGGTCAGATCCGCAAGAATGCAATCCTTGGGCAAACGCTGTAAATG
GGAGCGAATAAGCTTACAGGTAATGGCAATCGGCACAGTGACCAATACCAGACCGGCCCCGTCGAGGATAGCATCGGCAT
TATCCCAATCATCTTTATCAAGCAGATGTACTGGATAGCCGGAGAGTGTCAGCATCTGGGCAAACAGGGTGCCCAACTGG
CCACGACCGCCAATGATCACCACCTTGTTGATACCCGGGTTCACCTGCTTGAAACCCACATCCTTCTCGTTGAGATAGGA
TTCCCGCATCAGGCGCCGGAGCACATCTTCTATCAACTGCGGCGATACCCCCAGACTTTCGGCTTCTGCACGGCGCTTGG
CCAACATGGCGGCCTCCCGCTGCGGTGCATAGATGGGCAGGCCGGCGTTGTGTTTGACCACGCCGACCTGGGCCACCAGA
TCCAGCCGCTGACGCAGCAACTTGAGTAACTCTTGGTCGACGCCGTCAATCAGTCCGCGTAACTTTTCCAGCTCTGCCGT
GGTTTTCTCACTCATCTCAAATCTTCCGTCAGCCATTTGCCACCCTGAGCATATCAAAGCGAGTGGGTAAAATAGAACTC
AGTTGCGCCGCTCCTTGCCTGAGCAGTTGCTCCGTGTCCTGCCAATCTATGCAGGCATCTGTGACCGAAACTCCGTAGTC
AAGCTCGGCAAGCGGCTTGTCACAGGCCTGATTACCGGCAAACAGATGGCTTTCCAACATCAAACCTATGATGGAACGAT
TGCCCGCCGCTATCTGGTCAAATACATCCCGGCACACAGGCAGCTGCCGCCGATGATCTTTGTTGGAGTTGCCATGACTA
CAGTCGATAATCAGCCTGGCATTGAGCCCGGCACCATGCAGCTGCCGTTCACACTCGGCCACAGAATCGGCGTCATAGTT
GGGGCCAGCCCCACCTCGCAGGATCACATGCCCGTCCGGGTTACCGGCGGTTTGCAGCAAAGCCACCTGCCCTTGCTGGT
TGATCCCCATGAATCTGTGACTGCTGGCCGCCGACTTGAGGGCGTTAATGGCCACCCCCAGATTGCCATCCGTGCCATTC
TTGAACCCTACCGGCATGGAAAGCCCGGAGGCCATCTCCCGGTGGGTTTGTGATTCTGTGGTTCTGGCGCCTATGGCTGA
CCAAGTCACCAGCTCGGAAATATATTGCGGACTGATGGGATCCAGCGCCTCGGTGGCAACCGGCAACTCGAGTTCGGCCA
GAAACAGCATCAACTCCCGCGCCATCCGCAACCCTTTTTCAATATTGAAGGACTCATCCATATCGGGATCATTGATCATC
CCTTTCCAGCCCACTGTAGTTCGGGGCTTTTCAAAGTAGACCCGCATCAGGATAAAAAACTGGTCCTTGAGCTCGTCATG
GAGCTTTTTCAGTTTCAGGGCATATTCCTTGGCCGACTCAATATCGTGAATAGAGCAAGGGCCGGTGACGACCAACACCC
GGTTGTCACGCTTGTGAACTATGTCGGAAACCGTCTTGCGGGCACTGAGAATATAGCGATAACCGTGATCAGAAAGTGGC
AACTGCTGCTTGAGTTCTTCGGGAGTTATGAGGACTTGTTCGGCACTGATGTGCACATTCTCTATATTACTGGACTGCAT
TCTGATCACCTGAAATTAATTTGCGCGACTTGCTTAATCGCATCATCGTAGCGGTACACCATTACGGCATTACACTATGC
CGAGACTGGGCCAAGAGATCAAGGGCGAAACCAGAAAAAATTTTCATGTCGTCGCAAAGGTGGGAGCAATAGGCTGGGCA
CTTAGTCTGTGCAGGCGTGCAGGATTGTGAGCTTGGCTGACTTGCGCGATAGCAATCTGCTGTCGCCAGTTCGTGGAGCA
GAGAAAGAGAAAACAAAAACCCGCCATATAGGCGGGTCTCTGTGCGAACACTTGCGTCTTTATGTAGCGGCTTACTTAGT
AGCCAGCTTCTCACGGATACGTGCAGACTTACCTGAACGCTCGCGCAGATAGTACAGCTTGGCGCGACGAACGCGACCAC
GACGCTTAACTTCGATGCTGGAAATCAGTGGGCTGTGCGTTTGGAAAGCACGCTCAACACCTTCACCATTAGAGATCTTA
CGTACGGTAAATGCAGAGTGCAGACCGCGGTTACGCTTAGCGATAACCACGCCTTCAAAGGCCTGCAGACGCTCTTTGTC
ACCCTCTTTAACACGAACCTGAACGACTACGGTATCACCGGCACCGAACTCAGGTACGTCTTTTTTCATTTGCTCATCGT
TGAGCATTTTAATGATGTTGTTCATAACTTACTCCGTTCTAGAATTAACTGAGCTGCGACTAGGCTGAGTCCATTGCGTC
AACGAACTGCGCTAATAGAGTCGTCTGTTCGTCAGTCAGAGCTAGATGTTCAAATAATTCTGGTCGTCGCTGCAGTGTTC
TTATCAAACTCTGCTGTAGACGCCAGCGTCTAATTTCTTCGTGGTTGCCGCTGAGTAACACCGCCGGAACATCCAGTCCA
TCGAGACATTCAGGCCGGGTATAGTGAGGACAATCCAATAATCCGTCAGAGAAGGAATCCTGCTCTGCCGAGGCCTGTTT
GCCCAGCACGCCGGGAACCAGTCTCGAAACCGAATCTATCAGGGTCATTGCCGGCAATTCACCGCCCGAGAGCACGTAAT
CACCAACCGACCACTCCTCATCCACTTCCGTCTGAATGATGCGCTCATCGATACCTTCGTAGCGACCGCACACCAGGATC
AGCTTGGATGATTGTGCCAGCTCAGATACGCCTTGCTGAGTCAGCTTGCGTCCCTGAGGTGACAGATATATCACCTTGGC
TCCCTCACCTGCCGCAGCCTTGGCTGCATGAATGGCATCGCGAAGGGGCTGAACCATCATCAACATTCCGGGACCACCAC
CATAAGGTCTATCGTCCACAGTGTTGTGTCTGTCATGGGTGAAATCCCTGGGATTCCACGTCTGTACTTCCAGCAGGCCA
TTCTTCACGGCCCGACCCGTCACGCCAAAGTCTGTTACTGCTCGAAACATCTCCGGGAACAGGGTGATTACCCCTAACCA
CATAAGCTGTTTCCTCGACTCAGAAGTCCGGATCCCAATCCACTAAAATCTGTTTCGCCGAAACGTTCACCTCTTTGATG
AACTGTTCGGTGACAAAGGGGATCATACGTTCCGCTTTGCCAAAGCTATCTTTGGCGTTGGCCTTCACCAGCAAGACGTC
GTTGGATCCTGTTTCCACGATCTGATCGACCTTGCCCATGTTGTAGCCCTTGGTGTTGATCACTTCGCAGCCGATAAGAT
CGCGCCAGTAGAACTCATCTTCCGGCAGGTCTTTCATCTGCTCAGGCAGTATGCCGATCTCACAGTTAGTGAGCATCTGC
GCCCGCTCCCGCGTCTCTACCCCTTCAAGTGCGGCAACAACCGCCTTGCCCTGATAGCGCCACTGGGTGACCTTCACTTC
ACGCCATTCGCCCTGCTCTTTAATGAGCCAAGGTGAATAGTCAAAAATACCTTCAACAGAATCGGTATAGGCGGTGATTT
TCAGCCAACCTTTAATGCCATAGCTGGAACCAAGTTTGCCCAACACGATTGGCTGTGGGTTACTGCTCATCAATCTATAC
CTTAAACGCTATTAAGCAGCTGCTTTACGAGCGTCTTTGATCAGTTTTGCTACGCGTTCTGTAGTTGCAGCACCGTTTGA
AACCCAGTGCTCAACACGGTCCAGATCCAGGCGCAGAGTTTCTTCCTGGCCTTTGGCCAGAGGGTTGAAGAAACCTACAC
GCTCGATGAAACGACCGTCACGGGCATTGCGGCTATCAGCAACAACGATGTTGTAAAATGGACGCTTTTTCGCGCCACCA
CGAGCTAAACGAATGGTAACCATGCGTTCTTTATCCTCTAATGATTTGCTTTTCAGCAAAAATAAAAACTGGAACCCCGT
GTTCGCGAAGAGTCCCAGATAGAAAGCCGGAAGATTTTACCTGACTTTCGGGCGAATGCAACCGATCCCGGCTAATTTTA
CAACGCCCATTCACAGCTTATCCCAAGCGGGACAATAGCTAAGGAAGGTTTGCACCTTCCCGGTAAGGTCATTTGGTATC
AACGACCGGGGAATTTCATTCCCGGAGGCAACATGCCTCCCAGGCCGCGCATCATCTTATGCATGCCGCCTTTGGCGGAC
ATTTTCTTCATCATTTTCTGCATCTGGGTAAACTGCTTCAGCAAGCGGTTTACATCCTGAATTTGAGTGCCGGAACCGGC
GGCGATGCGGCGTTTACGTGAGCCCTTGATCATATCCGGGCGCTTACGCTCATCTGGCGTCATGGAGTTAATGATAGCCT
CCATCTGACCTGTGAGCTTACCGTTTTGCACCTGCGCCAAAGCATCGGGAGGCAGTTGACCGACACCGGGCAGCTTTTCC
AGCATCCCCATCATGCCGCCCATATTCTTCATCTGTTGCAGCTGCTCACGGAAGTCTTCCAGGTCAAAACTGCCGCCGGA
CTTCACTTTTGAGGCCAGCTTAAGGGCTTTTTCCTTATCGACACCGCGCTCAACTTCTTCGATGAGCGACAACACGTCTC
CCATCCCCAGAATACGGGAAGCGACCCGGTCTGGATGGAAAGGCTCAAGGGCATCAGTCTTCTCACCGACCCCAAGGAAC
TTAATGGGTTTACCTGTAATATGGCGAATGGACAGGGCGGCACCGCCTCTGGCATCACCATCCACCTTGGTGAGGATCAC
CCCGGTCAGCGGCAGCGCTTCATTAAAGGCCTTGGCGGTATTGGCCGCATCCTGACCTGTCATGGCGTCGACCACAAACA
AGGTTTCAACCGGCTTGACCGCAGCGTGCAGTGCCTTGATCTCATCCATCATCGCCTCGTCCACATGCAGACGACCGGCG
GTATCCAGAATCACTACATCGATAAACTTACGCTTGGCGTAAGCGATGGCATCATTGGCGATATCCACCGGTTTCTGGCT
GACGTTCGATGGGAAAAATTCGACTTCAACTTCATTGGCCAGGGTTTCCAGCTGCTTGATCGCCGCCGGACGGTATACGT
CGGCACTGACCACAAGCACAGACTTCTTCTGTCTGGTGCGCAGGAACTTACCCAGCTTGGCGACACTGGTGGTTTTACCC
GCGCCCTGCAGGCCCGCCATCATCAATACGGCAGGTGGCTGGGCGGCCAGGTTGAGGGCCTCATTGGCCTCGCCCATGGC
TTTTTCCAGTTCACTCTGGACAATTTTGACAAACACCTGGCCCGGGGTCAGGCTCTTGGCCACTTCCTGGCCAACGGCAC
GTTCTTTGACGCTGCTGACAAATTCCCGCACCACAGGCAGGGCCACATCGGCCTCCAGCAATGCCATACGAACTTCGCGC
AGGGTGTCCTTCACGTTCTCTTCAGTCAAGCGACCCCGACCACTGATATTTTTCAGGGTGCGGGACAATCTGTCGGTGAG
ATTCTCAAACATCGTCCAGTTCTATACCGTTTATGAATGTAAAATGATGGGGCGTATTATAACTATGCCGGGGTATTAAT
GCAGCCCTGTTCTCAAGATGGGGTTAAATAGACGCTTATCAAGGTGCAAATAAACATTTTGCCTTAATGCGGGTGGGAAC
CAATTGCCGTATTTTATGCACTAACTGTCGGGAACTGCATAATTTTGTCGTCTGGGTCACTGCCCAATTACCGACGGCTC
ATGTTATTCTAACGCAAACAAGTTTTTCCGATGCCGCCCACAGAGGCCAATTACACATAAGGATAGGTTAATCCCAGATG
GTCATTCTCTCTGCTGCCGCGATGTTTTTCTACAGCATAGCGCTGATATTAGTGACAAGCCGCTTATTTCATGCCGAGGG
GCCCAACCGCCGCGCCGTAGCCGGTTTTGCCGCCTTGGGTGTGATACTGCACGCCGCAGCCCTGTACCAGGCGATCTTTA
CCGCCGATGGCCAGAACTTCAGCCTGACCAATGTGATATCCATGGTGAACTGGATCATCGCTTTGGCGTTCACTCTGGTG
CTTTCCCGTATCAAGGTCATAGTCTTGGTGCCTGTTGTGTATGCCTGCTCTGTGATATCCGTAGCCCTGCTATGGCTGCT
GCCACCCAAATACATTACCCATTTTGAGCTGCACCCCGAAGTGTTGGTCCATGTGGTGTTGTCATTGATGGCCTACAGTG
CCTTGATGATAGCGGCACTCTATGCCATCCAACTGGCCGTTATCCAGAACAAGCTGAAGAAAAAGCAGCTGATGTTGAGC
CCGGCTATTCCGCCGCTGATGACGGTCGAAAAGCAGCTGTACCACCTGATCATCATAGGGGTGATTTTGCTGAGTCTGTC
GCTCGCCACCGGCTTTATCTTCCTTGATGATATGTTTGCCGATGGCAAGGGTCACAAGGCGGTACTTTCCATTCTGGCTT
GGTTCGTCTATATCGCCATGTTGTGGCAGCAATATACCGTGGGTTGCCGTATCCGCACGGCGGTGATCTACAGTCTGACA
GGCGCCAGCCTGCTCTCCCTGGCTTACTTTGGCGCCCGCATCGTCAAAGAGCTCATCCTGAGCTAATCTGAGTCGAGTCG
GGCAAGGCCTAGACCTTTGCCTGACTTGACACTCCATCCAATTGCCAGTATTTACTAACTTTCGCTATTCCTGACGGGGC
CCCTTTTTGGACGATATATCGACCGGCATACTCCTGATAATTCTACTGCTGTTAATCCTGATTTCGGCGTATTTTTCCGG
TTCGGAAACCGCCATGATGACCCTAAACCGCTACAGGTTACGTCATCTGGCCAATAATGGTCACAAGGGCGCCAGACGCG
CCATTAAGTTGCTGGACCGCCCCGATAGGCTCATAGGCCTGATCCTCATAGGCAACAACCTGGTCAATATCCTGGCCTCC
TCAATCGCCACTATTTTAGGGATTCGACTCTGGGGCGACTTGGGATTGGCCATAGCCACCGGGGTACTGACACTTGTGGT
ATTGGTATTTGCCGAAGTGACGCCCAAAACTGTGGCTGCGCTGCACCCCGAACGTATCGCCTTCCCCTCCAGCCTGGTAC
TCAAGTGGTTGCTGTGGCTGTTTTCGCCTCTGGTCAAGAGCGTCAATATTATCACCTCCTTTATTCTCAGGCTGATGGGA
ATACGCTCCATCCGTGCCGATGATGCCCTGAGCCAGGAAGAGCTGCGCACAGTAGTACATGAAGCCGGGGCCCTGATCCC
AAGACGCCACCAGGAGATGCTGTTATCGATTCTGGATCTGGAAAAGGTTACAGTGGAAGACATCATGGTGCCCCGCTCCG
AGCTCTATGCCATCAATATCAATGATGACTTCAAGAGTATCAACAAGCAGGTTATTCAGAGCCCGCATACCCGGGTACTC
TTGTATCGTGACAACATAGATGATGCCGTGGGTTTTGTGCATCTGCGTGATGCCTTGAGACTGCAGTCCAAGGAGCAGTT
CAGTAAATCCTCGCTACTTAGAGCCGTGAAAGAGCTGTACTTTATTCCCGAGGGCACACCGCTCAACGTGCAATTGGCCA
ACTTCCAGCACAATAAGGAACGCATAGGCCTGGTGGTGGATGAATACGGTGATATTCAAGGATTGGTGACGCTGGAAGAT
ATTCTTGAGGAAATCGTCGGTGACTTTACCACTTCCATGGTCACTACTCCCAGCGAAGATATTACCCCGCAGCAGGATGG
CAGCTTTCTGATCGATGCCACCATCAATATCCGCGATCTCAACAAAGAGATGGAATGGGACTTCCCCACCGACGGCCCCA
AGACCCTCAATGGTTTGATTCTGGAATATCTGGAAGAGATACCCCAGGCCAATACCAGCCTGAGGCTCGCGGGTTACCCG
ATGGAAGTGGTGGAAGTGGCCGACAACATGATCAAGACAGTGCGGATCATGCCGCAGTTTTATCGCCCATCCTGAAACTC
AACCCACTTTGAGCTGAGTCATTGGGCAGTATTGGCTGCCCTTTTGGCGGCTTCCAGTGCCCGGCGTTTGTCCCGGGCTA
TCGCGGTGATGGTGTTATCCAACTCACCTTCCAGCCCCAGCATAAAAAACACTTCGGCCATCAGGAAAAAGGGGCCAATA
AGCAGTTGGTTAAGATCATCGATAAAAGCCGGTTTGGCCTTTTCATACTTGTGGCCAATAAACTGGAATATCCAACCTAT
GACAAAAACCGTTATGCCCAACCAAATACTGGCATAGCCCAGGGTATAGAGCCATTCGGTCGTCAGAATCATCGGCAGGA
TAAACAGTGCCAGTCCCAGCGCCAAACGCCAATGCAGCTTGATGTAATAAAGCATCACCCCAACAGCCAGCAACATGGCG
ACGCTGAGAGTGCCGCTTGAAAAAGGCAGGCGCCACAACGACAGCATTAAAAATACTGACCATATAATCAATGGGATACC
GATAAAATGAGTTTTGATATTGGTAGGGTTCAGATGCACACTCTTATAAGTGGACAACTGTTCAACAGCCGACTTCATGA
CGCTCTCCTTGGTTTTGTTATTATTCTCCTCCCGCCAAGCAGGGACCTCGAGTGTCTATTTGATTCCGGTGCAGGCCCAT
ATACTTGAGCTTCAGATAAGTGCCTGTACTCAGATGCGATTAATACACCTGATGGTTTGAGAGTACCGCAACAATTAACC
AGTGACAACGCCATAAAAAAGGAGCCTCTCGGCTCCTCTCATGCTTTGACAAACTGTACTTTGACAAACCTGACAAACAG
CCAGTCTGACGACTTGGACAAGGCCCTCAGTACCAGGCAAGACTTAGTTATGTTAGTCACTTAAGATTACAGTCGCCACC
GCATAGTGACGTTCATCGGCAATGGACAGCAGTGCCCGCTTGGCGCCCAGTGTTTCCAGGCGCTGGCGCGCGCCATCACT
GAATTCAAGCTGGGGCGCACCATCGGCATTATTGCTGATATGAATATGCTGAAACGAGACTCCACGGCCTATTCCGGTTC
CCAGCGCCTTGGCAGCCGCTTCCTTGGCCGCAAAGCGCTTGGCCAGAAATCGCGCCGGTTCGCTCAGCGTCTGAAAGCGG
ACATATTCGGCCTCGGTCAGCACCCGTTTGGCCAGTCTATCTCCGCCCCGCTCCAACTGAGCCTCAATGCGGGCGATTTC
CACTATGTCGGTTCCCAGTCCCAGCACAGCCATTACTCGCCTCTGCGACCTTCCAGCATGAGTTGCTTCATATCTCTGAC
CGCCTTGTCCAGGCCGTCTATCGCCGCCCTGGCTATGATGGCGTGGCCGATATTCAGCTCATGCAACTCGGGGATGGCCG
CGATCGGCTTCACATTGTGATAGTGCAGCCCGTGCCCTGCGTTGACCACCAGGCCCTTGCCATGAGCATAGGCCGCCATT
TCCGTGATACGGGCCAACTCCTCACTCTCCTCTTCGGCGCTATGGGCGTCGGCGTAGCGGCCGGTATGAATTTCTATCAC
GGGCGCCCCCACGGCTACGGCGGCATCTATCTGCTCGCGGTTGGCATCGATAAAGAGTGATACCTTAATGCCCTGCTCGG
CCAGACGTTTAACCGCCGCGGCGATTTTCGGCTGCTGACCGGCAACGTCCAAGCCGCCCTCTGTAGTAAGCTCTTCACGT
TTCTCCGGCACCAGACATACATAGACAGGCTTAACCTCACAGGCGATATCCAGCATCTCTTCGGTGACCGCCATTTCCAG
ATTCATCCGGGTCTTGAGCGTCTTGGCCAGCAGATAGACATCGCGATCCACTATGTGGCGTCTGTCTTCACGAAGATGGA
TAGTGATCCCCTCGGCGCCCGCGTGCTCGGCCACGGCCGCTGCATGCACAGGATCCGGGTAATGGGTACCACGCACCTGC
CGCAAGGTGGCGATATGATCTATGTTCACCCCTAACAAGATTCGATTCATCTTTAACTCCTTGATAATTCCTGGAATGCA
CCAGCCTGTTCGGCGGTATAAAAGCAGTTTCTATTCTCTGCCCATTGTAACGGCAGCATTTGAAAAAAGCGGGCTGAAGA
GCTCATTTCTCTCCTCGACTGGGCGGCTGTGGGGCCCTTGGCGAATTCCCCCCCCGGCGGGCAAACAACTGCCTACTGAG
CAGTGGCTTATCACCGAGCAGTGGCCGGAGCAATTGCCGGGTCAAGACTTTGGCGGCTTGCCAATCCTCTTGCTGAAGGC
GGTTTTCTGCCAATGCCAATAGAGTGCTTCCCGGCAGCGCCTCTTGCCGCTTGGCATCACCAATAAAGGGGATGAACCCC
TGTTCGGGAATAAATCTGTAGCAGCCATCGGCTTGGATATCGGCGCCATCAGCATCCTTCACCAATGAGGGCATGCAGCC
AAGCTCGGATAAGAGTCTGAGCTCGAAATAGCGCAATGTTGTCTGCTCAAAGCCCTTGGCCAGCGCCAGCAGGCTCTGAT
GATAACTGAAAAACAGCGCTTCGCCACTCTGGTGGTTGCCCAGTACCCGCACCAAGAGTTCATTGAGGTACATGGCCGCA
TATAAAGCGTCCCCGGACAGGGGCACTGCCGGGGACGCACTCTCAATTTGAGTCAGGGTTCTGAGATCGCTGCGGCCACT
CAGTTGGAACAGCAGCGGCTGAAACGGTTGCACTATGCTCTTTATCGAGCGCTTGCCACTGCCGACTCTGGCAACGGCGT
CGACCCGACCAAGACCATCCACCAGCAGGTTCAACAACATGCTGGATTCCCGATAGGGCCGGGCGTGCAGCACATAGCCT
CGCAGCATAGTCGGCCTCAGTCTTCGCCGTAACCCAGGCTGCGAAGGGCACGTTCATCATCGGCCCAGCCCGACTTCACC
TTGACCCAGACTTCCAGGAACACTTTGTTATCAAATAACTGCTCCATGTCCTTGCGGGCCTCTGTGGCGATAGTGCGGAT
CCGCTCGCCCTTCTTGCCGATCACCATGCGTTTCTGGCCGTCGCGTTCAACCAGAATAAGCGCATTGATCTGATAGACGC
CATTCTCCATCATCTTGAACTGCTCGATTTCCACCGTGGCATCATAAGGCAGCTCATCACCAAGAAAACGCATCAGTTTT
TCACGGACGATTTCAGAGGCCATAAAGCGTTGTGAACGGTCGGTAATATAGTCTTCCGGGAAATAGTGCACGCTCTCGGG
CAGTGATTCTTTCGCCAGCGACATCAAACGGCCAACGTTGGTACCCGACTTGGCAGAGATGGGCACAATTTCATCGAAGG
CATATTTCTGCCCCAGGGCTTCCAGGTGCGGAAACAGCGTCTCTTTATCCTTGATATAGTCGACCTTGTTCACCGCCAGC
ACTGTCTTGCGCTCATTGCCGCCATGACGCAGCTTATTGAGCACCATTTCGTCATCGGCGGTCCAGTTGAGACCATCGAC
CACAAAGATCACCATGCAGACATCGGCCAGCGAGCTGGCGGCGGCGCGGTTCATCAAACGGTTGATGGCGCGCTTTTCCT
CTATGTGCAGTCCGGGGGTGTCGATAAAGACTATCTGCGATGGGCCTTCGGTGTGGATCCCCATGATCCTGTGGCGGGTG
GTTTGCGGCTTCCGGGAGGTGATACTCACCTTTTGGCCGAGCAAACGGTTGAGCAAGGTGGACTTGCCGACATTGGGGCG
ACCGACTATGGCCACCATACCGCAGTAGGTAACATCATAGGCGGGTGTCGGCGACGGCTGGTTCATCTTGGCCAGCAGTT
CATCCAGGCTCGGCTCCTGGGCCGGTACCTCTGGGGTCTTACTCATTTTTTCAGTAACTCCAATATCCCAGCAGCGGCTT
GCTGCTCGGCTTTTCTGCGTGAACTGCCGGTGCCGGATACGGCTTGAGCCAGCTCTTCGATACGACATTCTACGGTAAAG
GTCTGATCGTGCGCCTCGCCGGAAACCGCCACCACTTTATACTCAGGCAGAGGTTTCTTATAGCCCTGCAGGTACTCCTG
CAACTGGGTCTTGGCATCTTTCTGGCTGACCCCGGGTTGAATCGCCTTCAGTCGCTGCTGGTACCAGCCCAAGAGCAGTG
GTCGACAGGTTTCCAGATCTGAGTCCAGGTAGATGGCACCTATGATGGCCTCCACCGCATCGGCGAGAATGGATTCGCGG
CGAAAACCGCCGCTCTTGAGTTCGCCCGGGCCCAGGGTCAGATAGTCACCCAGCTTAAACTCCTTGGCGATTTGTGCCAG
GGTATCACCGCGCACCAAGGTGGCACGCATCCGGCTGAGATCGCCTTCGGTCGCCTTGGGGAACTGATGATACAGGGCAT
CGGAAATCACTATCGACAGGATAGAGTCACCAAGGAATTCCAACCGCTCGTTATGCTTGTTGGCCGCACTTCTGTGAGTC
ATGGCCTGCTCCAGCAGCGCCATGTTATTGAATTCATACCCCAGAGTACGACACAGACGGGCAAAATTCTTCACAGGTTC
TCTCACTTCAAACCACCTACACGCTCAAAACGCACACCGCTTGGCACCCAGGTAGGTAACCAATCCTGAGGCTGGCGCTC
AAACTCAAAGCTTATCCAGATTGCCACAGCCTTACCCACCAGGTTGGCTTCAGGCACAAAGCCCCAGAAACGGCTGTCGG
TACTGTTGTCGCGGTTATCACCCATGGCAAAATAGTGGCCTTCAGGCACGACAAACTCGCCTTGAGCAAAGCCTGGCTCA
CGGTAATAGAAGGCCGATGGCTCAGGGCGGGCCGGGTTGATCAGAATATCGTGCGTCACCTCACCCAGTTGCTCGCGAAA
ACGCAGCAGATCCACGCCGTCATCCTGGAATTCGCCTTTATTGACCGGTGCTCTCAATACCAGTTTAGGGCCTGGACAAG
GTTGTTGCTCTTTACAGGCTTCCTGAATATAGAGTTCCTTGTTGCGATAGATGATCTTATCGCCTGGCAAACCGATAACC
CGCTTGATGTAATCGACCCGCTCATCTTTAGGGTATTTGAATACTATGATATCGCCGCGCTCCGGCTCGCCGGTTTCCAC
CAGCTTGCTGCGCCATACAGGATCTTTCAGGCCATAGCTGAATTTTTCCACCAGAATGAAGTCACCCACCAGCAGGGTTG
GCATCATGGAGCCGGAAGGGATCTGAAACGGCTCGTACAAAAAAGATCTCAGGATTAGCACAAAAGCTATCACAGGGAAA
ATGGACTTGGAGGTTTCCACATAACCTGGCTCCTGGATAATTTTTTCAGTGACTTCATCGGTCAAGGTGCCATTTTGCGC
TTGGGCCAGTGCCAGTTTAGCCTGACGCTTGGGGGCCAGCACAAAGGCATCGAGCGCCCAGATAAGGCCACTGACCAAGG
TCACCAGCACCAGAATAATGGAAAAATAGGCTGCCATTGGTTATTTAACTCCTGCCTTGTATTAAATTGGAATAAGTCTT
GTCAGCTTTAGTTAGTTTACCCATATTTGCCGTTCCAGGGACAGGTCTCCCCTTAAACTAACTAAAGCGCCGCAAAATGC
GGCGCAAATGAGATGTTGCTATCCAGGGCGCCGAGGCGCCACAGGATCACTCGTTCAGTTTCAATACCGCCAGGAAGGCT
TCCTGTGGAACTTCCACGTTACCGAGCTGCTTCATCCGTTTCTTACCTTCTTTCTGCTTCTGCAGCAGTTTTTTCTTCCG
GGAAACGTCACCACCGTAACACTTGGCGGTTACGTCTTTACGCAGTGCTTTCACGGTCGAACGGGCCACAATCTGACTGC
CCACTGCGGCTTGGATTGCAATATCAAACATCTGCCGCGGGATCAACTCTTTCATCTTCTCCACCAAGGCGATACCACGG
TGGCGTATGTTGCCCCTGTGGATGATCATCGCCAGTGCATCGACTCTGTCGCCGTTGATCAACACATCCAAACGCACCAT
GTCGGCCGCCTGGAAGTAGACAAAATTGTACTCGAGCGAAGCATAGCCACGACTGGTGGACTTAAGCCTGTCAAAGAAGT
CCATCACGACTTCGGCCGCCGGAATATGATAGGTCAGTGCTACCTGGTTGCCGTGGTAAACCATATTCTTCTGCACACCG
CGCTTTTCAACACACAGAGTGATCACGTTGCCCAGGTAATCTTTGGGCACCAGAATATTGGCTTCGACGATAGGCTCACG
CATCTCTTCGATATAGTTGAGCGCCGGCAACTCGGATGGGTTATCCACATAGACAACATCGCCATTGGTCAGTTCAACTT
CATATTCCACAGTCGGTGCCGTGGTGATCAGATCCAGGTCATATTCCCGCTCCAATCGCTCCTGGATGATCTCCATGTGC
AGGAGTCCCAGATAACCGATACGGAAACCAAAGCCCAAGGCGGTGGAGTTTTCCGGCTCAAACTGCAGTGAAGCATCGTT
CAGACTCAACTTATTCAGCGCATCACGGAAGCTTTCATAGTCGTCGGTAGAGATGGGGAACACACCAGCGTACACCTGAG
GCTTCACTTTCTTGAAGCCAGGCAGAGGCTTGTCTGCGCCGTGTTTGGCATGGGTCAGGGTATCCCCCACAGGGGCACCG
TGGATCTCCTTGATACCGGCGATGATAAAACCTACTTCACCGGTTCTCAGTTCAGTTTTTTCTGTCTGCTTGGGTGTGAA
GATCCCCACCTTGTCGGCGTTGTAAGTCTGGCCTGTGCTCATGACCTTGAACTTATCGCCCTTCTTGAGCACGCCGTTCT
TGATCCGCACCAGAGACACAACCCCTTGGTAGCTGTCGAACCAGGAGTCGACGATCAGAGCCTGCAGCGGCCCTTCCGGA
TCACCTTCCGGTGGCGGAATTTGTGCCACTATGGTTTCCAGCACTTCGTCTATGCCAACACCAGTCTTGGCAGAGCAGCG
TACAGCGTCTTTGGCTTCAATGCCGACTATGTCTTCAATCTCAGCCGCAACCCGCTCTGGCTCAGCCTGAGGCAGGTCAA
TCTTGTTGAGTACAGGAACAACATCCAAATCCATTTCCAGCGCGGTATAACAGTTCGCCAGAGTCTGGGCCTCAACCCCT
TGACCGGCATCAACTACCAGCAAGGCTCCTTCACAAGCCGCCAGCGAGCGGGAAACTTCATAGGAGAAGTCAACGTGTCC
TGGGGTATCGATGAAGTTCAGCTGATAGGTTTCACCGTCTTTTGCCTTATAGTCGAGTGTAACGCTCTGGGCCTTGATGG
TGATACCGCGTTCGCGCTCCAGATCCATTGAATCCAGCACCTGAGCAGCCATTTCACGGTCGGTTAAGCCGCCACAAACC
TGGATCAGGCGATCTGAGAGGGTAGATTTGCCATGGTCGATATGGGCAATAATCGAAAAGTTTCTAATATGTTTCATTAT
GCTGCAATGACTAAATTCTAATGGGAGACTGTGCTCAAAGGTGCGAAATTGTACCCGATTGCTGGGCCAATACCAATTAG
ATTCACACTTTGAGCCTTTGTGGGAAGGACAGGATTAGTGGCAGTGAGTTTCTGAAGCGCTCTCCATAGCTTGGCCAAGA
TTGGCGAGAATGACAGGTTGAGCCCGGTTTTCAATCCTGCATGCCTGAGACTTGCCCAGTTGCCAAGCCAGCAAGGCAAA
GGCGATCGCCATGGATATGGCGCCGCCATCTGTACTGAACCCGGCGAGCGAGGCAATAAAGCGCCCCAATAGCCCGCCCA
GAAACAACCCGGCCAAAGGCAGCATGTAAACCAGCAGAGCCGCCTTGAGCACTACGCTTTCCGGCAAGCCCAAACGCAGC
AAGGTGCCTTCGGGATAAGTTTCAGTGCTGGGCAGGGAAAACTCCTGCAACCGACTGCCAAACGCCTTGGCAACTGCCGA
AGTGCCGCAGGATTCGCTGCTGGAACAGTGATTGCAGGCGCTCTTCAACTCCACCTGCACCTTGACCCAACCATCACTGT
CTGTACCTATGACCTTAGCCACCTGTTCCATCATAACCCTGTCCTCACTCCAGCCTTAGGCCCGAAGCGATACGGATAAG
CGTTTGCGTCGGCACCTTACCGACTGCAACCACTTCCAGATTACCGACTCTGTCAGCCGCCATGGAAAGGCCATTACGGG
TCATCAATTCTTCCGGCATGGGCGCATCACCGGCGCGGGCAACGTAGACAGAGATATTGCTGAGGCCATCGGTGAGGGCA
ATATATTCCACCGGCTCATGACTGCCTATCAGGCGATGATGATCGCGAACCACCACCTGAAAACCGGGCGGCAGCCAATC
AAATTGCCAGTTCTGGCCATCTTCCCGCTCTGATGGATTCATCACCGCCGGCCATTCCTGCTTGTAGGCCTCCACCAGCA
GAGGTGCGGTTTCCTGCAGTTCTATCAATTCAATGACCAACAACTGCTCCAACAACTGCTTGTCCTGATTCAGCATGTCA
TAGCGCAGCGGCAGGAAGGTTTCCATATCCATCCACACCTGGAAACCATAGCGATATTCATCATTGGGTAAAATGCGAAC
CATCTGTCCAGGACGTCCGGCAATACGACTGCGGCCACCCAGCACCAGTTGGTACCCGGCTTCGAGGTCGCCACTGTCAC
CGAAGAAGGCTGCCGGCATCACCCCTTGAATACGCTTGGCTTTGATGCTGTAGGCGGGCTGTTCGTGTTCGATAAAGGTC
ACTGTATTGCCGACACGAACGGCATTCTTTGGCGGACCATTGAGGTGTTCGAGAAAGGCCACTTCCTCGCCGTTGACTTT
ACCGTGCAGGTATACCAAAGGCCGAATATTATCGGCCTGAAGTTGGATGAGAGAAATCTTGTATTCTTTTTCGCGCAGAG
CCTGACTCATTTTTTCAAGCCAGGCTTTGGCGGACATATCATCCTGCGCGAAGGCAGGTACTGCAAAGGCCAGAATGGCC
AGGAGGAAAAGGCGCAAGAGATTTCCTTAACGATTCATAGGAACAGGAACGACCTCATTATTGTTATCCATAACCACACC
GGCATTCAATCTCTGTTGCAACATATGATCCTGAATATAGCTGTTGATCCTGCGACGTTGCTCAATCAACTGCTCATTGG
TATAGCCCTGTGGCTGCTGAACCGGCCCGGTTTGCAGGCTAACCGGTGAGGCGCTGCCCACCAAAGGACGGGTAATAAGC
ACAGGGGATGCAGGATCCTGGCTTTCAGGTGACTGGTTGTAGTTCTGAACACCAACAATGGCAACCATGGCAACGGTGGC
AGCAATCGCATACTGGCCAAACTGCTTGAACATGGGGATCACTCTAGCACCGCTGGCAATCTGACGCTGAGGCTCATCGG
CCACAGATACCTGGGTTGAGGTGACAGGTGCGACAATCGCCGGCTCCTTGTCGATAGCGGCCGCAATACTGGCGGACAGA
TCCAAGGGGATAGCGGAAGGTAACTCGCCACGCATGGCATCACCGATAAGATGATAGTTACGCCACTTGTCGTGAGAAGC
AGTGTCACCAGCCAGTTCTGCCAGCGTCTGAGCGTCGGTTTCGCCGTCCACTGCCGCAGAAACCCACTCCTGACCTAATT
TATCCATTACTCACCTGTCTCTATTAAAGGATCATCTTTCCAGCAAAGGCTGGAGCTTCTTGTCTATGGCTTCCCGGGCA
CGAAAGATACGGGATCTCACAGTACCTACAGGGCAATCCATCACATTGGCAATATCCTCGTAGCTCATACCATCAAGCTC
ACGCAAGGAGATAGCCATCTTTAACTCTTCCGGCAGCGATTCGAGAGTGTCGAAGACAGTCTTCTTTATCTCGTCTGAAA
GCATCAACCGCTCAGGAGAGGCGAACTCTTTCAGGGCATCACTGCCATCGTAAAATTCGGCTTCATCGGCATCAACATCG
TTCGCAGGTGTTCTGCGCCCCTGTGACACCAGATGATTCTTGGCCGTATTTACTGCTATTCGGTACAACCAGGTATAAAA
GGCACTCTCACCGCGGAAATTAGGTAACGCCCGATAAGCCTTAATAAAAGCCTCTTGCGCCACGTCTGCTACATCGGCCT
GATTCCGTACATAACGGGATATCAGGTTGATGACCTTACTCTGGTACTTTTGCACCAGCAGGTTAAAAGCGTTTTTATCG
CCACGTTGTACGCGCTCAACCAGTTGTTGATCACTTGTTTGTCCACTCATCCGAGCCGACTTCTCCCAAATCTTATAATG
CTGATTTCTCAGTCGCTCGAATCATATTCACTTATGTAGACTAGCGTGCTTCGAAAAAGTTCTGATGTTTTGCAAAAAAT
GTACTGTGAATATCCTGAGCTGGGTTGTATCCATCCCTTGCGAGTTGGTTTACCATAACCGAACCCCCAGTCACATCTCA
TGATACCCGATGAAACAAGTAGTTGAACACCAATCTGACGTCCTGGTCATAGGCAGTGGTGCAGCGGGCTTGACTCTCGC
CCTTCACCTGGCTGAAAAAACCAAAGTCATTTTACTCTCCAAAGGTCCTCTCAACGAAGGCTCAACCTATTATGCCCAAG
GGGGCATAGCCTCGGTTTTCGACGAGGAGGATACCATAGAATCCCACGTGGCCGACACTTTGGTCGCCGGCGCCGGACTC
TGTGATGAAGCAGTGGTAACCTACACGGCCGAAAATGCCCGAGCCGCCATGCAATGGCTGATTGAATGCGGTGTTGCCTT
CGATAAGGAAGAAAATCCCGATGGCAGCATCAATGACAGCGCCTACCATCTAACCCGCGAAGGCGGCCACAGCCACAGGC
GTATTCTGCACGCCGCTGATGCCACCGGCAAAGAGGTACAGACCACACTGCAGGAGATGGCCCAGGCCCACCCCAATATT
CTGGTGCTTGAGCGTTATAACGCCATAGATTTGATCACCACCCGTAAACTGGGCCGTCCGGGCAACCGGGTATTGGGTGC
CTATGTCTGGAACCGTAACCTTGAGCAGGTTGAAACCATCAAGGCCAAGTTTGTCGCCCTGGCGACCGGCGGCAGTTCCA
AGGTTTACCAGTACACCTCAAACCCGGATATCGCCAGTGGCGATGGTATTGCTATGGCCTGGCGTGCCGGTTGCCGGGTG
GCCAACATGGAATTCAATCAGTTCCACCCGACCTGTCTATATCATTCAGATGCCCGCAATTTCCTGCTGACCGAAGCTTT
GCGCGGTGAAGGCGCCTATCTGCGCCGTCCCGATGGCAGTCGCTTTATGCCTGACTTTGATGAACGCGCCGAACTGGCGC
CCAGGGACATAGTGGCCAGGGCCATAGACTATGAAATGAAGCGCCTCGGTGCCGATTGCGTCTATCTGGATATCAGCCAC
AAGGACCCGGAATTTGTCATCAAGCATTTCCCTACCATTTACCAGCGCTGCCTGGACTTAGGGATAGATATCACCAAGGA
ACCTATCCCTGTGGTGCCTGCCGCTCACTATACCTGCGGCGGGGTAATGACAGATTTTCACGGTCAGACAGATCTCAATG
GCCTCTATGCCATAGGTGAAGTGGCTTATACCGGACTGCATGGTGCCAACCGCCTGGCGAGTAACTCCTTGCTGGAGTGC
CTGGTATTCGCCCGCGCCGCTTCGACCGATATTCAAAGCCAACTGGGTAAAATTGCCATGCCCGGCAATATCCCGGCCTG
GGATGAAAGCCAAGTATGTAACTCGGATGAAGAAGTGGTTATTGCCCACAACTGGCATGAGCTGAGACTCTTTATGTGGG
ATTATGTCGGCATTGTGCGCTCAGACAAGCGTTTGGAGCGTGCCCTGCGCCGCTGCGCCATGCTGCAACAGGAGATCCAG
GAGTATTACAGCAACTTCCACGTCAGCAACAACCTGCTGGAATTGCGGAACCTGGTGCAAGTGGCCGAGTTGATCATCCG
CTGCGCTATGGCCCGCAAGGAAAGCCGCGGCCTGCACTGTAATATCGATCATCCGCAGAAACTGGAGAATCCGCAGCCGA
CCATTCTGCAACCTGAATAACTTGGGCAGGAATGAGTTCAGTTAGCGGACTTTGAGCGCTGCAACAATAGACGACACAGG
TGACGATAGTCTGTGTCGTCAAACATATCGGCAAACAGCCAGCAACGCCCGTAGTTATCCTCCCCCTGATAGGTAAAAGT
CACCACAAAGGGGCTGACCCAAGGTCTGCCACTAAGTTCGAAACTCGAACCGAGTTCGAACTGTCCTTCACCCAATTCAT
TAAGCCAGAAACAGAGTTGCCAGCAGCGCAAACGCCACAGCGCAAGGCCAAAGCCTGCCAGCATTAGCAGTAAACATAGG
TATTTGAACAATAAATAGAAAGGATAATCCAGCGCCGGCCAGGCAAGAAAGCTGCTCAGGCAAATAGCAGCCAGCACCGT
CAGACTCAGATACTGGCTGAAGGAAGAACTGAGTTGAAACCTATGGCGCTGCCCGGCCACGAACGCGCACTACCATCTGT
GCCAGTTGCGGATCCGGACATTGCTCATGCCCCATAAACCAGGCAAAGAGCTCAGGATCTTCACACTCAAGCAGACGAAC
AAACAAGGCCTTATCCTCAGGGCTCAGAGTCTCGTAATGCTGTTCCACAAAGGGTTGAAACAGTACATCAAGCTCCAGCA
TACCACGGCGACATGCCCACTTAACCCTGGGGGTACTCATCAAGTCAGACACCTATCATGCTCCAATCAAGAATTTTGTC
GCAAGTTTACATTCTGGCGTCTGCGCTGTCGAATATCCGCCTTAATCATCCACCCGTATCAGAACTGCTGCACCTGAAGG
TCACGACCGGCAAACAAGTCACCAAAATCGGTTTCCAGCAAGCGCTGCACCGCCGGATGCTGGATCATCCGCTCGGCGAA
CATCACATGATATTCCTCTTTGATCTCCATGGTTTCACCGAGCAGACGTATGTTGTGCTCGAGAATATCTTGCTGATAGA
TGGAGGGGGCGACAAATATCCCCTTACGGAAATAGCCAAAGGCCTTCATCATAGCCGCATCGTCGAACTCACCGAGAATC
TTGACATTAAGGCGTTTCTCATCAAACCAGCGATAGAGCTGCTGCCCCAGAGAAGTACGCCGACTGGGGATCAGCAAGGG
CCCCTCTTCCAGACACTCGGGAAAGCCACTTTTAAACTCCTGCGCCGAGAAAAAGGCAATACCGCACTCCCCCAACTTCT
TGGAGAGAATTTCCGGATACTTGAGAGACTCACCAGCGCAGTCCGACAGTATCATATCCAGTTTATGCTCCCTGAGCCTG
GCCATCAGGTTCTCGTGGGTTGCCTCATAACAGGCCAGGTGCATGGAACTGTTGGCCGGGATCACCGACATCAGCACCCG
ACTGGCCAACGCCTTGGAGAGAGCATCAGCAATACCCACCTCAAACAGGATGGACTCATCCTTGCGATAGTTGAGCACAT
CAAGCATCTCATAAGAGAGGCTGAACATTTTGTCGGCGTAACGAAACACCAACTCGCCCAATTCAGTAGGGGCCAGGTTG
CGTCCCACCCGCTTGAACAGACTCCCCTTGAGCCTTTCTTCCAGCGTCCTTATCTGGCCGGTAATGGTCTGGGGAGTTAA
ACAGAGTGTCTCGGCAGCCTTGGTCACTGAGCCTTGCTTATGCACCATCCAAAAGTAATACAGGTGGTTGTAGTTCAAAT
GAGACATAGGCTGCCCCGACTCCTTACTTCAAACGCTGACAGTCCAGCAAATTATTTACGGCAAGTTGTAGCGTCTCTAT
ATCCTTGACCTCGCCGCTTTCAAAGGCTTCGCTGATACCCTGTACCAGTTGATCCCGATCCGGGATCCTGTCCAGGCAAT
ACTTGCGATTGGCTTCCTGAAAGCGCTTTCCTCCCCGATATTTAAGGGCGCGGGCTTCATAGCCGTTACTGTCCAGGCGA
GCGCCTACCGCTTGCGGCTTATACATGAGGGCACCATCAACAACGCCTTCGAGGTAACTCTGACACAGGGCTGCTTCCTT
GTCTGCAATACAGGCTTCTATCTGTGACGCCTGAGCCAAAGGGGCTAAGCCCGCCAGAATGAGTCCGGCCATTATGCTTG
TTTTCATTCCTTTTCTCCTTTTTCAGGTAACACTTTTGACAGCCAGAAATAGCCCACGACTGCCGCCAACATAGATCCGA
TCAGGATCCCCAACCTGGCCAAATCGCTATAGACAACGCCACCATGCTCAAATGCCAGAGAGGCAATAAACATCGACATG
GTAAATCCTATACCGCACATCACAGCCACAGGCATGATATGGCGCCAGGCAATGCCCTCAGGCAACTCAGCCAGACGCAA
CTTAACCGCAATAAAACTGAACAACACCACACCAATCGGCTTACCGAGCAACAGACCCAATGCAATACCCAGAGGTACAG
GCGATACCAGGCTTTCCAGCGACATGCCCCCCAAGGCTACCCCGGCGTTGGCAAAAGCGAATACCGGCAGGATCAGGAAG
GTGCTCCAGGGGTGCAGTGCATGCTCCAGGTGCTCGGACGGTGAACCACCTTGTTTGTCGCGCAGCGGAATACAGAAGGC
GATGATCACCCCGGCCAAAGTGGCATGAACCCCGGACTTGAGTACGGCGACCCAGAGAATGGCCCCCAGTACGCCATAGG
CTCCAAGCGCAGTCACACCACGGCGGTTCAAGGTAACCAAACCTATGACGGCAGCGGCGGCAATCAAGAGGCTGATCATG
GATAGATCACTGCTATAGAACAGCGCAATAATAACGATTACACCCAGGTCATCTATGATTGCCAGCGCCAGCAAAAACAC
CTTGAGCGCCACGGGAACCCGGTTGCCCAAAAGTGCCATGATCCCCAGCGCAAAGGCGATATCGGTCGCGGCCGGAATCG
CCCAGCCCCCCTGAGTCACAGGATCATTGGCATTGAACAGCAGATAGATAGCGGCCGGAACAACCATGCCACCAATAGCG
GCAAAGGTTGGCAGAGAAGCCTTGGAAACACTGGACAGCGCCCCCTCCAGCAGCTCACGTTTGACTTCCAGACCAATCAA
GAGAAAGAACAGCGCCATCAGACCATCGTTGATCCACAGCAGCAAGGGCTTGTTGATATCCAGGGCCCCGAGACGCAACT
GCATCGGGGTATCCAAAAAACCTTGATAGAGGCCGGAAAGCGGTGAATTAGCCAGGACCATAGCCAAAGCTACAGCAATC
AATAACAAAATACCGCCGGCAGATTCCTGGCTCAGGAAATTCCGAAGTGCCTTTTCCATACTAAACTCCCAAAAACATAA
TTGATTTGAGTGTAGTAGATGGATTTAAGTAAGTATAATCGAAAGTTTCTGAGGAATACCTCGAGATATACGAAGTATTC
CACGAAAAACCCGGTTTAGATAGCGACAGGCGCCTTAATATGAGGATGAGGATCGTAACCGGACAACTCGAAATCTTCGA
ATCGGTAGTCAAAAATTGACTCGGGTTTACGGGTTATTTTCATTTGCGGCAAAGGCTTGGGCTCACGGCTGAGTTGCAGC
GCCGTTTGCTCCATATGATTGGAGTAAAGGTGGGTATCACCGCCGGTCCAAACAAAATCGCCCAATTCAAGATCACACTG
CTGCGCTACCATCATGGTCAACAAGGCGTAGCTGGCGATATTGAACGGCAGTCCCAGGAACACATCACAGCTGCGCTGAT
ACAGCTGACAGGACAACTTGCCATCGGCTACATAAAACTGGAAGAAGGCATGACAAGGTGCCAGCGCCATCTTGTCGAGC
TCGGAGACATTCCAGGCCGAGACAATCAAACGTCTGGAGTCAGGTTGCGCCTTGATCTGCTCTATCACCTGAGTGATCTG
ATCGATATGACCACCATCGGGCGTTGGCCAACTGCGCCACTGAGCGCCGTAAACCGGCCCCAGATTACCGGACTCATCGG
CCCACTCATCCCAAATCGTCACTTTGTTTTCATGCAGATAGGCAACATTGGTGTCCCCTTTCAGGAACCAGAGCAGCTCA
TGGATGATGGAGCGCAGATGGCACTTTTTGGTGGTCACCAAGGGGAACCCCTTACTGAGGTCAAAACGCATCTGGTAGCC
AAACACAGAGCGGGTTCCCGTGCCGGTACGGTCACTCTTGTCGGTACCGGAATCTAAAATATGTTGCATTAAATCAAGAT
ATTGCTGCATTACTGCTTGTCCTTCACCACGCCGGTCTGCGGCGCATTACGCATTAACAGATAGAGTCCAAAGAGGATCA
TGGGCACTGACAGTATCTGTCCCATGGTTAAAAAGCCCAAATAAAGCCCGAGTTGGGCATCCGGCTGTCTGACCGTTTCC
ACTATGCAGCGGAAGATACCATAGCCAAGCAAAAACATCCCGGACACGGCTCCTGTCTTGGGACTGCGTCTGCTGAACCA
TTGCAGCAAAATAAACAGCGCTACCCCTTCGAGGGCAAATTGATACAGCTGCGAAGGGTGACGAGGCTCGGGGCCACCTG
AAGGAAACACCATGGCCCAAGGTACATCTGTGACTCGGCCCCAAAGCTCGCCATTGATAAAGTTACCCAGGCGCCCGGCG
CCCAGGCCAATGGGCACCACGGGGGCCACCATATCCGCCACCGCGAAGAAGCTGCGCTTCTGTTTCCAGGCGATGTAGAG
CATGGCCAGAATAACCCCCATCAAGCCGCCGTGGAAAGACATGCCGCCTTCGCTGATCTTGAATAGGTACAAGGGGTCGG
CAATAAAGTAATCCAGATGGTAGAAGAGCACATAACCTATGCGTCCTCCCAGGATCACCCCGAGAAAAGCGTAAAACAGC
AGATCCGATACCTGTTCGCGGCTCCATAACCCCTTGGATCTGTCAGCCATACGGTTGAGCAGTATCATAGCGGCCAAAAA
GCCCAGCAGGTACATGAAACCATACCAACGCAAAGCCGGTTCAAAAGTCTGGCCGAACAGCTCAAAGGGGCCAAAAGATA
CGATCACAGGATCAATATTGGGAAATTCTAAAGCCATAACAGAAAGACGATTCCTAAATTAACTACGGCGCAGATCAGGC
CAGAATAAGTTTAAGACCCACAACAACCAATAAAAGTGCAAATATTTTCTTCAGTACCGGCGTCGGCAAAGTGCTGGCCG
CTTTTACACCCACAGGCGCCACCAACATTGAGGAGGCAATAATGCCCACCAAAGCCGGCAGGTAAATGTATCCCAGAGTG
CCGCTTGGCATATCCGGGGCGTTCCAGCCTGCGATAACATACCCTAAACTCCCCCAAAGGGCGATGATAAGGCCGGTAGC
CGATGAAAAACCCACCGCCTGACGCATCTGCAGCCCACACCAGGTGAGGAAAGGCACCAAAAGCACCCCACCACCAATGC
CCATCAAGGCGGCAATAATGGCAATAATCGCCGAGACTATGAGTAAAACGGGAAATGGCGGCAAGCCCTCTTTCGCCGAT
GGGCGAAAAGGGAATGCCATCTGGACGGCCATTAATATTACAAACACGGCAAAGGCGCGGCGCAGATCATCGGCCGGGAT
CAATTCGGCGATAAACCCCGAACACAAGGCCCCCAGCGCCAGACCAGGCAACATGGATTTAAACAGTGGCCAGGGAATAT
TGCCGTGGCTGTGATGGGCGCGGGCCGATGAAAAAGAGGTCAAAATGATGGCCGCCAACGAAGTGGCAATGGCAACATGG
GGCAACTGCGCGGCGGGAACTCCCACCTTGGGTAAAATATACAACAGCGCCGGCACCACAATAAGACCACCGCCTATCCC
CAACAAGCCGGCCATAAAGCCGACAAAGGCCCCCAACGCCAGACAAACACCGAATACCCAGAGAAATGTGTCCACAGAGG
TTCCTTAATTCTTGTTGTTATTCCATACACCCGCCACGGCAGGTTCAGTTGAGAATGGCCGCCAGCTCTCTTTGCCCCAA
ATAATCGTGCACCAGTTGCCGCACTTCACTGCCGCTCCTGAGTGTCAGCGCCTCGGCCAACAACTGCTCGAGTTCACTGC
TGCGCACTCGCCGCAGCAGATAATTTATTCTGGCCAAACTCCCCTGGTTCATACTCAGGCGGTTATAGCCCATGGCGACA
AGCAGCAAAGCGCCGCCGGGTTCACCGGCCAATTCGCCACAGACACTGGCACCTAGGCCATATTGACGGCAGGTCTCCCG
CGCCTGTTTCAGTGAACGCAATATCCCAGGATGATAGCTGTCAAACAGGGCGCTGACCCTGGGGTTGTTGCGATCTACCG
CCAACAGATATTGGGTCAGGTCGTTGCTGCCGACGGAAACAAAATCAACACGCTTGGCGACTTCATCCAGTTGAAACAGC
AGCGCCGGCACCTCCAGCATAATGCCGACCTTGGGTCTTTTCAGCTCAGGGTTCACATCCGACTTAAGCTCGGAATAAGC
CTGTTCGATATATTCCAGCGATTGATCTATCTCATCGAGATTACTGACCATGGGCAGCAAAATATGCAGTTGCTCACCGC
TGCCGCTGGCCTGGAGCATGGCGCGAATTTGCACCAGAAACAGCTCGGGATGGTCCAGCGACAAGCGAATGCCACGCCAG
CCCAAAAATGGGTTTTCCTCCTTGATGGGGAAATAAGGCAAGGGTTTGTCCCCGCCCACATCCAGGGTGCGCATCACCAC
GGGCCGACCGGACGCCGCCTCCAGCACCTGGCGATACACCTTTACCTGCTCAGACTCGCTGGGAAAGCGCTGTTGCAACA
TGAAGGGGATTTCGGTGCGATACAACCCAATACCATCGGCGCCTTCGGCGATTTCCGAGGCCAAACCGCTTAGCAATCCG
GCGTTCATGTAAAGGTGAATACGTTTGCCATCGACCGTCTCGGCCGGCAGGTTCAGCTCTCTGGCGTATTGCCGCTGCAA
CGCTCTCTCGGCAGACAATAAACTGCGGTACTCACCGACCACGGCCGGAGACGGTGACACCATCAGCTGACCGCGAGTGG
CATTGAGTACCAAAAGCTTCTTGTCGATGTCGGCAGCCAAGACCTGATCGACCCCTGTGATGGCCGGCACACCCAGTGCC
CGAGCCAGAATAGCGGCATGGGAGTTGACCCCGCCAAGCTCTGTCACTATCCCGGCCAACTTTTGCCGCGGAAACTCGGC
CAACAAGGTAGTATCCGCCTCACGGGTCACCAGAATAACCGGCTTATCGGCATTGAGCTCCAACCGTTCCGGCTCAATCA
ACTGGCGCAGCACCTTCTGCCCCAGGTCACGGATATCGCTGGCCCGCTCTTTGAGATAGGGGTCTTCCATCGCCATAAAC
TGGGTGATGTAACGCAAAGACACGCGACTGACCGCCGACTCGGCGCACCAACCCGCAAGCACCTCATCGCGATATTCGCC
CCCAAGGCTGGCCTCTTCCAGCAAGAGTTGCAGCGCCGAGAAGATAGACACCACCTCTTCATCCTGCTCACGGTCAAAAC
GCTGTGCCAGGGTACTCAGGGTGTTACGGCAACGCTCGATTGCTGTCTTGAGGCGCTCAAGCTCATTGGGGATATCTGCT
GCGGTTTGATCCGGCTGCTCCAGTGATATCTGCCCGCCCAGCACCAACGCATGGGCAATGGCGATACCATTGGAGGCTGG
CGTGCCCTGAAACAGGATTTGCAGCTGATCTTCCTTGACGCTGGCTTTTTGTTTGAGGCCGCGAATGGCCATGGCCAACT
GCGCCGCCAGCGTCATTAGAAAGGCTTCTTCCCCTTCACTGAACTGACGGGCACTGGGCTGCTGCACCACTATGACGCCA
AGCAACTGTTTCTGATAGATAATGGGTGCGGCGAGAAAGGCGCGATATTCCTCTTCGGCCACTTCGGGAAACAGTTTGAA
TCTGGGATGGGCTCTGGCATCAGCAAGGTTGATAGCTTCTTCACGCTCGGCAACCAGGCCTACCAGACCTTCGGTCAACG
GCATGCGAACCCGGCCGACGGCACTGGGTTCCAAGCCATCTGTGGCGGAGAGGACCAACTCATTTTTATCCAGAATATAG
ATAGAACAACACTGAGTGCTCATGGCGGCCTTTATTTGACCGACCAATAGCTCAAGGGCAGCCTCAAGATCCCTTGCGGC
CGCAACTGCCTGAGTAATATCCCTGAGCGTGTTTAACACCTGTTCCCCCTTTCGATATCAAACCTCAGCCTGCTGCTCTT
TGTCGTCCCCGTCGGCGAGAAGGCTCCCGTGCCTGCAATGCCAGAGCCGTGGTGGCGAACTCTTTCATAACCTTACGGTA
GACGTCACGTTTAAAAGATACGACCTGACGCACAGGGTACCAATAACTTACCCAGCGCCAGTCATCGAACTCAGGATGGC
CGGACGAATTCAAGTTGACGGCACTGTCCTGACTCTTGAGCTGGAGCAAAAACCATTTCTGCTTTTGGCCGATACAGACA
GGCTTGCTGTCCTGGCGCACCAAACGCTTTGGCAATCTGTATCGCAACCAGGAGCGGGTGGATGTCAGTATCTGCACATG
TTCCGGCCTGAGCCCTACTTCTTCATACAGCTCTCGATACATGGCATCTTCAGCGGATTCACCGTCATCCAATCCCCCTT
GGGGAAACTGCCAGGAGTGCTGACCGAAACGCCTGGCCCACATTACTTGGCCAAATCTGTTACAGATAATGATGCCCACA
TTTGCGCGAAAACCGTCGCTGTCAATCACATGGACTCCGAAAAAGCGATAAATTTCAATGATTCGATTGTTTCACAATCC
CACGTCGGCAGCAATTCTCTATTTACGGCTTTTTCTCTGGATAAGCAAATGGAGTTTTCCACTTTATCAACAACTGCTCT
GCCATGTTTGAGTGGATATCCACAAAAACTGTGGATATCTCTGTTTGAAACTCGACTAAACTTCTGGAAACGCTGTTTTT
TGCAACCCTTACAGTCTAAGCCCAAAAGTAAGAATCAAAACAAAATCATTTTAAATACAAAAAGATAGATATATAAAAAA
GAAAGCAATCGACAGCAACCCTATCAACAGAGCACTTTTTAACCAACGAGTAATCAGAACCGACTTGCGGGCAATATCAC
AAAACTTTATTCACACCCCATGGACAAAAACTCGGCTTAAAGGTCCAAAATGGTGTCAAAACCCGGTTGACACTCACCAT
TATTTGCTTTATTGAAGCCAAAAATACTCAGTTATCCCAAAATGCTGTGGATAAGTTTGTTGGCAACACAGGGGAAATCG
GCGAGTAACTCAGGAGAACCATTATTCGGCGGTCAACCAAAAACACTTTAGCCAATAAAAACATTAAGATACAAACTTGC
ACACAGGGGATTGGCTTGGTTTGCACAGTGGCGGTCGGTTTTTGTACAGCCTTGTTATCCAATGCCGCTCAGGTAAAATC
AGCGCCATGAAAACCAATATCATGCCGCCAAGCTCATTGGCACAACTACTGCAGCGCGCTGACGATATCGCCGGGCTGAC
GCTGGGACAGCTCGCCGAATCCTTAGGGGTAGCCGTGCCCAGAGACTTTCGCCGCGACAAAGGTTGGACCGGACAACTGC
TGGAACTGGCATTGGGGGCGACAGCGGGCTCCAAACCTGAGCAAGACTTCCTGCATCTTGGGGTCGAGCTTAAGAGTATC
CCGATAGATGAGCGCGGCATGCCGCTGGAAACCACCTATGTTTGTGTCGCGCCGCTGACCAATATCTCAGGACTGCGCTG
GGAACAGAGTCTGGTGTATCACAAGTTGCAGCGGGTACTGTGGATCCCGGTTCAGGGAGACAGAGAACTTTCCCCGGGTG
TTCGACGTATCGGCTCACCGCTGCTGTGGGAACCCAGCACCGAGGAAGACAGGCTATTGCGCCAGGACTGGGAAGAGATC
ATGGAGCTTATCAGTATGGGCAAAGTCAGCAAGATCACTGCCAGGCACGGTGAGGTATTGCAGCTCAGACCCAAGGCGGC
CAACAGCAAAGTGTTGACCGAAAGTATTGCCGAAGACGGCAGTATCCAGATGACAAACCCAAGGGGCTTTTATCTCAAGA
CCCAGTTCACCAAAGGACTACTTGAGCGCTTTTTTGGTTGATATCGACTCTAATCCGCACTTGCCTTGATTAAGATCACA
ATTACCACTGGAAATCAGAGGGGTATATTCTATAAACTAGCGCATCCTGAGAAGGCCCCTTAAATTTAGGATAGATTTCA
CCTCGTGAGAGCGCGTCGCCAGGCCAAAAAGCTTCTGTTTGCCATTATGGCATGGACGGGAGCCATGGCAGCTTTTGTAT
TTTTTCGCTATGCCCAAACCACTGAGCTGCCTCAGTGGGCTGTCGGCTCGGCGGATCTCGCGACCCTGGCCGCCTACATG
GGAGTAATTTTCGGCAGCCTGCATTGGATGTCGAACCTGATAGCCGATTTCAGTGCCATCAATCGCCTGCCCTACGTCTT
CTCCGTCATCTTCAAAGGGCTGTTTCTGCTCTTGGGCGCCACCACTTTGGCTTATATGACCCAGTACCTCAATATGTGGG
CCATAGAGAACCATATGGCGACCTTGAGGCAGATGCTGACTGTGCATATCCTCTATAGCCCCTCATTCCAGGCGCTAATC
ATCTATCTGGTGGTCGTACGGGTCGGGCTCGCCTTTATCGAACAGATGGCCCTGCTGGTAGGGCCCAGGATCCTGCTGAA
TATAGGTCTGGGTAAGTATCATAAGCCCAGATACGAGCAGCGACTGTTTCTCTATCTCGATATGGTGGCTTCCACCACCC
ATGCCGAATCTCTGGGGGATTACCGCTTCAGTCGACTGATCCAGGACAGCTTCAGCTTACTTTCCGACACAGTCACCAAC
AATGATGCCGAGATCTATCGTTACATGGGTGACGCTGTGCTCATTCACTGGCCATTGGAAGACGGCATCATCAACGACAG
ATGCATGAACATCTACTTTGAATTCAGCCAGCAGCTCAATTGGCAGCGACGCTATTTTGAAGAACATTACGGCTTTGTTC
CCAAGTTCAAGGCGGCAGCTCATTGCGGCCAAGTGGTTGCAGCCGTGGTTGGTGTGCAAAAGCAGGAGATCAGTTTCTTC
AGCGACGTGCTCAACACCTTGGCGAGACTGCAGGATCAGTGTAATCCCTTAGGACAAAGGATGCTGCTCTCCGGCGCGCT
GGTAGCGAGACTGGAAAACGACGACAGTGAGTATCAGCTCACCAATCTGGGACCGGTCAAGCTCAAGGGAAAACAACACT
CCATTGAAGTTTTCGGGGTTAAGCCCAAACAAGGTAATCAGTCATAAAAAACGGCCAATCAAAGGGCCGTTTTTTATTGA
TATGGATTGAATCCAAGCCTAAACCTGCTGCTGCAGCAGCTGCTGGATCTCCAACCCCAAAGTTCTGAAGGTCAGGATCC
GGCTGGTTGTCTGACGCCACACCAAGCCTATCTCACGAAATGGTGCCTCCCCTGGAGGGCTCATCACCGCAAGATCCGTG
TCTTTCAATATCCCTGCATCTATCGCCATCTGCGGCAGGAAAGTCGTGCCCAGTTTACTGTTCACCATCTGTACCAAGGT
ATGCAAACTGGTGGCGGCGAAAGGATTGACCTTGGCGCTGTCACCCAGCTGGCAGGCACTGATGGCATGACCGGTAATGC
AGTGCTCACTCTGCAACAGAAAAATACTCTCATCCGGCAGCGCCTGATAGTCCACCGGTTCATGAATATCGGCAGACAAG
TCCTTGTGCACCACCATCTTGAAAGGGTCTATACCCACCTTCATGCTGTGATAGCCGGAAGTATCGGCCGGCAGAGCCAA
CAACAACAGATCCAGCTCGCCCTTACCCAAGGCAGTCAACAAACGCTCTGTGGTGTCCTCTTTCAGCAGCAGACTCAGAT
CCGGATAGGACTTCTGGCACTGCTTAACTACACGGCTCAGCAGGAACGGAGCAATGGTGGGAATACAGCCAAGCCGAATC
TCCCCTGTCATGGGTGCGCCCTGGTTCTTCACCAGCTCCACCAAATCGTCGACATCGGTCAGAATCTTCAGCGAACGCTG
CACCACTTCTTCACCAATAGCAGTAAACATAAAGGACTTGTGGTCCCGCTCGATCAGCTGATAGCCCAACTGCTCTTCCA
GATTCTGGATCCCGCTGGAGAGTGTCGATTGGCTCACATGGCACACCTTGGCCGCCCGGTTGAAGTTCTGCTCCTGATGC
AGATTCACCAGATAATAGAGGTTTTTCAAACTGGGTAAGTGTTTCATTTTGTCGATTACCAATTAAGTAATGCATTAGAA
AGTTCTATCTAATCTAACACAAAAAGTCTGCCGAGCAGCAGTATCAGATCAGGAGTGTGACCGAGGCGATAAATCATCCA
GGTAAGAAATCCATTGCTGAAGCGGAAATAGCAGAAAACCATGCCTTGACGGCTAAGGTTCAGGTATTAGAAAAGGGGTA
GTGGCGGGAGTTTCTGAGTACCTTGGCAGCGCCGGAGTTTCTCTCCGGCACCCAAGGCCGGAATTTATGCTTTGGCTTCG
AGGAAAGACTTAAGTTGCTGCAGATCTTCACCGGCATGTTCAACAATGATTGTCAGCCACTCTTTGTGCCCGGCTTCCCA
TTCTGCTTCTTCACCGTGTTGCAGTTGCTGTGCTGTCTGTTGGATCCGTTTCAATCCTACAGAGCCGGCAGCACCTTTGA
ACTTGTGAGCCTCGGCACACAGGGTATCCTTGTCTCCGGCCGCCTCGGCCTTTTGCAGGTTCGCGACATACTCTGGCAGC
AACTGTTCAAATAACACCACACTCTTGAGTAAGGTGCCGGCACCTATAGCACTACAGTACTGCTCCAGGGTATTGAGATC
TAAGATAGTATCCAGTTCAGTTGTGGCCATGAAGGCGCTCCTCGAATGTGTCAGATTTACCACATCATACCCGCTAAAAT
TGCAGGTGCAACTTATAGGCGTCAAACGGGTCAAAACTTTCTTGCATTTAACATTAGTGATACAAAAAGCGAGAACAACT
CATACAAAAGTTTATAGGCTATTGATTTAAATTGATTAACCCAGAGCCCTGCCCGCCCTTGGCCGCCAACTCATCCACCA
GTGCTACCAAACCTATCCAGCGCTGAGCGCACCAATCCGGCGCCAGCAACACGGGACGACTGGCATAGGCGGTCACCCGA
TGAAACACTATCTCTTTTGGCGTATGACGGATCAACTGCGCCGCACTGATAACATACTCCTCCAGTGTCGGCGGCTGCAA
CCTGCCCGCTTCCCAGGCCTTGGCCATGGTACTGCCGGCCACTATATGCAGGGGGTGCAGTTTAAGACCATCCACTCCAG
AGTCCAAAACCGCATCCAGAGTTTGTAGATGCTCCGTCATACCTTCTCCCGGGAGTCCGAGGATCAGATGAGTACACACC
TTGAGTCCGCGACTACGGGCTCGTAAGACGGCGTCCTGATAGACGGCAAAGTCATGGCCACGGTTAATCCGCTTGAGCGT
GGCATCGTGAGCACTCTGTAAACCCAGCTCCAACCAGACTTCACTGCCGTTTTGTTGATATTGCGCCAGCAGATCAAGCA
CTCTATCCGGTACGCAATCCGGGCGGGTACCGACACACAAACCCACTACCTGCTCGCTCTGCAGCGCCTCATCGTATTTA
CGCTTGAGCTCGGCATACTCTTCATAGGTACTGGTATAAGCCTGGAAGTAAGCCAAAAACCGCGAAGCCTTTGCCTGCAT
CTTCTGTTTGCCGGCCTCGAGCTGAGCCGCAATCGACAAGTCGGTTCCATGTTCATGACTGAAGGATGCGACATTACAGA
AAGTGCAACCACCGCGCCCCAGAGTTCCGTCGCGATTGGGACAGGTAAAACGCGCATCCAGAGTCAGCTTTTGTAACCGT
TGACCAAATTGTTGCCGGCAGTATTGACCAAAGGTAGTGACAAAGTCGTCCAGTCCCATTTGCTTCTCTCAAAAAAAGTC
GCCAGTCTAACGACTCCTGTTCAGGGCCGCTCTGCTCCAGGTCAATTTATGTCACAAATGACTGCTGCTTTTGCTGGTGT
TCGAAGACCAATTCGATTGGATGCAACCCGATCCAGCTCACACTTTTGTGAATATTTAGTCACTCCAGGCAATTTTTTAA
CGCAAGAGACAATCAGGCTGGAAATCAGTTTTTCTTCTGCAAGGATAATTCGAGGCTATTTGTTAAAATTAAGTGAACAT
TAAATCACCCCAAAGTAGATTTTCTTTTCATTCATAGTGTTATACAGCTCAATTTTCAGTTTACGTTAACGTAATGCAAT
TAAAGATTCTGTATGAAACACCCCAAATATCATCAAATATATGCAATATTTAGGTTTGACCTTTAGCAAGTCTCAGGATA
ATTTGGATGGTTCGGGTGCATATCTATAGAGTTTGGTACTCTCTCCCGAGTAGTAATAGTGATGTTAAGGGAGGTTTTGT
ATGAGCTTGTATCATCCCAGTTTCGAGCGGGATAACTGTGGTTTTGGATTGATAGCCCAGATGGATGGCGAAGCCAGCCA
TCGCATTGTTCGCACGGCAATCCATGGCCTCGACCGCATGAAACATCGTGGTGGTATTGCAGCTGACGGACGCACTGGCG
ACGGTTGCGGTTTGCTGATGCAAATGCCCACAGGATTCTTTGAGGCCATTGCGGCCGAGCAGGGCTGGCATCTCAGCCGT
AAGTTCGCCGTTGGCATGCTGTTTTTAAACCAGGACGAAACCCTGGCAGCCGAAGCCAGAATATTGCTCGAGCGGGAACT
GGAGAAAGAGACCCTGAGTATTGCCGGCTGGCGTCCGGTTCCGGTTAACCCGGAAGTGCTCGGCGAGATAGGCAAGTCCA
GTTTGCCGCAAATTTGGCAAGTGCTCATCAATGCTCCCATTGGCTGGCGTGAAAAAGATCTGGAGCGGCGCCTCTATATG
GCTCGCCGCCGCCTCGAGCAGCAATTGACCCAGGATAAAGACTTTTATGTAGCCAGCCTTTCCGGCCAGGTCATTGTCTA
CAAAGGCTTGATGATGCCGGCCGATCTGCCGGCCTTTTATCCGGATCTGGCCGATATTAGGCTGCAAAGCTCTATCTGCC
TGTTCCACCAGCGCTTCTCGACCAACACCTCACCCAAGTGGCCACTGGCACAGCCGTTCCGTTTTCTGGCCCACAATGGC
GAAATCAATACCATCACGGGTAACCGCCAATGGGCTCGGGCGCGGGCTTACAAGTTCAACTCACCGCTGCTGCCTGACTT
GCAGCAGGCCGCCCCGTTTGTCAATGAAACCGGCTCAGATTCATCGTCGCTGGACAATATGCTGGAGATGCTGCTGGCCG
GCGGCATGGACCTTTACCGCGCCATGCGTTTGCTTATCCCGCCTGCATGGCAGAGTAACCCCGAGATGGATGAAGAGCTC
AAGGCCTTCTATGACTTTAACTCCATGCATATGGAGCCTTGGGATGGCCCGGCCGGGATAGTCATGACCAACGGTCGCCA
CGCCGCCTGCGCGGTTGATCGCAATGGGCTGCGGCCATCACGCTATGTGATCACCAAAGACAGAATTCTCACTCTGGCCT
CGGAAGTGGGTATCTGGGACTATGGCCCGGATGAAGTGATTGAAAAAGGCCGGGTCGGCCCGGGTGAACTTTTGGTGCTC
GACACCCTCAGCGGCCGTCTTTATCAGTCATTCGAAATCGATAACGACCTCAAACGTCGTCACCCCTATAAGGAGTGGAT
GGCAAAGAATAGTCAGACTCTGGTACCGGCTGAGCAACTGTCGCCGCAGGATCAGGGCGTCAGTGAATTCAACCAGGGCA
CTTTGCTGCAGTACCAGAAGCTGTTCGGCTACAGCCGTGAAGAGCTGGAGCAAGTGATCTGGGTACTGGCCAGCAAAGGC
GAAGAAGCCACCGGCTCCATGGGCGATGACACTCCGATGGCAGTGCTGTCGAAGAAACAGCGCTCACTGTATGACTATTT
CCGGCAAAAGTTTGCCCAGGTCACCAACCCGCCAATCGATCCGCTACGGGAGAAACATGTGATGTCGCTGGCCACCTGTA
TCGGCCGCGAGCAGAACCTGTTCAACGAAACCACGGGACACGCCTATCGGGTGATGTTCAATTCGCCTATCTTGCTGTTC
AGTGACTTCAACCAACTGCTGAGTCTGGACAGCACTTATTACCGTGCCAACAAGGTTGACCTTAACTATCCGGCCTCCGA
AGGCCTGAGTCAGGCAATCAAACGGATCACGGATGAAGCCGAACGCCTGGCACGCACCGGCACCACCCTGATAGTGCTCT
CGGATCGCGCCGTCAGCAAAGATACCCTGGTCATTCCGGCCGCCATGGCGGTAGGTTCAGTACAACAGATGCTGGTGAAC
AAGAGCCTGCGCTGTGACACCAACATCATAGTGGAGACGGCCTCGGCCCGGGATCCGCACCATTTCGCGGTACTGCTGGG
CTTTGGCGCTACGGCCATTTACCCCTATCTGGTGTACGAATCCATTGCCGAACTCGCCAAGCGCCATCAGGCCGAGGATA
TCGTTAATCTGATGCTCAACTTCCGCTACGGCATTGAGAAGGGGCTGCGCAAGATCATGTCCAAGATGGGGATCAGCACA
GTCGCCTCCTATCGCTGCAGCCAGCAGTTTGAGGCCATAGGCCTGGCCGACGAGGTAATTAAACAATGCTTCAACGGCGT
GGTCAGCCGTATTCAGGGTGTGGGTTTCGATGGCATAGAAGCCGATCAGCAACTGCTGAGTCAGGCCGCCTTCCGCCCCC
ACGTGCCGCTGCCGCAGGGCGGTTTGCTCAAGTACGTTGAGGGCGGCGAATACCACTGCTTTAACCCGGATGTGGTCAAC
ACCCTGCAACGGGCTCTGAAAGAGGTGGATTACCCGCTCTATAAACGGTTTGCCGAGTTGGTAGACCAAAGGCCTGTCGC
CACCTTGAGGGATCTGCTGAGCATCAAACAGCAGCGCGAGAGCATAGCGCTCAAGGATGTGGAAGGGGCCAAGACACTCT
TCCCCAGATTCGACAGCGCCGCCATGAGTATCGGCGCCCTGAGCCCGGAAGCTCACGAAGCGCTGGCCATCGCCATGAAC
CGTCTCGGCGGTCGCTCAAACTCGGGCGAAGGCGGCGAAGATGCCCGCCGATTCAACAGCGAGCGTAATTCGGCCATCAA
GCAGATAGCCTCTGGCCGCTTTGGGGTCACCGCCCATTATCTGATTAACGCCGAAGTGTTGCAGATCAAGGTCGCCCAGG
GTGCCAAGCCCGGTGAAGGCGGTCAACTGCCCGGTCATAAGGTCAGTGTTGAAATCGCCGGCCTCAGGCATGCCCGCCCG
GGCGTGACACTGATTTCACCGCCGCCTCACCACGATATTTACTCCATCGAGGATTTGGCGCAGCTGATCTTCGACCTCAA
ACAGATAAACCCCAAGGCGCTTATCTCGGTCAAGCTGGTCTCTGAGCCAGGCGTTGGCACCATAGCCACAGGGGTCGCCA
AGGCCTATGCCGATATGATTACCGTTTCCGGCTACGATGGCGGCACAGGCGCCAGCCCACTGACATCGGTCAAGTATGCC
GGCAGCCCTTGGGAGCTGGGCCTTGCCGAAGTTCACCAGTCTCTGGTGGCCAATGGTCTGCGACATAAAATACGCCTGCA
GGTGGATGGTGGTCTCAAGACTGGCACAGATGTTATCAAGGCAGCCTTACTGGGTGCCGAGAGCTTCGGCTTTGGCACTG
TGCCCATGATAGCGCTCGGCTGCAAATACCTGCGTATCTGCCACCTCAACAACTGTGCCACCGGGGTCGCCACTCAGGAC
AAGACCTTGAGAGACAAGCACTATCATGGCTTGCCCGAGCGAGTGATGACTTACTTTGAGTTTGTCGCCGAAGAGGTGCG
TGAATGGATGGCCAAGCTGGGGGTCAGTGAGTTTGAACAATTGGTAGGACGCAGCGATTGGCTGCAGGCCATCGAAGGCC
AGACCGCCAAGCAGCAGGGACTGGATCTGAACCCTATCCTGTTCAAACCCGAAGTATTGCCAAGCACCAGTCTGACCTGG
AAAGAGACCAATACGCCGGCAGATCCCGGCAGCCTGAACCAGGAACTGCTGGCCAAGTGCGCCGAGCACGTCACCAAGGG
CGAAGGTTTCGATGTCTGCTTCCCCATCAATAATACCGACCGCTCGGTAGGCGCCGCGCTTTCGGGCCATATCGCGGCAA
CCTGGGGCGTAAAAGGCTGTCCCAAGCCGATAAGGCTCAGCTTCAACGGCAGTGCCGGTCAGAGTTTCGGGGTCTGGAAC
AGCCCTGGACTCGAGCTGTCACTGTGCGGCGACGCCAACGACTATGTGGGTAAAGGTATGTCCGGCGGCAAAATCGCCAT
CTATCCGCCGCTCGGCAGCGCCTTCCAATCAGAGCGCAGCGCCATTGTCGGTAATACCTGCCTCTATGGTGCCACCGGCG
GCAAACTGTTTGCGGCGGGACGGGCCGGTGAGCGTTTCGCGGTCAGAAATTCAGGAGCGCTGGCGGTAATTGAAGGGGTC
GGTGACAACGGCTGTGAATATATGACAGGCGGCATAGTGGTGGTGCTGGGTACCACGGGCGTCAACTTTGGCGCCGGTAT
GACCGGCGGTTTCGCCTATGTGTTCGACCAATTCGGCCGCTTCAACCGTAGGGTCAATACCGAACTGGTTGACACCCTCA
AGCTGGAGTCGCCGATTCATCAGCAACACCTCAAAGGGCTGATAGAGCAGCATGTGGCCGAGACCGGCAGTGAACACGCC
AGTGCCATTCTCAGTGAGTTTGAAAACTGGCTCGATTGTTTTGTCCTGGTCAAGCCCAAGAATATTCAGGTTTCGGATCT
GCTCAAACTGGAACAACCGAGCCCGGAACTGGCCGTAAAAGCGGGGTAAGCGAGCATGAGTAACGATTTTCAGTTTATCG
AAGTGGGTCGTATCGACCCGAGCAAGCAGGCTATCTCACGCCGCAAGACAGAGTTTATTGAGATTTACCAACCCTTTGCC
CAGGCGCAGGTCGACCAGCAGGCCGACCGCTGCCTGGACTGTGGTAACCCTTACTGCGAGTGGAAGTGCCCGCTGCACAA
CTATATTCCCAACTGGCTCAAGCTGGCCAAACAGGGACGTATCCTGGAAGCGGCAGACCTGGTGCATGAAACCAATACCC
TGCCGGAGGTCTGCGGCCGAGTCTGCCCGCAGGACAGGCTCTGTGAAGGCGCCTGTACCCTGAATGATGATTTCGGCGCC
GTCACCATAGGCAATGTGGAAAAATACATCACGGATACCGCCATCGCCCAGGGCTGGCGCCCGGACATGAGCCAGGTGAC
GCCCAGAAGCGAGCGGGTCGCGATCATAGGCGCGGGGCCGGCCGGTCTTGGCTGCGCCGATATCCTGGCCCGCAACGGAG
TCAAGGCGGTGGTCTTTGACAAATACCCTCAGATAGGCGGCCTGCTAACCTATGGTATTCCCGCCTTTAAGCTCGACAAG
TCAGTGATGGCTACCCGCCGCAGCGTGATGGAAGACATGGGGATAGAGTTCCGCCTCGGCGTCACAGTCGGCCAGGATAT
TCCCTTTGCCGAGTTGCTGGCCAACTTCGATGCCGTGTTCCTCGGCATGGGTACCTATAACGCCATGCAGGCGGGCCTGC
CCGGTGAAGAGGCCGAAGGGGTTATTCAGGCCCTGCCCTACCTGATTGCCAACACCCGTGAGTTAATGGGGCAAGCCGAT
CCGGCGCAGCCCTATATCGACCTCAAGGGCAAGAAAGTGGTAGTACTCGGCGGCGGTGATACCGCCATGGACTGTGTGCG
CACGGCGGTGCGCCAAGGCGCCGAATCGGTTATCTGTGCCTATCGCCGCGACGAAGAGAATATGCCGGGTTCGCGCCGTG
AGGTGCAAAATGCCCGCGAAGAAGGGGTCGAGTTCCTGTTTAATCGCCAGCCGGTGGCGATTGCCACAAACGATGGCAAG
GTCAAGGGAGTCGAATTTGTCGAAACCGCGCTCGGCAACGCCGATGCCAGCGGTCGTCGGCGTCCTGAGCCCATCCCGGG
CAGCGATCAGTTGCTGGAGGCCGACGCCGTGATTGTCGCCTTCGGTTTCCAACCCAGCCCGGCGCCCTGGTTTGCCGAGT
TTGATATCGCCTTGGATCAATGGGGCCGGGTAAAAGCCGGGAAAGAAGCGGCCAATCCGTTCCAAACCAGCAATCCCAAA
GTGTTTGCCGGTGGTGATATGGTCAGGGGTTCAGATCTTGTGGTCACCGCCATCGCCGAAGGGCGCGATGCGGCGCTGGG
GATCCTCAACTTCCTCAGCTGACAACTCAACACTTTGAGCGCATCCGGGAACCCACCTCCCGGGTGCGCTTTTTTTCATC
TGTTCTACACTCCGGGAATAGCGAAGCCAAAGCCGTTTATTGCACGCAACCTGACTTCAGCGACCAGGTGACTTATTCGC
ACCATCCTTGGCTTGTGCTATATTAAGCCGCCCTCAGGCTCACTCAAGACATTTAAAGAAGGTTAAGCCATGAAAATCGG
TATTATCGGCGCCATGGAGCCGGAAGTTGCTCACCTGATTGCCTCTTTGGAAAACCCACAGCACAGCAAGGTTGCCAGCA
TTGAATTTGTCAGCGGCACTCTGGTTGGCAAAGAAGTCATAGTTACCCGCTCCGGCATAGGCAAGGTTGCCGCCAGCATA
GCGACCAGTCTGTTGATTGAAAAGTTCGCCCCGGATGCGGTCATCAATACCGGCTCGGCCGGTGGATTTGTCGATGCGCT
GCAGATAGGTGACATAGTGATTTCCGATGAAGTCCGCTACCACGATGTCGATGTCACCGCCTTTGGCTATGAGATGGGCC
AGATGGCGCAGCAACCCGCAGCCTTTATTCCTGATCACAAGCTGATGCTGGCGGCCAAACAGGCTATCGCAGGTTTGGGA
GAGGTCAAAGCCATTGAAGGCCTTATCTGCACAGGTGACAGCTTTATTTGCGATCCCGAGCGCACCGCCGTCATGCTAAA
GCATTTCCCCACCATTGCCGCCTGTGAAATGGAAGGCGCGGCCATTGCTCAGGTGTGTCATCAGTTCGGCGTGCCCTTTG
TGGTGATCCGCTCTCTGTCCGATAATGCCAACAACGACTCTCCGGTCGACTTTGATGCCTATCTGGTCAAGGCGGGGCAC
CACTCGGCCCTGATGGTCATAGGCATGCTGCATCACCTTTAATTAAGGAGCACCGGAGCCCATGAGCCTGCCCTTCTACG
AGCAGTTGCTGGCCTTAGACGGGCCCCTTATTCAGGGGTTTCTGGTGCTGTTTTTTGCCTTGTTGCTGGCGCGATTGGCG
CCGCTGCCCCAGGCTTTTCAACCTCTGGCCTGGTTGAGCCACCTGGCCAAGTCACTGGCCGCCAAGGTCAAACGGGGCGA
CAGAGACGAAAGGCAGCAACTGATTGCCGGCTCTCTGGCCATTTTGCTGCTGGTGCTGCCATTTTGGTTAATCATCACCT
TCCTGCTGGAACTGGCGGCATTCCCCTGGTTCTTTGAGTTTTTGATCCTCTATCTGTGTCTCAACGATGCCTGTTTCATT
CAGGAAGCCGAAGAGATATACCAGGCCCTCAGGCGGGGAGACAAACCGGCCGCCAGAGAGTTGCTCTCCCCCTGGGTCGC
CCGCGACACTGCCGAACTATCCGAGGCTGGCATCGCCAAGGCTACCATAGAAAAGCTGGTGACCACTCCCATTCACGGCA
CTGTTACTGTGGTGTTTTTCTTCTGCCTCGCCGGCGCGCCCATGGTGCTGTTGGTGAGAATGTTAAAACAGCTGGAGCAA
AGCTGGTGGTGTCTGGATCCACAATACCGTTTCTTCGGTCGGCCCGTGTTTCTGGTCAATCAGGTGCTGCTGTATATCCC
GGCGCAGCTGTGGCGTTTTACCCTGGCGATTCAGGGCGGCCCCCAGGCACTGAAACTGCTTTGGCAAACACCTCACAGCC
GCTTTCCCATCGGCTTTAACTTCCAGGTGGCAACCATGGCGGCGTATGTATTGATGACAGAGCTTGGCGGACCACAAAAA
TATTCCGGCATCAAGGTTCAGGTGGAGAAAGTGGGACCGGGCCCAGTGCCGGATCACAAGACCATTCCCAAGGCGATTTC
ACTGACATTTCGCACCTTCGCCATCTGGTTTGCTTTCGTCGTATTGTTGCCTCTGATTTGGGTTTTGTTACGTTATTCAC
AAACGCTTTAAATTATTCATTTTCTCCTTATAATGCCTTCATTCCCCGCTTGCCACTGAGAAAACCGCCGTGCTGGACAA
TATGCATATCTCTTTGACGACCCCGGCACTGCTGTTTCCGGCTATTTCCCTGCTACTGCTGGCCTATACCAACAGATTTT
TCTCGCTGGCCGCCTTGATCCGTACCCTGAGTGGCGGTGATAAACCCGTTGCGGCCGAACAGCTGAAAAACCTGCGCCGC
CGCATCGTTATCATCCGCCGCATGCAGGAGGCCGGTGTCACCAGCTTCGCCCTGTGCGTGCTGTGTATGATTTTTATCTA
TCTTGGCTTCAATACCACAGGCTCGGTAATTTTCGGCGCCAGTTTGCTGTTGCTGCTGTATTCCTTGATCCTGTCGGTGA
TTGAAATCCGTATCTCGGTTGATGCCCTCAACATTCATCTCAAAGAGATGAGCTAATGACGCTGTGGGTCTATAGCCTTG
ATCTGTTTGGTACCGCCGTATTCGCCCTTTCCGGCGCTTTGGCTGCCGGCCGACACAGAATGGATCCATTCGGTGTTTTG
GTGCTGGCAGCGGTCACCGCCATCGGCGGCGGCACCCTCAGAGACACAATTCTGGGCGCTCCGGTATTCTGGCTTCATGA
CCACAACTATCTCTACGTGATACTGCTGACCGTGGTATTGACCTTGATTCTGGTACGCCGGCCCTGGCGTTTGCCCCCAT
CTAGCCTGGCCATAGCCGATGCCGTCGGCCTGGCACTCTTTACCGTTATCGGCGCCCAGAAGGCACTGACAATGGAATAC
GGCGGCATGATAGCCGTCGTCATGGGCTTGATCACCGGAGTGGGAGGAGGCATTATTCGGGATCTGCTTTGCCGCCGGAT
CCCCATGGTGCTGCGTACCGAAATCTACGCCACGGCATCTATTCTGGGCGGTCTGGTGTACACCTGCAGCCTGCAGCTGA
AACTCGAAGCCGAGGCGGCACTGATGCTGGCTTTTATCACAGCCTTGATAATGCGTCTGGCCGCCATACGTTGGCACCTG
TCGTTACCTGCGTTTGACTTGAAGACCAAGAGAGAATGATTGTGCGTTATTTGGGGTTGATCCTGGCATTGTTAAGCTCA
CCATTGCTGGCCAACAGCGGCGATATGCCGCCGGAGCAGCAGATGGCCGTGCGCTATATCCATGCCCTGACCACCCACGA
CTATGATGAGCTGGCAACATTTTACAATCGAGACAGTGTCTTCAACGACAAAACCGCAGATCGCAAATACACGGGCGGCA
GGCACATCATAGAGTTTCTGGAGCGGGCCCACCGCGGTGTGCTCGAGTATCAATTCAACATAGAGCACATGTTCAACTCT
GGCTCTCTGGTGGTGATGATAGGCAACTATCACTACAAGGGTCCGGGAGAGCAATTCGGCAAACCGGGCAAAATCATAGA
CATCGCCATTCCCGGAGTGACCACTCTAAAGCTGGATACCCTTAATCACAGGGTTAAAGAGCATATGGATCTGATGGACT
ATCAGACCATGGCGGACCAACTCTCGGCTCAATAATCCTTGCCGGGAACCCGGCCTGTTTTTTACTGTCCAACCCTCTGA
GTGCCAACAGCGAGATCAGGGTTCACTCTGATCCGAGAGGTAAAGATGAGTCGCTTATCCGTACTGGCTGCCCTGCCCCT
GTGTTTCCCTTTGATGACTCAGGCCCAAGCAGCGTTCAATGCCGAAGAAAAGTTTGAACCACCTCTGGTGGTTTCCTACG
CTGCACAACCTGTAAACCGTTTCAATCAAAAGCTGTTGCAGGCGCAACATCAACAGGCTCCCTGGAGTCAAGATCCTGAA
GGGATCAGCCGCCAATACTCAGGCTCGGCCTTTAAGTTCATTCGCATCAGTCACTCTCACGGCAAGACCCTGACCTACAA
TGTCAGCACCCAGGAAGGGCATCCTCAGATGCTGCTTATTCTGGCGCTCGATAACAATGCCGGCGACTGGTCAGTGGAAA
AAGCCGTGCTCAGTTGGCGCTGCCAGAACAAGGTCTACTTTGGTACCGACAACTGCAGCCCGCCTCACAAACACTGAGCC
TGATACAGGCAAGAAAAAACCCGGCTGTGCCGGGTTTGATATTTTAAGGGCTAAAACAAGCGCTTAGATTGAAGTACTAA
ATTGAAGTACTTTGGGCTCAGGCCAGTGTTACCTTGGCAAACTTACGCTTGCCGACCTGGAATACTGCGCATGTGCCGGC
GTTAAGTACCAGCTTGCTGTCTTCAAGCTTGTCACCATCCATCTTCACCGCACCTTGTTTGATCATTCGCATGGCATCGG
AGGTTGAACCAACCAGACCCGCCTCTTTCAGCAGATTGGCAATCGCCAGTCCTTCACCGGCTTCCAGAGTCAGCTCGGGA
ATATCATCCGGCATGGCACCCTTTTGGAAACGATTGATAAAGGCTTGATGGGCAGCCTCGGCTGCTTCTTCACTGTGGAA
GCGACCGATAATCTCTCTCGCCAGGGCTATCTTGATATCCCTGGGGTTGGCACCGGCTTCGACATCGGCCTTGAACTGCT
CGATTTCAGTCAGTGGACGGAAAGACAGCAGCTCCAGGTAACGCCACATCAACTCATCTGAGATAGACATTATCTTACCG
AACATCTCATCCGGAGCTTCGCTGACACCTATATAGTTGCCGGCAGACTTGGACATCTTCTTCACGCCGTCCAGCCCTTC
CAGCAGTGGCATCATGATCACCGCCTGTGGCTTCATGCCCTCGGCTTTCTGCAACTCACGGCCCATCAGCAGGTTGAACT
TCTGATCTGTACCGCCCAGTTCGACATCGGCATTCAGCGCCACTGAGTCATACCCCTGCAGCAATGGGTACATAAATTCG
TGGATCGCTATTGATTGACCCGAGGCATAACGCTTCTTGAAGTCGTCGCGCTCCATCATGCGGGCCACTGTCTGACGGGA
GGCCAGACGGATCATGCCGGCAGCGCCGAGATCTTCCAACCAGCTGGAGTTGAACTCAATCCTGGTCTTGGCAGGATCCA
GAATCTTGAACACCTGTTCCTTATAGGTCTCGGCGTTGGCCAGCACCTGCTCACGGGTCAGTGGCGGGCGAGTGCTGTTC
TTGCCACTCGGGTCGCCGACCATACCGGTAAAGTCACCGATGAGGAAGATAACCTCGTGTCCCAGGTCCTGGAACAGTCT
GAGTTTGTTGAGAATTACGGTATGGCCAAGGTGAATGTCCGGCGCAGTCGGGTCAGCACCCAACTTGATTTTCAGTGGTC
GACCTTCTTTCAGCTTTTCCAGCAGATCCGCTTCGAGCAAAATCTCGTCGGTACCACGTTTAATTTCCGCCATTATTTGT
GCTAAATCAGCCATCTCGCCAACAACTCCCAAGGCTCTTCAAATTCAAAGAGACTTATGTTACTTGTTAGCCAGCCTAAA
TGAAAGTGTGTACACTAAGGCAATATGCCCAAGAATTAAGAAATTGGTATCGGGGTCGATGGCAAAGCTTATTACTCTCT
TCAGACTGCTGCCCAGAAAGCATCAAATCCTGCTCAGTATTTTAACCACCATTACCTTGATAACCCTGTTGCTTCCCTCT
GACGAAGCCGAGGCATCGAAAAACAGCGCCGGCCCGCAAACCCAGGTACGTTACCAAGTGCCACTGGCCTTTCGTACTCC
CACCTCACCTACAGCCCAGCAAGTGGTTGAAAGCGGGCAACATCCGGATTCAGAAGCCGCCGCCGAGGCGCTGACAGAGA
AACTCAATCAACAGGCAGAAGCCGCGCTTGAGGTTCCCGAACAAACCAGTCCGGCCATTGCCGAGCTGGAACACTTCGAG
ATTAAAAGCGGCGACACCCTGGCGGCACTCTTCAGCCGCGCCTCACTTACCGCCAGAGAAGTTCACGACATTACCCAACT
GCCACTGGCAAAGAAAAACCTGCTGAAGATAATGCCAGGTGACGAAGTCGCCATAGGCAAAAACGCCGATGGCGAGCTGC
AGGAGCTAAGATACCGCCTCGATGCCGTATCCACCCTGATAGTCCGCAAACAGGGCAAGAGTTATGAAGAAGAACTGGCG
GTAAAAACCGTTGAGACCCGGGATAAATTCGCCCGCGCCAATATTAAGAGCAACTTCTGGAATGCCGGTGTCGAAGCCGG
ACTGACACCGGCGCAGATAATGCAACTGGCCACCATATTCGGCTGGGATGTCGACTTTGCCCTGGATATCCGCGAAGGTG
ACAGCTTTGCCCTCATGTATGAAGAAGAATATGCCGACGGCGAGTTTCTGCGTAACGGCAACATATTGGCCGCCGAATTT
ATCAACCAGGGCGAGCGTTACACTGCGGTAAGATACAAAGACGGTAACTACTACTCAGAGGAAGGCCGCAGCATGCGCAA
GGCGTTTCTGCGCTCACCGGTTGACTTCAAGTATGTGAGTTCCAACTTCAACCCCCGCCGTCTGCATCCTGTTACCGGTC
AGGTGAAGGCCCATCGCGGGGTAGATTATGTTGCCGCCATAGGCACTCCCATCAAAGCCGCCGGCAGCGGCCGGGTGGTC
AAGGCCGGCTACAATCAATACAACGGTAACTATGTGTTTATCAAACACAACGAAACCTATACCACCAAATACCTGCACCT
CAACAAGCGTAAGGTTAACCAGGGTGAAAGCGTCAAACAGGGACAGATCATAGGTACCCTAGGCCGTACAGGTCGGGTAA
CAGGCGCACATCTGCACTATGAGTTTATCGTCAACGGTGTACACAGAAATCCACGTACTGTGGATCTCCCCAAGGCTGAA
GCTATTGCCAAGAGCGAACGTGTCGCCTTCCAACAACTCAGTAGCCAATTGATGGCCACTCTGCTGCGCAACAAACAAGT
TCAGGTTGCGATGCAATAACAGGGACAGCATAGATGAATTCTGGATACTTTATTGGGCTGATGTCCGGCACCAGCATGGA
CGGCGTTGACGCCGTGTTGGTGGACTTCAGCAGTGGCCAACCCAAACTGCTTGGCCAACATACAGAGCCGTTACCCACCC
ATCTGTTCAAGGGCTTGCAACGTCTCTGCCAACCGGATACTGATGAAATCAATCGTTTGGGACGGCTGGATCGCACAGTA
GGTAAGGTGTTTGCCAGTGCGGTCAAGCAACTGCTCGCCAACACAGGGGTAAGTAAGGAACAGGTCTGTGCCATCGGCAG
TCATGGTCAGACAGTGCGGCATATGCCCAATCTGGAAGTGGGTTTTACCTTGCAGATTGGCGATCCCAACACAATCGCCG
CCGAAACCGGCATAGATGTTATCGCCGATTTTCGCCGCAAGGATATCGCCCTCGGCGGCCAAGGCGCGCCGCTGGTGCCG
GCATTCCACCAGCAGATATTTTCAAGCCCTGGCACCAACCGCATCATCCTCAATATTGGCGGCATAGCCAATATCACTTT
CCTGCCTGCTGATAACCGTGAGATCCTTGGCTTTGATACTGGCCCGGGAAACACCCTGATAGACGCCTGGAGCCAGCAGA
TAAGACAACTGCCGTTCGATGAAGACGGTCAGTGGGCCGAAAGCGGCAACAGCTCGGCGGAATTTCTGGCACAACTGTTA
TCACACCCCTATTTCTCGCTGGATTACCCCAAGAGCACGGGCAGAGAGCTGTTCAACAACGCCTGGTTGGATCAACAACT
GGCACTGTTCAGCCATCTGCCGGAAGAGGATATTCAATCGACACTCCTGGACCTCACCTGCCATAGCATTGCCAGGGACA
TAGCCAAGTTGAGCCCGGATGGCGAAATCTACGTCTGTGGCGGCGGTGCACTCAATGGCGCGTTGATGAAACGCCTCGGA
GCCCAGTTGCCCAACCACAGCATAGCCACCACCTCTGTGCTGGGTATCGATCCCAAATGGGTGGAAGGCATAGCGTTTGC
CTGGTTGGCGCTGCGCCACCATCAGGGGTTGCCGGCCAATCTGCCGGCGGTAACAGGTGCCAGCCGCGAAGCCGTACTCG
GCGCCCGCTTCCCCGCAGCCTGACTCCTTTCGATACAAGGTGCTGTAACAACAGCACCTTGACGTTAAACATCAGCCTTG
TTTACCCCAAACCAACCTGGGCAACAGCGAATTTTTCAGCCTGTTAACCTTAACCTTCGCGTCCTCCAAGCAGCTGATTT
TTCTGACACAAATTGGCGCTTCAGCTCACATTGAACTAGTGTTCATCTGGCTATACTGCGCAGGTATTCGGGAGCTATCC
TGAATACCCGCGAATTTGTGGGAAACACATCACTGCACAGGATGCAACAATGAAGATGACACAAAAAATGCTCGCCGAAT
TTCTCGGCACCCTCTGGTTGGTTCTTGGCGGTTGCGGCAGCGCCGTATTGGCAGCCGCCTTTCCTGAGCTGGGGATCGGC
TTTGTCGGGGTTGCCCTCGCCTTTGGTTTAACCGTGCTGACTATGGCATTTACCATTGGCCACATTTCAGGTTGCCACCT
CAACCCGGCAGTCTCTTTCGGACTCTGGGCCGGCGGCCGCTTTCCTGCTGCCGAGCTACTGCCTTATATCGTCTCCCAGG
TGGCAGGGGCCATTGTCGGCGCCGCCATTCTCTATGTGATAGCCTCGGGTCAGGACGGATTCTCTCTGAGCGCCGGCTTT
GCCTCCAACGGCTTTGGCGAGCACTCTCCCGGGGGTTACAGCCTGACGGCCGTGCTGGTTTGTGAACTGGTCATGACACT
GTTCTTTCTGCTGATCATTCTCGGTGCCACCGACAAGCGGGCTCCAGCTGGTTTTGCTCCCATCGCCATAGGCCTTGGGC
TGACACTTATCCACCTTATCAGTATCCCTGTGTCCAACACCTCGGTGAATCCGGCCCGCAGCACAGGACCGGCACTGTTT
GTCGGTGATTGGGCACTGAGTCAGCTATGGCTGTTTTGGGTTGCGCCTATTGCCGGTGCAATCATTGCGGGACTCATCTA
CCGCGCCTTTGAGAATCCATCCGAGTAAATGTGGATAGTCAAAAAATCGATTGCGCCCTGCGGGGCGCTTTTTCTTGCCC
GCAAGCGGTGTTAACATGCCGTCAATTTTTGGCCGGGCGCAGTGCCGCGGCCACCGAGATGAGATGTCACCATGAGCAAG
AAACAAACCCAGGCCCAGTTCGCCGGTATGACTCCGGAAGGCCGCTACGACTTTCTGGTAGAGCAGGTCAAAGAGCATAA
AGAGCTATGGGTACTACAGGACAATGACGGCTGCGTGATGCTGACCACGGATGATGAAGACTGTATTCCGGTTTGGCCCA
GTGAAGAGACGGCGTCCCTGTGGGCCGTGGATGATTGGCAGGATTGTCGGCCGCTGTCCATCGGCCTGGCCGAGTGGCTG
GAGCGCTGGGTGCCAGGTATGGAAGATGACGAACTCTATGTTGCCGTCTTCCCTATGCTGGAAGATCTCGGCGTGGTTAT
TCCACCACATGAGCTGGAGCAGCGACTGGCGCCCAAGACGCGTCACTGAGTCAATAGCGCCATGTTTCAATAGAACATGA
GTTAATAGAGCACAAGGAGCGCCGTAAGATGAGCCAAGCCGCCACTGAAAGCTACGCCATTCCCAAACGCCTGCTGTTAC
TGATGCTGCTTTATATTGCCGCCTCGGTCAGTGGCCTGATTGCCGGTCAGGGTGTCGTCTTTTGTCTGCTGACGCTGATC
ATGGTGTTGGCGGTATTGGCGCGCCATCAGGCAGGCTTATGGGCACTGCGCTTCTATACCTTGGCGCAGCTCACGCTGGT
GAGTTTCCTGCCCTATATTCTGGATCAGGGCGACAGTGTGGCCACAGGGCCCAATACCCTCAATATCGCCGGAATGGAAC
TCAAGGCTCCGGACTGGGCCATTTTCGGCTTTCTGATAGGCTTTTGCATGCTGCAGGTGTGGATAGCCTTTACTCCTAAG
GTCAAAGCCTTCTTCAAGCGTAAGATGAACTTCAACCTGATGCAGTAACCGGCCTTGCGCCCACAAAAAAAGCCGTCCAA
TAGGACGGCTTTTTGCTGCTTTCGCTCTCGGTTATACCGAGAAGCTGGCGCCACAACCACAGGTCGTGGTGGCGTTGGGG
TTTTTGACGAAGAAACGCGAGCCTTCAAGCCCTGAGGTGTAATCTACTTCACCGCCGACAAGATATTGCAGGCTCATGGG
ATCAACGACCAGCTGTACCCCTTGTTTTTCCACGGTGAAATCGCCTTCATTCACTTTTTCATCAAAGGTGAAGCCATACT
GAAAACCTGAGCAGCCGCCGCCCGTGACATAGACCCGCAGCTTCAGCGCACTGTTCTGTTCTTCTTCCAGCAAGGCCTTG
ACCTTGGTTGCCGCCGCATCGGTAAACTGGATGGGCATAGCTGATTCAGCTTGTTCAGTCATTACTACCTCTTACATCTG
TTTGCTGTGGCAGATTATCTGTTACCTGACTGTTTTGTTCAAGTATTATGCCGGGATCTTTTTCGCCCTCCAGCAACTCC
GGCAGGCTGAAACTTTGTTCGGTTTCGGCGCCTTTGCTCCAGCGGCTGGCAGGCACGACGACCTTGGCCTTCATCTGCTG
TAACTCGAACCCTTCAGGCAGGGTAAATTCCGCTTCCAGTACCTGAAAGTACTTGAAGTTAAATGCCAACTTGGTGTCCA
CCAGTTTAGCTAAATTCAGTTCGACTTGCTTGCCCTCTTGCATGCCAATGAGAAGTATCTCACTTCTTCCCTTGAGCGCC
TGTTTGCGCTTTTGCAACTGGGTCAGTATCAGCTTGAGGCGGTATTGCCCTGGGCTCGCCAACGGCATCAGTTCCAAACC
ATGGATAGCCACGCCTTCGGCGTTATGCTCCGGCGCCATGATACTGCGGTAGAAGGCCAGCTCACGTTCCAGCTCCTTCT
GTTTCTTATGCTGCTTGTTGAACAGCTGCTGCATCTCCTCATTGGCCTCCTTGGCCAGGCTCAGCTCCAGATTACGGCTC
GCCAGCAGCTGTGCTTGTTCCTGCAGTTGTCCCTGCAAGCGTTTCTTTTTACCGTCATTTTGTTGCAGCTGGACTTCACC
TGGCGGGATAAAAAAGTGATAGCTGAGCAGTCCGGTCAGAAAGGCCACCATGACCAAGAGCAACAAATACAGACTGGATG
GACGAATATTTCGCTCCATCACTTGCAGGCGATCGAGCCAGCGATGATAATTTGCCATTAACTAACAGCCCCTTATATAA
AAATTTCCATCTTAGGTACTAAGATTTCACATCAGGCTTCGGAAAGCAGCAGTGCAGGCAAGATTCAGAAAGTTCAAACT
TGAGGCGCGAAAGTATCTGCGCCACCAGATGAGAGACAAGCTGTCCCAAACGAGGATCAGTATTCAACTGTGTCTGCTGG
CCCTGTTGTTTGCGCTGATGGCCTCGGCTGTCATCATACTGTTTCGCCTGCTGCTGCAATGGGCCAATCATTTTACCCAA
ACACAGGAATGGGATTTTACGGGCTCAATCGGTGACTGGCGAGTCCTGTTACCACTTTTTGGGGCTTTTTTGATCTGGCT
GGTGGCCAGGTTTGGCTCCAAACGCTACAAGCGGATGGGTATAGCCTATGTGCTGCACAGGGTGAAACTGCATTATGGCA
AGATCCCGCTGCAGTCGGCACCAGGGCAGTTTTTTCAGGCGCTGTTTGCGCTGGCGAGTAACTTCTCGGTTGGTCGTGAA
GGCCCGGCCATTCATCTGGGGGCGGTCACCGCCTCGGTATTGGCAGAAAAATTCAAGCTGCCGGACAACAGTGTGCGCAT
CATGTGTGCCAGTGGCATAGCAGCCGGGATAGCCGCCACCTTCAACGCGCCCCTGGCTGCCGTGGTGTTTGTCCTCGAAG
TGGTGCTCAGGGAATACAAGGTGCAGTACTTCTTCCCCATCATGCTGTCGGCCATCTGCGGCGCCGTATCCAGCCAGGTG
GTGTTCGGTAATATCCACGAGTTTGACGCCATCAAGGTCAGCCATATTCCACTGGATCAATACCCGCTGCTGGCCCTCGG
CGGTATAGTGCTGGGGGGCGCCGCGGCTCTATTCAATCACAGCCTTATTCAGGTAACTGAGCGCGGCCAACACTGGCCCT
TGATTGTCCGCCTGTTGCTGGCGGGCGTTATCACCACTCTGATAGGACTGGTACTGCCTCAGGCTCTGGGCAGCGGTGAA
ATGGCCATAGGACTGGCGGTCAGCGACAACCCGGCCATCTGGTTTTTGCTGGCGGTATTGCTGGCCAAGATTGTTGCTAC
CATTGCTGCCATCGGCCTTGGGATCCCTGGTGGCATCATAGGCCCACTCTACGGCATAGGCGCCTTGGGCGGCGCCATTC
TGGCTCAGGCGACCGCACTGCTGTTTCCCTCGGTGGCCCCCTATGCCGGGCTCTATACCGTCATCGGCATGACCGCCATG
ATGGGAGTTTGCCTCAGTGCACCGCTCGCCGCCCTGGTGGCGCTGCTGGAGATGACCAACGATGCCTCCATCATACTGCC
CGGAATGATAGTGGCCGTGCCCGCCTACCTCATCGCTTATCAGGGGCTGAATGCCAAATCCATATTCTTTCGTCAGTTGG
ACATCATGGGCCTGGGTTACAAGGTGGCCCCGGTTAACCTGGGATTGCAGAAACTCGGGGTACGCGCCCTGATGGACAGG
CGCATAGTGATAGTCAACAATAATGACGAACTGCTGCTGGAGGTGATGAAACGCGCCCAGGGCAGGCCTGTGCTTGTCAG
AGATGCCGAAGGGCAGATTGCCATGCTGGATCTGCAGATGCCTTCGTTTGACACTGACACCAGCCTGACCCAGCACAGGA
TCCAGGGGCTACCCGACTCGGCCACCCTCAACGAGGTGTATGAAATTCTGGCGCCGAAACGCGCCGGTGAAGTCTATATC
TATCAGGATACACCGGAGAATATCGTCGGGGTGATCAGTTGGTCTAACCTGCAGCAGGAAATTCGTGCCGGAGAAGTGTA
ATTTCAGTCATGGGTCATTTTCATGGCCGTCACCTTCTGTTATAGTTGCGCCTCAGCCAAACCCTACATAACCCATGGGT
CCAGACCTCAGTGTCAGTACCCAATTGCATTGGAAACCAAGGCTGATGAACCAGTTCCAGGGATCACATATCCTCTCCGT
AAACCAGTTAGATCTGGACGCCATCCAAACCATTTTCACCGTAGCCCAAAAGATGACCCCATACGCACTGCGCGAAAAGC
GTACCAAGGTGCTGGATGGTGCTATTCTCGGCAATCTGTTTTTTGAACCCAGCACCCGCACCCGGGTCAGCTTCGGCTGC
GCCTTCAACCTGCTTGGCGGCCGGGTCGCTGAAACGGTCGGCATGGCTTCCTCGTCGCTGTCCAAGGGAGAGTCCCTCTA
CGATACCGCCAGGGTGTTATCCAGCTACTCGGACGTGATTGCCATGCGCCACCCCGAGTCCTACTCGGTACGCGAATTTG
CCGAAGGCAGCCGGGTGCCTGTGATTAACGGCGGCGATGGCGCCAACGAACATCCTACCCAGGCACTGCTGGATCTGTTC
ACCATACAGAAAGAGCTGCACAGCAAAGGCTTAGGCATAGACGGCATGCATATCGCCATGGTGGGCGATCTCAAATACGG
CCGCACTGTGCACTCGCTGTCGCGTCTTCTGTGCATGTACAAGAACATCAGCTTCACCCTGATCTCCCCTGCCGAGCTGG
CAATGCCTGACTATGTGATCGCCGACATTGAAAATGCCGGGCATAAGATCACAATAACAGACCAACTGGAAGGCAATTTA
GATCAGGCTGATATACTCTATCTGACGCGCATTCAGGAAGAGCGCTTCCCCTCGCAGGAGGAAGCCGATAAGTATCGTGG
CAAGTTCCGTTTGAACAGCGCCATATACACCAAAAATTGTAAGTCCAATACAGTGATCATGCATCCATTGCCTCGGGACT
CCAGGCTGCAGGCCAATGAGCTGGACAATGATCTTAACAACCATCCCAACCTGGCTATCTTCCGTCAGGCCGACAATGGC
TTGTTGATCCGCATGGCACTGTTTGCCCTGACACTCGGGGTGGACAATCAGTTGGAAAAATACGAGTGTCCGGTTAACTG
GTATTCACGCAAGGCCGATCGCTAAAGAGCGGCCACTGACTTTAAGGATTAAACATGACCCGTTCTGAAGACCTGTTTGA
ACAGGCCAAGAAAACCATCCCCGGCGGTGTGAACTCGCCAGTACGTGCCTTCAATGGTGTAGGCGGCTCTCCCCGCTTCA
TCGAAAAGGCCGACGGTGCCTATATCTATGATGCCGACGGCAAAGCCTATATCGACTATGTCGGTTCCTGGGGGCCTATG
ATCCTGGGTCACAACCATCCCAAGATCCGCGAAGCGGTACTTAAGGCGGTGGAGAACGGTCTGTCTTTCGGTGCACCTAC
CGAGCTGGAAGTGCAGATGGCAGAAAAAGTCATTGAGATGGTGCCTTCCATAGAACAGGTACGCATGGTGAGCTCTGGTA
CAGAAGCCACCATGAGCGCCATACGCCTGGCTCGGGGTTACACCAACAGAGACAAGATCCTCAAGTTCGAAGGCTGCTAC
CACGGCCATGCCGACTGTCTGCTGGTTAAGGCCGGTTCCGGCGCCCTGACTCTGGGTCAACCCAGCTCCCCAGGGATCCC
TGCTGACTTCGCCAAGCACACCCTGACCGCTGTCTATAACGATCTGGACTCAGTCAAAGAGCTGTTCAGCCAGCATCCGC
AGGATATCGCCTGTATCATACTCGAGCCGGTTGCCGGCAACATGAACTGTATCCCGCCGGTTGCAGGTTTCCTTGAAGGA
CTGCGTGAACTTTGCGATCAGTTCGGCGCCCTGCTGATCATCGACGAAGTGATGACAGGCTTCCGCGTCTCCAAGAGCGG
TGCCCAAGGCCACTATGGGGTGACACCGGATCTGACCACTCTGGGTAAGGTTATCGGCGGCGGTATGCCGGTTGGTGCCT
TCGGTGGCAAGAAAGAAGTCATGCAGTATATTGCCCCGACCGGCCCTGTGTACCAGGCCGGCACACTTTCGGGTAACCCT
ATCGCCATGACCGCAGGTCTGGCTCAACTGGAAGCCCTGTCCGAACCAGGCCTCTATGAAGAGCTGGCTGCCAAGACCAA
GCGTATTGCCGAAGGCTTCAAGGCCGCAGCCGACAAGCATGGTATCCCCATGGCCATCAACTATGTTGGCGGCATGTTTG
GTTTCTTCTTTACCGATGAAGAGAAGATCACCGGCTTTGAGCAGGTTACCAAGTGCAACATGGAGCAGTTCCGCGCCTTC
TATCACGGCATGCTGGACGAAGGTATCTACCTGGCACCGAGCGCCTTTGAAGCAGGCTTCCTGTCCATGGCTCACGGCGA
GCAAGAGCTGCAGGCGACTCTGGATGCAGCCGATCGTGTTCTGGCACGCATGAAGTAATCCGCAGATGGATTGAAAACGG
GGCCTATACGGCCCCGTTTTTTATGCCCACTCCCGCCGGGTAGATTTCTCTGGCGTCCAGCTCGAATTCTGGTTGCTCAA
TTCCCCTTCCACAAATTTTCCATCCAGCGCCATACTCACAAGCCAATTAAGGCTGCACCATGGCTGTCACGCCAACTTGC
CACCGGCTCGCTAGTCGACTGTCGCCTTTCGCTGCCAAACAGGCCCAATCAGTACAAAACACCAAGATACAAAAAACAAA
CAGACCAAATCACTGGCTCGGCCCGAAAGTCGGCGGACACTTATCACAAAGTCTAAGAAAATGTGTTCCAGTTAACAGTT
GCGTTATCCATGTCAGTGTGGTCTGATCCGCACGCGCTATCACAGCTCGATTAATTGAACCTTGATGGCCGACACAAAAA
CTGCCCACTTCCCCCAGGGCAGACGAACATAAAATCAGCAGTTGGAATTGCATTTATGCTCTATACCTTTCTTATCATAC
TGGCGGTGTTGGCACTGCTGAGTATCATTTTTGAAGAGGTGACTCACCTCAACAAAGCCAAAACGACTCTGTTTTTCGGT
TGTATCTCCTGGATAGCTCTGTTCATGTCTGCCGGCGACCCCGGCCATGAAAAGCTGGTAGAGCATCAACTCAATGAAAA
CCTGCTGGAAATCGCGACGCTCTGGCTGTTTTTGATGTCGACCATGACCTTTGTGGCCTATCTCAACGCCAAGGGCATGA
TCCAGATAATAGTGCAGAAGCTGTTTCCGCAGCGGGTCAGCACCCGGATGCTGATGCTGCAGGTTGCGCTGTTTTCCCTG
GTATTGTCGGCCATCTGTGACAACGTCACCGCCACCTTGGTCTCTCTTGGGCTGCTGACCACCTTCAAACTCGACAAACA
GATGCGTCGCCGGATGGCGGTATTGATTATCTTTGCCGTCAACTCAGGGGGAGTTTCTCTGATAACGGGTGACGTAACTA
CCCTGATGATCTTCCTCGGCGGCCATGTGCATATGTCAGAGCTGCTGATGTTGGTGCTGCCGGCGGCGTTCAGCGTGATG
TTGCTGGCAATACTCTTCTCCCTCAATGCCAAGGGCGAGGTGTCCACCACACCTATTCGTCAAAGTTACGAGACAGTGGA
TGTGCTGATCGCCATCATCTTCTTCACCACCATATTGATGACCATGGCACTGAACATTCTGTTTGCCATTCCCCCCGTGC
TAACCTTCCTCACCGGGTTATCAATCATGTTCCTGGTGGGCCACACCGCCCGCAACGACAAAGAAGAACTGCAAATCCTC
GAGTATATCCGCCAAGTGGAGTACGACACCCTGCTGTTCTTCCTCGGGATCCTCTTGTTGGTAGGGATGCTCAAAGAGAT
AGGCACGCTGGATCTTCTGGCCCAGGTCTACGCCCGTCACGACCCCAACATTTCCAACTTTGTCACAGGTATGGGATCGG
CCATATTGGATAACGTGCCACTGACCGCGGCGCTTTTGAAAGCCGCACCTGAACTGACCACGCCTGAGTGGCTGGGCCTG
ACCTATGCAGTAGGTGTGGGTGGCTCTCTGCTGGTGATAGGTTCGGCGGCCGGGATCATCGCCATGAGCAAGGTCAAAGA
GCTGACTTTTGTCTCCTACCTCAAGTATGTTCCGGCGCTGTTGCTGTCCTACTCTGTTGGCTACGCCCTGACACTGCTGC
TGGGGAACTACTTCTACGGAGCTTGAGCTCTAAGATAAAAAAGCGCCTTAATGGCGCTTTTTTATGCTTGGTTCCAGCCG
TTTGGGATCGGCTTAGATGGCTGGCACCCGGAACTTCTGCCCTTGAATTTCCAGCACCACATCCCTTGGACGTATCTCAA
CGATCTTCAGTTGACCCTTGATACTGTCACCCTCCTGCAGTTCGGCACCCTCCACATTCAGCCAACGCTTGGAAGGCTCT
GAGGCGTATACGTGAGCACTGATCTCAAACTCAGGAACCTGCAATTGCAGCCCAGCCGGCAAGCCGCCGTAAGGAGGCAC
CTCTTCCTCAGCCTTGGGAATGGGATCCAATTCGGGAGGCGATACGGGTTTTTCCGCCGAGTGCCGGTGCTCCACATCGG
CAAGCGCCGCCTGAAACTGAGCCACCAACTCATCCTGGCGGCGACTCTCGGCACTGGATAGCCCCACATCCTCAGCCGCT
TCATTAACCTGGCGCTTGAGAGACTCGAGCACCTCAAGCCCACGGCGATTGGGGTTGGCTCCCAGGATAATCGGCTCATC
GTCAGCCGCCGGCATCTCCTGCGGCTGATTTACAGTTGCTGAGCCATCAGCCTGGAGTTGCGCAAACTGCAGCTCTTTAG
CCGCTTCGGCCACACTGGCGGCCAATAAATCACTGCCAGTCGACTGTGCATTAACCGAAGCCGGACTCTGGCGGGCTGCA
ATTTCAGCTTCGCCGCTTTGGTTCATTGAGCTTTGGTTTATGGCCGCCCTATTCGCAGCCTGAGCATTTTGAGGCAGCGT
ATTTTGCGACTGGATTGTCCGAGATTGAACAGCCTGAGTCTGAGGTATCGGCTGGGCCATAGGCAAGGCAACCTTACCGG
CCAAACGTACTTCCGTTGCACCTTGTTCAGCCACCTCAGCGGCTTGAGTCGGTTGCTTATGCCCTTGAGACTCATCTTGT
TGCCTGGCTTGCTGCTGCGAGGCTTGCCCCCCAACTGAAGATGTCTCGGGAGCCAGCGGCTTTTTATTGGTATCAAGCGA
GTGCCAGCCCCAAGCCAAGGCGCCACCTGCCAGCACGGCCGCCACCAAGACGGCCAGCGGCTTGAGATAGCTACTTGCTG
AAGATTGTCGGCGATATTGCGCCCTGGGGGTCAACACAGGATCCAGTTGTTCACCCATTTCCTGTTGCTTGGCCCGGGTC
ACGGCATCGAGAAGGATAGACATCAGCTCGCTCCTCCTGCGTGCAATCTGGGGCCTTGATGACTCAAGTACAGATTAAGC
TGAACCAGAGTCTGGCTGCCGGCAATGCCGTCCGGTTTCAAGCCGTGGCGCCGCTGAAACTGTTGCAGTGACTGCTCCAG
CTCGCTGTCGAAATAACTCATCAGCCTGGCCGGGCGTTCATCCACCTGCGCCAGGGTATTTTCCAGCCACTGCACCTGGG
CCAAACCGGCACTTGGGCCTATCGCCTTGAGCGGATCCTTGGGGGCATCCCAGATGATTTCAAAAGTACCGCTGAAATGA
CGGTTGAACCAATCGACGCTGACCCAGAGTTGTTGTTCATTGAGTTGCAGCAACAACTGCTCACCATCTTTGGTCACCAG
AGTGCCATAGAAAGGCTGCTGTTGTTCATCCTCCAGATAGACCACGGCCGGATAGTTGAGCCGCAGTAAGGAGTTGAGAT
TGCCCTGTTGCTGATAGCAGGCAAGCCCCTGCTGTTCGGCGGCCTGACAGGCACTGATGCCTGAATATGGCACCTTGTCC
CAAAGGGCAAACAGGGCCGCAAAGGCGGTATCTATATTGCGGCTCTGATCTATGGCTTGCGTCAAGATCCGCTGCGCCCG
GTTGACTGCGGGCTTGTCCGCAGCAGCTTGATTGACAGAAAGATGATTAACAGCAGCTTTATTACCGGAAACCTGAGTCT
GTTTGGCATCTGTCACTGAATGAAGTTGATATCCGGACTGATCTTGGGCCACAGCCTGTTCCGGCTGAGCCAGGAAATAG
TAACCACCGGCAAATGCCAAAAGCAGCATGGCGGCGGCAGAAGCCGGTAACCAATAATTACGCTGTTTGATTTTCTCTCC
CAGCACCTCTTCGGCGGCAGTGGCCACCATTTTGGCATCGATAGGGGTTCGAGACTGACCATAACCCGCCATCAAGGCCC
GCTCACACAAGAGGTTGATAAGCCTTGGAATACCACCACTGAATTTATGCAGCGCCCGAATCGCGCCGCGGTTGAACAAG
GGCTCGCTGCGCCCGGCCACCTGCAACCTGTGCTGCACATAGAAGCCCACCTCCTCTTCGGTGAGCGGCAACAAATGGTA
ACGGGCAGTGATTCGCTGCGCCAACTGCCGCAGTTCCTGGCGCTTGAGCAGTTGCTGCAGCTCGGGCTGACCAATGAGGA
TCACCTGCAGCAGTTTGCGGGTATCTGTCTCCAGGTTGGTAAGCAGGCGCAGTTGCTCAAGCACTTCGGCCCGCAGATGC
TGGGCCTCATCTATGATCAGCACAGTGTTGCGCCCGGCCTGGTGGTTAGCCAACAGAAAACCACTGATATGATCGGTCAG
CTGTTTGAGGGTGGGCGCCTCACCATAGGGAATTTTCAACTCATCACAGAGGGTAGCCAGCAGTTCAAGCTCGGTCAGAG
ATGGATTGAGGATAAAGGCAGTATCGGTATTTTCCGGCAGTTGCCGCAGCAGGCAGCGGGAAACCGTAGTTTTCCCGGTA
CCGACTTCACCTGTCAGCAGCACAAAGCCCCCCGTCTCCCCAAGGCCATAGGTCAAATGCGCCAAGGCTTCCCTGTGCCT
GTCACTGAGGAACAGATAACTGGGATTCGGCGCGATAGAAAACGGGTTATCGTTCAGTCCATAAAAGGCCTTGTACATAG
GCACTGCCATCCTTCTTTGCTAGAGACAGCCCAGTTTAAGGCAAGGCCATAAATTGTAAAACCCCGGCCGCCATTTATGT
GATGCACGGGAAAGTCCCCCACGGCCGGGTCTCATGTTATCCTGAGGCCATTACCAAAGCAGTCGATTATAAGGAATCCA
CAAGCGTGCAGATTTATCTGGTTGGTGGCGCAGTGCGTGACAAACTATTGGGCTTACCCGTCAAGGACAGGGATCATCTG
GTGGTTGGCGCGACTCCGGAGCAGATGGCCTCACTGGGATATCGGCAGGTGGGCAAGGATTTTCCCGTGTTTCTGCACCC
CAAAACTCAGGAGGAGTACGCCCTGGCCAGAACCGAGCGCAAGACAGGCCTGGGTTATGGCGGTTTCTCTTGCTATGCGG
CGCCCGATGTCACTCTGGAAGAGGATCTGCTGCGGCGGGACTTGACCATTAACGCCATAGCCCAAAGTGAGGATGGCGAG
CTGCACGACCCCTACGGTGGCCAAAAGGATATCGAGGCCCGGGTGCTGAGGCATGTCTCCCCCGCTTTCGTTGAAGACCC
GCTGCGGGTACTCAGGGTGGCCCGTTTTGCCGCCCGCTTTGCCCCTCAGGGCTTCAGTATAGCGCCGGAAACCCTGGCTC
TGATGCAGGAAATTGCCGCCGGCCCCGAGCTTGGCGCACTGACGCCTGAGCGGGTATGGCAGGAGCTGGATAAGGTGCTC
GGCTGCGAGCAGCCCCAGGTATTTTTTGAAGTACTGCGCCAGGTTAACGCCTTACAAGCGCTGATGCCGGAAATCGATGC
CCTGTTTGGTGTGCCGCAACCAGCCAAGTGGCATCCGGAAATTGATACCGGCCTTCACACCTTGATGGTACTGGAGCAAG
CCGCACTATTAACCCGCGACAAAGCCGTGCGCTTTGCCGCGCTGGTGCACGATCTCGGTAAGGCACTGACCCCGGCCGAC
ATGCTGCCCAAGCACCATGGCCACGGCCAGAAGGGACTTGAACCTATTCGAAACCTGTGCGAGCGGCTGCGAGTGCCTTC
CGAGTATCGGGATCTGGCGTTGCTGGTCAGCGATCAGCATCAAAATATTCATAATCTGGCGGAGCTCAAGCCGGAAACCA
TAGTGAAAATCTTCGACAAAGCCGATTTCTGGCGCAAGCCAGAGCGCCTGGAGCAACTGGCGCTGGCCTGCGAGGCCGAT
GCCAGAGGCCGCAGCGGGCTTGAACAAGCCCCCTACCCGCAGGCGCAAGCATTGAGGCAGTTATTTGCTGTCGCCTCAGC
CATAGATGTCAAACCCATAGTGGCAGCGGGACACAAGGGGCCAGCCATCAGAGACGAGCTCAGTCGGCAGCGGATTGCCG
CCGTACGTCAAGAAAAGCAACTGTTACTGAATTCCGCCGTTTCCTGATAGAAAGGCAAGATATTGACGGCAATATTTTCA
GTTATGTTAAGAAAATGGCGAAAGAAACTGGCTATCTTCCCAAAGACTTGGCAATTCAATGAGTATTCGATAAGGTAAAG
CGGCCTGTACGTGAATATTCGTAGCAAAATAAATTGACTATGACATAATTAGGCGGTGTCGGCTGTTTTTACAGTCGAGC
CATTAAAAATCCAACCTATCTAAAGGGATTTCTTCATGAACAAAAAAGTACTGATGATTGCTGGCGTAGCAATGACTGCT
CTGCTGGGTGGCTGTGCCAACACCACTGCTCTGGAAGAAAGCGTTGCTAACCTGGGCAACAAAGTTGATCAATTATCAGC
CGAAGTTAGCTCTCTGAAAGCAGAGCAAGGCAAACTGTCTGCTGACGTTAAAGATGCCAAAGCTGCTGCTATGGACGCTC
AGTCTGAAGCTAAGCGTGCTAACGACCGCTTGGACAACGTTGCTTCTCGTTACAAGAAGTAATTCAGTCCCGGATCGGCA
ACGCCAAGGTGTTGCCGATTTGCTTTTCGCTGAAGCCTACAATGACTTCCAGTCAGTCCTGACCCAAATTCCAGCCACAA
CCTTCATTTTTCAGCCTAAACCCGAGGCTCAAACTCAGTTTCGTTTAATCATCAACACACGGTAATCCAGCTCCAGCCCC
TTGATCGCCCGAGTAGCAAGCGCACGCTTCTGTTTTTCGCTGGCGCGCCAGGCATAAGGAGTGGTTTCCAGAAGCGTCAA
CGCCTGCTCACCGCTCACATCCAGAGAAAAACTCAAGCTCTCGGTTTCCAGCACAGTCAACTCGGCCGGCAGGCTGATAC
TGAACTCCCGCTGCTTGAGATCAGCGTTTAATTGCTCACGCAACTGCCATAAGTGTCTGGGCCCGGGTGCCAACATCACA
AGATGTGCCCCAGGCTTCATCACCCTGGGGATCTCCTTGCCCTTGAGCTGACCATCGAGCAGAGTCACCAGTGAAAACTG
CGCATCTTCAAAGGGCAAGCGTTTGGCAACACTGAGAAATACCTGCGCCGTCGGCAAGGCTTTGGCAGCGGCGAAGGCGG
CATTTTGCGCATCACAGATAAGCAGACGTTGCAGCTGATCCGGCAGTTGCAGCATCTGCTGCAAGGCGCCGTCTCCAGCG
TTGGGATCAAGTACAGCGTCACAGTTTTCGGCGAGCCTGGCCAGCTTAAGATTAAGCGCCTGATGCAAAGGCGCCATCAA
TTCAGACTGCAGCAGAAAACGCCTGGCCCGCAACGCCTGGCGCGACAAGGCATGTACCGCCGCGCTCTTGGGCTTGGCCA
GCAGCCAATAGCCGTCTTCCTGGCGATCGAAGTGATGTTTGTTGGCGCAGTAAAAACCTCTGGATGCCTGATGCTGCTTG
AGTTCACTCTGGCAAACCGGGCACTGAAATTGCACTGAATTCATCTTAGCTCCACAGAAAGATAAAGCCGCACAGAAGCG
CGCCGAGCGCCAGACGGTAGAGCACGAAAGGCAGCATGCCCATCTTGCTGATAATCTTCAAAAACAGGTGGATACAGGTA
TAAGCCGCCACAAAAGAGAGCACTACGCCCAGTATCAAGGCCTGCCAGTCAATCATATGCCCGCCGTCGAGCAGATCTTT
GCCCATCAGCAGCGCCGCCCCCAGGATCACAGGAATCGACATCAAAAAAGAGAAACGCGCCGCCGCTTCGCGATTCAGCC
CCAACATCAGGGCCGCCGTCATGGTGATCCCCGAGCGACTGGTGCCGGGAATAAGTGCCAAAGCTTGGGCGAAACCTATC
ATCAATGCCTTGCGCCAGCCGGTTTGATACTCAGTGAGCTCAAGCCGTGCCATCTTATCCGACCACCAGAGCAGCAAACC
GAATACCACAGTAGTGATGGCAATAACACCGGGCCCCCGCAGATAGGTTTCAACCAGATCTTTGGCCATAAAACCAAAAA
CGACTGCGGGTATGGTGGCCAGAATAATCCACCAGGCCAGTTTGCTCTCGGCACTGTGGTTACCCTTGAATATGCTGCCA
AACCAGGCGTTCAGCATAGCGATGATTTCAGTACGGAAGTAGAGCACCACCGCCAGTAATGAGCCTATGTGCACCGCCAC
ATCGAAGGCCAGCCCCTGATCTTCCCAACCCAGTAATTGGGAGGGCAAAATAAGGTGCGCCGAGCTGGAGATAGGTAAAA
ATTCAGTCAGGCCCTGGATCAGGGCAAGGATGATGACCTGTATTGTGTCCATAATTGTCCTTTAAAAATCAGGCCGACAG
GCCCCAATCGAAAGCGATAGGCCAGAGTTTCTGGCTGGCCTTGTCATATTCCTGCCACAACACTTGGTAGCTGAGTTGTG
CCAGTGGATGCTTGGTTTGCGGTGCCAGTTCAGCCAGCGGCCAAAGCACAAAGGCATTGGTCAGGATCTCGGCTCGGGGC
AAAACTACCGGCTGCTGGCAGACCCGGTCATCATAGAGCAGCAGATCCAAGTCCAAGGTGCGCGGAGCAAACTTTTTCGC
CCCGGGAATACGCCCATGACGCAGCTCTATCTCCTTGAAACAGGCCACCACTTCAGCAATGTCGAGCGAGGTATGAGCGC
CCACCACCATGTTGAGAAAGTTGCTGCCCTTGAATCCCACAGATTCACTCTCGTAAACCGATGACAGTTGCAGCTCGCCA
AACGCAGCGTGCAGCTCTTTGATAGCTGCACACAGATAATGTTCCGGGTCGATATTGCTGCCCAGACTGATGTAAATATG
TGCCATATTGCCGTCAGATACCACGCTCGATTTCAACACCGACCGCTTTGGCCGAAGGGACGGCGCCGGGCTTCATCACC
CGCACCTTGACCCAAGGCACTGAAAATTCACTCATCAGGCAATGGGCTATCATCTCGGCCACGGTTTCAATCAACTCAAT
GGGCTTTTCGGTGATCAGGGCGGTGAGGCGCTTGCTGACGGTTTCATAGCAGAGCGCCTGGCTGTAATCATCACTGTCAG
CGGCGGCTCTGTTATCCCAGGCCATATCCAGATCGATAAGCAGTGTCTGGTGTACCTGTTTCTCCCACTCATAGATCCCG
ATAACCGTTTCTATCTGTAATTCCCGTATCAGCACTCTGTCCATAAAATCCCCCTTAGCAGCTGCCGGGCCTGAGGTCAG
ATAAGCTATCGGCAATAAAACCGCTATAATCCGCCCCGTTCCGGAGATATTCACTGTAGCCCCTTTCTACCTGGCCCGAT
CTTAAGTAGGATAAGGCATTGAAGGACAAGATGAACCCGAGATTTTTAACCGCCAGCTGACGGTAAAGATTTTCACCTTG
GGTTATCCGGGCAAGGGCTGCATATTTCAGTGTGCGCGATAATACCTTAAGACGAGTAAGGAAACCAATTTGAGTACCAT
GGTACTGACCCCAATTATGATTGTGGCCGCTTACCTGCTCGGCTCTATCTCCAGTGCCGTGCTGGTGTGCCGCCTCAAGG
GCCTGCCGGATCCCAGAGGCAAGGGTTCTGGCAACCCGGGCGCCACCAACGTGCTGCGTATCGGCGGCACTTGGGCCGCG
GCTATGGTGTTTTTCTTCGATATGCTCAAGGGTGCCCTGCCCACTTATACCGCTTATCTGATGGGAATAGATGCCATCTG
GCTCGGGGTGATAGCCATTGCCGCTTGTCTGGGGCACATATACCCGATTTTCTTCGGCTTCAAGGGCGGCAAAGGCGTTG
CCACAGCACTCGGTGCCATGGCGCCCATAGGTGAAGGCTTGGCGCTATGTTTGATGGGCACCTGGTTATTGGTGGTATTG
CTGACCCGCTATTCATCACTGGCAGCTTTGGTAACTGCGCTATTGGCGCCTGTATATACCTGGTGGCTGGATGACAGATT
TACCCTGCCGGTGGCCATGCTATCGACGCTGATCATTATCCGCCACAAGGATAATATTCGCCGTCTGCTCAAGGGAGAAG
AGTCCAAGATGTCGCGCTCAAAGCGCACTAAATAGGGCCAAAGGTTGCCAGCTTTTAAAGCAACTATCAAAAACCAAAAG
GCGCCAGTGGCGCCTTTTACTTTTCAGGTAGTACAGATGGTGGGTTAGCCGGGCTTCAGGAAATCGCTTCCAGAGTATCC
AGCGGCCAACGTGGCTGTCCTTTCACCGCCAGCGTCTCACGCTCGCCGGCCTTGAGGCGCTGCAAGCCAGCGTAGGCTAT
CATGGCACCGTTATCCGTGCAGAACTCGCCTCTTGGGTAGAAAACCTTGCCACCACGGCTTTGCATCAACTCGGCCAGTG
AGCTTCTCAGACGGGTGTTGGCGCTGACACCACCGGCAATGACCAAGCGCTTGAAGCCGGTTTGCTCCAGTGCTCGGCGG
CACTTGATGACCATGGTATCGACCACGGCTTCTTCAAAGGCTCGGGCGATATTGGCGCGGGTCTGCTCATCATCCGGTTC
GGCGGCTATGGTATTGGCGGCGTAGGTTTTCAGCCCTGAGAAACTAAAATCCAATCCCGGTCTGTCGGTCATCGGCCGGG
GAAACTTATAGCCGGCCTTTTCCCCTTTGGCGGCGAGCTTGGCCAGTCTTGGGCCTCCTGGATAATCCAGCCCCATCAGT
TTGGCTGTCTTGTCGAAGGCTTCACCGGCCGCATCGTCTATGGATTCACCCAGTACTTCGTAGCGACCTATGCCTTCTAC
CTTCACCAGCATGGAGTGACCACCTGAAACCAAAAGTGCCACAAAGGGAAATTCAGGCGCATCCTCTTCCAGCATGGGCG
CCAACAGATGCCCTTCCATATGATGGACACCTACTGCAGGCTTATTCCAGGCAAATGCCAGAGAACGGCCGACGCAGGCG
CCCACCAAAAGCGCACCAATCAGGCCAGGGCCCTTGGTGTAGGCGATGCCGTCGAGATCTTCGATACGGGTATCGGCCTT
GGCCAGCGCCTCACGGATCAGCGGCACTATTTTGCGCACATGATCCCTTGATGCCAGCTCAGGCACCACGCCACCATAGT
CGGCATGTAACTTAACCTGACTGTAGAGAGCATGGGACAACAACCCCTGCTCTTCGTCGTAAACCGCTATTCCTGTCTCA
TCACAGGATGTTTCAATACCTAAAACCCGCATCTATGAAATCTTTCCGCCTGAAAAGGGGCGCCAATTCTACCCCTAACC
AAGAGATTTCTCCAGTTGTAGGCTAAAGTGAATTTACTTTAGGGACTTTACATCCAGTGCCAGTCGGTTTAAAATTCCGC
ACCATTTTAAATACACTTGGGTCAAGTGATTGACTCAATACAAACTTACACCTAAGGGGTGATGGCGTATGCCAATTATT
AAAGTACGTGAAAACGAACCATTCGACGTAGCTCTGCGTCGTTTCAAGCGCTCTTGTGAAAAAGCCGGTATCCTGGCCGA
CGTGCGTGCTCGTGAATTCTACGAGAAGCCAACTACTGCTCGTAAGCGTGCAAAAGCTGCTGCAGTTAAGCGTCTGGCCA
AGAAGCTTTCTCGCGAAAACGCACGTCGCGTACGTTTATACTAATTCCTTATGAGCCTGATAGATAAGCTAAAAGACCAA
ATGAAACAAGCCTTGGTGGCCAAAGAGAAGGTCCGCCTTGGTACGATTCGTATGGCATTAGCTGCCATAAAACAGATTGA
AGTGGACACCCGCGAAACTCTGAATGATGAGCAGATAATAGCTGTCTTGACCAAAATGGTGAAACAACGCCGTGATGCCA
TTGCCCAATATGAGGCAGCGGGTCGTCCGGAGTTGGCAGAAGCGGAAGCAGCAGAGATTCAAGTTATTGAAACTTTCCTG
CCCCAGCCTCTGAGCGAAAGCGAAATCGCTGCGCTGATTGATGCCGCTATCCAAGATAGCGGTGCCAGCACCATGGCGGA
TATGGGCAAAGTAATGGGAGCGTTGAAATCCAAAGTTCAGGGTCGTGCAGACATGGGTGCCATCAGTGCCCAGATCCGTG
CCAAACTGCAATAAGCGGGTTTCCACGTATGAACAAGCCGTGCTTCTGCGCGGCTTGTTTGTTTACATCGGTCAAGGGTG
CATGACTCAGTCTGATGGCTATACCTCGTGATTTTATCAATGAGCTGATTGCTCGCACAGACATAGTTGATCTTATCGAT
CACAAGGTACCCCTTAAAAAAGCGGGTAAGAATTATTCTGCCTGTTGCCCTTTCCACAGTGAAAAATCACCCTCTTTCAC
CGTCAGCAGAGACAAACAGTTTTACCACTGCTTCGGCTGTGGTGCCCATGGCAATGCCATTGACTTCATCATGGAGTATG
ACCGCCTCGAGTTCCTCGATGCCATTGAGGAGCTGGCAAGCCAACTGGGGCTGGAAGTGCCGCGGGAGAACAATCCCAAC
CGTCGTCGCGACGAAGGGCTCAGCCGCGATCTCTACCAGTTGATGGAAGAGGCCAACAGGTTTTATCAAAGCCAGCTCAG
GCAACACCAGGACAAACAGAAGGTGTTGGACTATCTGGCCTTTCGTGGGTTATCGGACCAGGTTGTCGAGCGCTTCGGCA
TAGGGTTCGCCCCCGACGGCTGGGACGGTTTACTGAGCCGTTACCGCTCGCAGCAAGAGTCGCAGGACAAGCTGCTGACT
GCGGGGATGATCATCAGCAACGACAACGGCAAGCGTTACGACCGCTTCCGTGACAGATTGATGTTCCCGATCCGCGATAG
GCGCGGCCGGGTGATTGCCTTTGGTGGCAGGGTGTTGGGAGATGGTACCCCCAAATACTTGAATTCTCCCGAAACGCCCA
TATTTCATAAGGGTAATGAGCTTTACGGTCTGTATGAGCTGAAGCAGGCCCACAGAGAACCCCGGCAAGTGCTGATTGTC
GAAGGTTATATGGACGTAGTGGCGCTGGCTCAATTTGGGGTCGATTATGCGGTAGCCTCTCTGGGCACCTCGACAACGGC
CGAACAGTTTCAGCTGTTGCTGCGCAGCGCCAAAGAGGTGGTTTGCTGCTACGACGGCGATAACGCCGGTAAAGAAGCCG
CCTGGCGCGCACTGGAAACCGCCCTGCCACTGCTGAAGCCCGGCGATACAGTGCGCTTTATGTTTTTGCCCCAGGGGGAA
GATCCCGACTCCATGGTGCGCAAGACAGGCAAAGAAGCCTTCGAAGCTTTGATAGATGAAGCGCAAACACTGACGGGGTT
TCTGTTCGATACCCTGACCACTAAATACGGGACAGACAAGGGCAACCTGGCGAAACAGGCCATAGCCCTGATTGAAAAGA
TTCAAGACACTGTGCTGCAAAATCTGTTGCTCGAAGACCTGTCACACAGGCTCGGCATGAACAGCGCAGATGATCTGAAG
AAAAAGCTGGGATTCAAGGGCCCCCAAGGGGTTGCCCCCACCCGGCATAAAGCGCTTAAGGGCCGGGGTACACCGCTGCG
ACTCGCCGTCGCCTTGCTGGTACAACACCCACAGTTGGGGCTGAATTTGATCCCCCAACCGGCTCTCAAGCATTTACAGA
TGGCCGGCATAGACTTGCTGGTCGAATTACTGGATTTGACTCGCGCCCAGAAGATGAACAGCGCACAACTACTTGAGCAA
TTCAGGGATACGGACGAATTTTCCGCCCTGAGAAAACTGGCCCAATGGGAGCATCAAGTGGCGGATGAAAACCTGGAGCA
AGAGTTCAAAAAATCCCTGGTATGGCTGAATAATCAATACATTGAGCAGCGCTATCAGGAATTAAGTCTGAAACAGACCC
ATACTAAAGAAGAGAAAATACAGCTTAAGAAGCTAATCGCGGCCATGAAAAGCCGCCAATGAGCTCTCTCAATTTATGGG
TCCGGTCGCCGGACTAGCACAGGGATGCGCACATGGCTATAATTGACGATTTGTGCGGCAAGAGCCCAAGGCCGCTGCCC
ATCGTTGTAACAGTTACCCAACTTGGATGATATCTATGGATCAAACTCCGCAGTCGCAACTTAAACTGTTGCTCGCCAAA
GGCAAAGAGCAAGGTTACCTAACCTATGCAGAAGTGAATGACCACTTGCCTGCAGATATGGTCGATTCCGACCAGATCGA
AGATATTATCCAGATGATAAATGACATGGGTATCCGAGTGTTTGAAGAAGCACCGGATGTCGATGACATTATGATGTCGG
AAGACAGCACGGATGAAGATGCCGCCGAGGAAGCCGCCGCCGCCCTGGCCTCAGTCGAGAGCGAGCTGGGCCGCACCACA
GACCCTGTACGCATGTATATGCGCGAAATGGGCACAGTGGAACTGCTGACCCGCGAAGGCGAAATTCAGATCGCCAAGCG
TATCGAAGAAGGCATCAACACGGTACAGAGCTCAGTCGCCGAGTACCCACAGGCGATCGCCATGATCCTCGAACAGTTTG
ATCAGTTCGAGGCCGAAGAGATCCGCCTGTCCGACATTATCTCTGGATTTGTCAATCCCGACGAAGACGATGTAGGCCCA
AGCGCCACCCATATTGGTTCTGAACTGTCCGATGATGATCTGGATGATGAAGATGATATGGACGACGATGACGACGATGA
CGACAGCGATTCCGAAGATGAAGGCTCCAAAGGCCCGGATCCGGAAGAAGCCCGTGAGCGTTTCGGCCAACTGCGTGCCG
TCTATGAAAACTCACTGAAGCTCATCGAACTCAAGGGGCGCGATCACCCCGAGTCAGTCGCGGCTCTGTTCCACATCGGC
GAAATTTTCAAAGAGTTCCGCCTGGTGCCCAAGCAGTTTGACCGTCTGGTCAAGAGCATGCGCAGCATGATGGACAAAGT
GCGGGTTCAGGAACGCCTGATCCTCAAGCTTTGTGTTGAACAGGCCAAAATGCCGAAGAAGAACTTTGTTAAGCTCTTCA
CCGGCAACGAAACCGATATCAGCTGGTTCAACGCCGAGATGAACTCCGGCAAGCCATACGCCGAAGGCCTGAAAATGGTC
GAGGAAGACGTGCTGCGTTGCCGCGCCAAACTGGAAGCCATCGAAGCCGAAACCGGCCTGTCTATCGCCTCAATCAAAGA
CATCAACCGCCGCATGAGTATAGGTGAAGCCAAGGCTCGCCGTGCCAAGAAGGAAATGGTTGAAGCCAACTTACGTCTGG
TTATTTCTATCGCCAAGAAATATACCAACCGTGGCCTGCAATTCCTGGATCTTATCCAGGAAGGCAACATAGGTCTGATG
AAGGCTGTAGATAAGTTTGAATACCGTCGTGGCTATAAGTTCTCTACCTATGCTACCTGGTGGATCCGTCAGGCCATTAC
CCGCTCCATCGCGGACCAGGCCCGTACCATACGTATCCCGGTACACATGATAGAAACCATCAACAAGCTCAACCGTATCT
CGCGGCAGATGCTGCAGGAAATGGGACGCGAGCCTTCTCCGGAAGAGCTGGCCGAGCGGATGATGATGCCGGAAGACAAG
ATCCGCAAAGTGCTGAAAATCGCCAAAGAGCCTATCTCCATGGAGACCCCTATCGGGGACGACGAAGATTCGCATCTGGG
GGATTTCATCGAGGATACTACCCTCGAGTTGCCACTGGACAGCGCCACCAGCGAAAGTCTCAAGAGTGCCACTCATGAAG
TGCTGGCAGGCCTGACAGCCCGTGAAGCCAAGGTCCTCAGAATGCGTTTTGGTATCGACATGAACACTGACCACACCCTG
GAAGAAGTGGGCAAGCAGTTCGACGTTACCCGTGAACGTATTCGTCAGATTGAGGCCAAGGCACTGCGTAAGCTGCGTCA
CCCGAGCCGCTCGGAAATCCTCAAGTCCTTCCTGGACGAGTAAGCAAGCTTTTGTACAAAAACCCCGCTACGCGGGGTTT
TTTATTGCCATTATGCCTCGAGTCTGATTAACAGATAACCACTTGAAAGCAATGACATCAATAATGCGCAAAACACGGGT
GACAAGCACGATTAAACTTCGTATACTCTGTCCCGCTTCTGGTGATGACGATTGCCTTAAGCCGGCCCCTTAGCTCAGTT
GGTTAGAGCACACGACTCATAATCGTTAGGTCCCCAGTTCGAGTCTGGGAGGGGCCACCACTTTTTCGAAGGCTTAGCTA
ACTCAATTTAGCTAAGCCTTTGTTGTTTCTGGGATATAGCCTTTATCACTATCCTTTCCCCTCTCTTCCCATCGATAAAT
GCCTTATAGTTGACTACTCGTCACCAACTGTAAAACCGAATATGGATATTCTCGATAAGTACGAACTAAAAGAGTGGTGG
AACACAGCACTAACGCCTGCTCAACGTGACCAAATCTCACGCGACTATCAGCCAATGGGTTACCCGTCTGGCGCACGTTA
TCTCTATGCAAAGCTGGTTGGCAAATCGTATTGTGAAACAGATAAGTGCTGTTTTCTGGATGTGTTGGCATGAAGAGTGG
CTTGCACGCATCTGACTGAAGGCATGCCGGGGCCTGTCGAAGTCGGATAACACAGAGAGTCGGTTGCTGTGAAAGCCCCG
AAGGGCGTGGCTTACAGACCTATCTGCTGTGTTGTGATTCTTGCAAAGGACTAGGGCCATTTGCGGCGCCCCCCCCTTGC
CCAGGCCTGTAAGCCGACGCAGAGCACACATGGGACTTGTTCGCACATTCATTAGCAATTAAAATGCACAAAAATGTTCC
CAGCACTCTGCCATTAGAATAAGCATATCAAATTCAGCTAAAATAAGCCTCCTGCCCTAACTAACATACATGCTATTCAG
CGATCATTTACTACATCGACCTTTCTTTGCCATGTCAAGCTTAGTTACAACTTCCTTCCCTTTTTTATCTTCAACATGCT
CTAGACCAGCACCACCAACAAAAACCCCGAGTTTTATATACTGTTTTATGAAATAGTTTCTGCCAGTCTCTGTCTCTAGT
ACTAAGTCGTTAGGAGAAAATTCAGACTCCGTGGATATTGCGTGCTTCTGCCCTCCCTTAACTTCATGATAGAAGAAAAT
GTTAGGGGCTGTTTCGCCAATACAGTCACCGTCAACAAAAACATCTTTCTTCAGCGCTCCACCTAGATTGCCATGCCGAT
ATATATACAGACCGGCATGCCCATCAGAAGGAGTAGTAAACTGTTTAGCTTTATTTGTAACTTCAGTACTTTCAGTAGGT
ACAGAAGCACATCCAGCAAACAGCATAGACACACAAAAAATCAATAACAGCTTAAATTTCATTCTACACCTCAAAAGACA
ACTAATTACCTAAAACTAAATCATAATGGTTTACTTCATAGTGTATCGTATTCCCACCGGATAAAAATACACCGTATACT
CCTTTCTCCCTGAATCATCTATAAATGGCAGATTAATAGTGAAGTATCCATCATCTCCGACAAAATTGATATTCATAGCA
ACTAATTCACCACAGAGTATATCAGGGTCTACTATTAGCACTCCGACTTTGACCAGACTTAAGCCAGTCTCTCGATAGGG
CAACTCGATACGCTCCCCTTGATAAAAATCAGAGAAAGCCTCTTCGGAATCAGAATATCTACAAACCAATACCCCTTCCT
TCCCTTTCTCCAAACTTGGGTAACGTTTCTTCTCTAGGAATCGAAGGGGAGTCTTTCTGCCGGTTCGATACTGGTCCAAC
ACCATATTTTGTACATCCAGAGAAATCCCTGCTTTTCGTGATGTTATAAAAATCTCTATGTTAATATCATCCAGATAGTC
AATACCCGTTTTCTTTCGTGGATGATTATATATACCAGGGATCATGAACTTAACTTGCACACCATTATCAAAACTAAGTA
CCGGGCTGGTGATCGGAGAGTCGTAGCCGGTATCTATTGGCCCTAAGTACTCCTCCGTATCAACCCTGTTCAGGCCATAA
GCGGTATGAGTATCATAGACATAATAGGCACATCCTTGTAACCAATAGCCCATAAGAAAACACATAGTCAGAAATATATT
TCGCATTACGGCCCTCATTCCTGATTAGTCAAATAATAACGGTGATTCTCTAGCCCCAAAGCATAATACTGAGCGGCTAT
AGCGGGAGGAATTGTTGTCGCCAAGATAAGATTATTTTGTATATTCCATTTAGCCATCCATTTATCGTGGAATACGGAAA
AGGCTCTAAAACCACCGACGTTTTCTGAAGACCATTGTAGTACAGGTGAATATTCCGACATCCAGTAATTCACATTAGAA
GTGTCAAATATCACCCTGTTTTCCGCTGGTGACCAGTCAAAAAAGTCCATTCGAGATTTAGCCAGTGAGCTTTTCAATAC
CTCAAGGTCTTTTGCATTGAGTGTTGACACATCCCGTCCCACAAGCCCACGCCTCACAGCATCAGATCCTACCTTGACTT
CTACCGACGTTCCAGTGTTGCTAACATTGGCATTTTCAACACCTGTACCCTCGAGCTTAATAACAGCGTTCTCCTTTGAG
GTATTCCATGATGATTCATATCCTGAGTACTTATCCATAGCAATTTTCAAGCCTTGAGCTATAACCGCCAATTTAGCACC
TTGACTACAATTCCCACCTGATGCGGCTCCTGCAGCACATCCTCCCAAAGCAACAACACCGATACGGTTGAATGCATCGC
CAAAGCCACCAACACTCCCAAAGTTGGCGTATCCTCCTGCTGCTCCGGCTATCGCTCCGGAAAAAGCCCCCTTTAGTGCC
CCTCTCAAACTACCGGTTGCAAGCGCTCCTCCAGCAAACCCTCCGGCTGCTCCCGCTATCGCACCGGTTGCGACGGCTCC
GGCTGTTGTCAAAGATGCGGCACTGGTTGTTGTTGCTGCTGTCCCCCAAGTAGCCCCCCAACCAGCAACCCAACCCGATG
CTGCGCCATATGTAACAACAGTCACAATAACGGCAACAATCGGTTTCCAGAATTTTTTGAAGAATTCTCCTATCTTCTTA
AAGAAGAACCCACTCGGATCGGAATAACTCATCGGGTTATTCAAAACATAACTATAACGGTTATAGCTTTGTGTATTGGT
TGGCGCTTGGATATGCGGATCGGCCTGCAAGAAACGTCCTATGGTGGGGTCATAGATACGCCCATTCATATGGATAAGAT
TCAGGTTATCTATACCTTCATGCCCGGTATAACCTTTGGATGCAGCTGGCGCGATATAATCATTCAACAGTGAATGGCTA
TAGGCGGCGGTTTGTTTACCCCAAGGGTCATAGGTAAACTGCTGCACCACATTACCGGACTTATTGGTAATCGTCGTGGT
TGAGCCTTGATGATCTTTGTGCAGGTAAAACTCGTCAACAGTGTTATTACTACGCTTGGTTATCACCAAATTGCCGACAT
ACAATTTTTGCTCGGTGAGTGCCGGTTTGTTGCCGCCGCTACGGGTGACTTTCTCATACCCCCCGACATATAAGGTGGTG
AGATAGCTTGTCACTCCCGCTTCAACTTTAACGTCGTAACGCTCGAAGCGTTGCCGGTTGGCATCATACTTAAAGCGGGT
TGATTCCCCACCTTGAGTAATGTTGGTGACCAAATCGTAAGAACTGTAAGTGAAACGGCGACTGCCATCCTGGGTGATAT
TGCCATTATTGTCATAGGTCATGGTATGTGATGGCCCATCGGATATCAGGCAACTTGAACCATTGAGCACACCATTGGCC
GGACAGGAATAGATCACTGCGGCACTGAGCTGACGGCGACAACTGCTACCGGAAACCGACCAACCACTTGGGCAACTCCA
ACTACTGGGGCTGGCTGTCTGGGTACCTGTGCAGTTGGTTCCTGACAGCGCAGTTCCAGCAGGACAGGACCAGCTAGGCG
CTGCAGTATAATTCTTGTTACAGACACTACCCGATAAGGTACTGCCGGCCGGGCATGACCAAGTGTTGTTTTGGGTCACT
ACTTTGTTGCAGCTACTGCCGGACAGGGTACTGCCTGCGGGACATGACCAGCCATTACTCTGGGTTTGCAATTTGGTGCA
GCTGGAGCCTGAAAGCGTACTTCCTGTTGGACAGGTATAGGTATAATTCACCAGCTCTGTTTTCTTACACTGCTCTCCAC
CAGGCCACACATTGTTATAACCCGAAGGGCATTTCCAATCACAGACTTGGGCACGGGTACTGAACTCAGGGATAGTACTC
TTGGGGTCTCTACCTCCTCCACCACTTCCCGTACATACCCATTTAGCCCAGGTAGTACTGGTTTGAGTACACTTATCTTG
TGCACTGGAATAGCTATAACCAGCCGGACAAGTCTTGGCAGCACTGGAAACCACCTTCTTCTCACAGCGTTTAGCAGTGC
TGTTGTAGGTGTATCCGGCTGAGCAGGTTGCGGTTGCCTGTGATGTCACAGTCTTCTGGCAGGTACTGCCATTCCAGTTG
TAACCCGCAGCACAAACGGCGGTTGCCGGACTGGATACTGTTTTAAGGCATTGACTACCACTCCAGGAATAACCTGCCTG
ACAAACAGGAGTCGCAGGCGTTGAGATGGCTTTCTGGCAGTTGCTGCCATTCCAGCTATAGCCGACAGGGCATACCGCAG
TGGCCGCTCTTGTCTCCGTTTTGAGGCAACTGGTTTTGCTGCTGTTGAAAGCATAACCTGCCGGGCAGGATTTGCTGGCC
GCAATTGTACTTGTGTTGGCAATGGAGGCCAGACGATAGGGGTTGGCGCTATCGTAGCGGTAATCACCAACACCGGTTTT
AAAGGTGATATTGCCCAAATCGTCATATTGCATCTCATGGGTGGCTTTAAAGTCTGATGGCAGACTCGTACCACCGGAGT
GGATGCTGACGGTACGTTCATACAAGCGATACAAATCATCATAGTGATAGTTTTCGCTGAATGTGGCCGGAGCCGAAGAC
AGGCTGTGCTGCCGGTACTCCAGGTTACCCACGGTATCAAAACGATAGTCAAGCTGATGGGCTGTTACTCCAGCAGTGGT
CAAATTGATACCGCTAACCCAGCCAGTGGTTGCATCAAAAACGGTTGATTCCTGGGCACCATTACCATAACGCACCTGCT
CCACCTGACCTCGGGCATTCATTTCGGTGATAGTTTGATATGCCTTACCTGTTTGTTGGTCGGTACGCTTGAAAAGGTAT
CCCTGAGCGTTGTAGTGGTTGACAACCGTCAGCAAGTTATTGGGGTATGTCTGAGTCGCCGCTCTGCCATGGCTGTCATA
GCTAAAGCGATGCTCATAGCTACTACCTGCTATGCTTGTCTTGCTGCTGGCCAACCGGCCGGCACTGTCATACCCGCTCT
GCTTGCTGTGTACCCAGCCGGTTTGAGAGCAATTGGACACAACGGTGTCGAAACGGGTTTCCGCAATAAGTAAACCGGCG
GTTTTGCTGCCTTTGTTACCATAGGTCCAGCAAGAGGTGCCATCTGGCTCAGTTTGCCTGACTTTACGCCCCAGAATGTC
ATAGTAGATAAAGCTGGATTGGGATTTACCATTGGTCTGTGACAGCATTTCGCCAAAGGCGTTATAGGTGTAGCGCCACT
GTCCCTTATCAATGTCCTTGGTGCTGATTTTGCGGCCGTAGGCATCATAGCTTGCCTCGGTGCGCAGCAGCTCTTGTCCC
GAGGCTGAGGTGATAAAACTTTTCACCAGCTTGCCACCGGCATCATAGACAAACTCCAGTTCGTTGCCGATATCATCAAC
AACTTTAAATTGCTCACCCATGGCATTGGAGATAGCACGCTTTTGCTTGCCATTAGGGTCTATCGTCAGCGTCTCAAATC
CCAGATATTGAATACTGGAAACACCACCGTTGGGATTGGTTTGGTTGATGACCCGACCAAAGTGGTCGTACTCTATTTCG
GTGTAATAGGCACTGATACCGGCAAAAGCGGGTTCATATTGTCTGACAGGCCTTCCCTGCGCATCGTAGCTGGTTGCAGT
AACAATCCATTGCCCATCAAAACCCTGCTTCTGCTTACCGACTTCACGGCCATATTTATCTGTGATGACTTTGGATTGAG
GCGCACCGGCCTTGGTCTTGGTGGTAACCAAATGGCCATGACTGAGAGGTGAACACCCGGCATCACAGGTGGCATACTGA
TAGCTTGTTGGAACACCATCCGGAGTGACTTCCCGCACCAGCCTTCCCCACTTGTCATGGTCCTTGGTCAGTTTGCGACC
ATTGGCATCAGTCACGGTAATTTGAGTGATTTTACCCGTTACCTGGTCTGCAGACTGACCATTGTAGGTATAGGTGCTGC
TGTCGCCTGCCGCGTTGGTCACTGTCTTGAGCAGACGCCCTCTGGCATCGAATAAATAGCTCATCTGTCTCGACTGCTGG
GTGTTGCCGGCGGCATCTACGCCTCCGGTGACCCGCTCGGTCAGGGTGTTGCCGTAAATGTCGTAGGTTTTGCCGGTAGT
CAATTTGTAGCGATTGTCATTTGGTGATACCGTTGAGTTCATCAGCAAACCGTTATCGTAATAGCTGAATGCGCTCTCGG
TCACTATCGCCTGAACCTGCTCTCGCTGATTAAAGCGTGATTTAGTCACCCTGGTATGACTCAGCCGCCCCTTGGCTTCG
CCGCCACCTTGACCGTCATACTGGTTAACCGTCTCGACCCTTGAAACCAATTGATTGGCCTCAAGGTCAGTTACATCCGC
TTTAATGGCAATAGCATTTCCCCAGTCGTCGAACTGAGTCTGGGTGTTTGTCTGCGTTAACTCCCTTACCCCCCCATCGC
TGCCATATTGCGAGGTGCGCTCCACTACGTTTTCTTCAACCCGGCGATAAATGCCGTCATTGCCTCGCTGAAAGCTGTAT
TCATTGATTGCCGAGTACAAGGTTTTTCCCTGATAGGTTTGTTTGGTTGCCAGGGGCAAACCTATTTGCGGGAACAACTG
ATGATAGATAGTCTCGGTCACCACCTGAGTCTGATTGTCTATGGTGCGTAATAACTCAAACCCGGCCGGGCCACGCCCCA
AACGGTTTATCAGCAAGCCGCCATACTCATAGTTAACGGAAACCTGGTTGCCATCCCCGGTTTCGGTGGCAACTTGCTTG
ACGACTTTTTGCGGCGGAATAAGGGAGAAGTTACGACTGTTGTCCAGATAACTGGATACCTGAGTCTTATAGACACTGTA
TTCACCAGCAGACTTTTCCGTCAGCGGCGCGTAAGTCACCCTGGTCTTGACTCCAAATCCGTCGGTAATCCCCTTGATGG
TATTGTGATATGCATGGCTCTTATGGGTTAACCTTTGCCATTGACCGTTACTGAGAGAGACAATATCCAGCTTTCCACGA
CCATCAATATCCGCGAAATTCAATGGTTGATCGGACAGGTCATTGATTGCGCCATAAGTGGTCCATGAAGTTAACTCGGG
GTTGGAGTGATACACCAACGCCTGAGATGAGGTATGCTGAACCACTATTTCAGCTCTACCATCACCCACGATATCGATAA
AATAGGTTTTGTACTTCTGAGTATCGGAAGTGGTAACGCCCGTATCGATTCGAGGCAAAAAACCATTGCCATCTGACAGT
TGAATAAACCATTTATTATTATGGACATAGGCAATATCCGACAAGCCATCACCATTGAAATCGGCACTGCGTAAGGTATT
GGCGATATTGAGATTATTGTGCTGCCCACGATAAATTTTTTGATGCCGGCGATAACTGGAGCCAGTAGAGACATAAAGGT
TCCAATACTCGTAATCACTGACAGACCAAGTACCTCTGATGTCCATCCGGCATTCGTTTTCGGTCACACCAGAAATCACT
TTGCCGCTACCGGAGATACACACAGCTTCCCGCTCTCTAACCTCCAACATAAAGTCGGTGAGTCCATCACCGTTGATATC
CATAAAGGAGCTGCCAAAACCTCGACTGGAATGCCACTGGTGAACGCTGGTGTTGTGCCCAACTTCAGTACTGGGGAAGC
TATAAAGACTTTGCGCCGCAGCAAAACTTCCATTTCCCAAGTTGCGATACCACTTGATGGCGCCACCATCAATGAAGATG
ATGTCCTCCAATGCATCACCATTGACATCGGCAACCAGCGCCTTACCTTCAAGCCCGATAGCCTTAAGCCCCAAATCCTT
GAGCGTGTAATTCACCACACGCTCAATATCCTCACATAGTTGAGTACCGCCGCCATTAGGCTCACACACTGTGTGCTGAT
AGGTGGAGGGTTTAAAGGACAGAATTTGCCAATTGGCGGTTTCACTGTTGGCCACCAGCAAGTCTCGCTGGCCATCACCA
TCATAGTCTATAGTTTGGGCATAAGCCGCCTTACCGGCACCGGTTGAGGCCATCGCCTGTTCAATACCCGACTGAATACC
ACGCTTGTACCAACGCCCGTCCCGTACATAAACGATATCTGATAAACCGTCACCGTCCATATCAAAAAACTTGGCGGTGT
CGTTGTTACCGGACGGAATACTCAACGCCCGTCTGCCGGAAAAGGGCTGATAAGCAGGGCCAGCAGATGCACTCGCCTGT
CTGTCCCACTCAAAGGTTATCGGTGTACTGCAGTCGGTTTGGGTTTGACCAATACAGGCTTTAACCTGCTCAAGGTAATC
ATGCTTATCACTGGAAGTCGCCTTGTGATACGTCAGGTAATAGGTTTTGTCGACTTCGTCATCCAGCCTCACCTCAATCT
TTTGCAGTTGCTGCTTTATCGCAACAGAGGTGCCATAGGAATAACCATACTTAGGGTAACTGAGGGGGGTATAGATAAAT
CTGACCTGATTATAGGGAGCCTCACCATTGCTGTGCCCGGCATAATCGATGCTTTTCAGGTATTGCTCACCGGCGGTGTT
TTCATAGTGATAACTAGCGTAGTTACCTACGGAGTCCTCAATGGCCTTCAGACTCCAATGATAAATCACATCACTGTTGT
TTTGAGATACGGACCGATAACCATCTCCGGATGATGAGGTGCCATTCACATCCAGAAACTGCTTCCCGGAAACCTCATCC
ACATCGCCATAGAAATAGGTGTCTCCCGATTTGGTTTCAACCTTGAAGGCCGCTGGACCGCCGCCAGGCGCCTGGCCAAT
CACAGTCACCACAGAGGCATCATCCAGCTCCTTACGGTACTCGGCGCCATTTAGACTATGGGTTCCGGCGGTTAAAACCA
GACGAGCACCGTCAAGGCAGTAACTGTCCTTGTTGGTAAGCTCTACACCTTGTAAATAGCCATCCTGTTCAATGGTTTTT
GGGCAGCGGCTGATGGCGGAAAGCCCTTGAAGCCCCCACCCCAATCCCATAATGGTTTCTCCGCCACCTGATGAATAACT
CAGCTCTACGGCGGGCTTTAACTTGCCTCTGGCTGCGGGCGTATCTATGGGGATGGTATATGTTGCCGCACCTTGCTCAC
TAACCCGAAAAGAGCCACTTAAAGGGACGCTGGATGAAGCCAATACATTGTTTTGGGTGGCAATAGAGAGCAAAAAAAGG
GAAATGGGGAGCCCGTACTTCATATAAAACACTCCATGTTTTAATTATTATCAATAGTCCCAAAAAACGGGTTAAGCCAA
CTTAAAGCAAACTTTTTATCATCCAAACAACCTACCACAAAAAAACAAAACATTAAAATAATTAACTTTTACATTACCAA
TTTTCAGGTATTACTCAGAAAGCTCAAAGAGTTAAGAAGGATACAAATAGAAACACTCACCAAGAAAACGCGAAAATTCA
AAGAATATTTCCCATCAAACAAGTTAAATGCTTCTTATAAAACCATCACCACATCAAATCGATTTAAAATTTATTACAAA
GATCTCAAAACGTAACTAAGTAGAGCCCATTCACTCTAATATAGAAATCTATTAAAAATAGATTTTGGTTTTTTTAGAAT
TTGAAATTCGCAGAAATTCAACAGAAAGCTTGTATCGAGCTTATAATTACGTATATACAGTAAGACTTACACTGCGACAG
TGGCAAGGTATCGCCAGCTATGCTTGTGAGTCGGAATACGCTGAAAACCTACTATAAAGAGCCCATATGGAACAGAAATG
GAGCTTGTTTATCCCCTCGCTGAGTGCAAACCATCAATTGGGGATTAGAAAGCCAGATCCAACTGCTGCAGAGCTTCCTC
TGCCGGTGAGTGGCTATCATCCTGGCTGACCAGCCCGGCAGCCACCCCCAACAGACGGATGCCTCGGCCGTTGGCTCTTT
GCAGTGCCTGGGTCAGCAATTCATCCAGCAGGCGCACAGATAACTCACTCGAGCGGGTTTCTATAGTGGTCTGTTTAAAG
TCACTGAACTTGAGTTTGACTACCAGCTTATGAATTTGCCTGTCTTTGGCTCCGCGCTCCAGACGGCGGGCCAACTCCTG
CACCAACTGTGGCATTACCTGGCGACACTGGGCCAGGGTATGAATATCCTCTGCCAGCGTGGTTTCTACCCCAACAGACT
TGCGCTCTCGGTTGATGGTCAGTTCACGCTCGTCTATCCCCTGAGCCCTTTCATAAAGCAAGGTACCAAACTTTCCAAAC
CGCTGTTGTAACTTGGTCAGCGGCACCTTTTGCACATCCGCGCAGGTATGCAGCCCCATATCGGCCAGCTTCTGGGCGGT
GACCTTACCGACGCCGGGGATCTTGATAAGCGGCAGGTTTTTTACAAACTCAGGCAGTGCCTGTGGCGTGACCACATACT
GGCCGTTGGGCTTGTTGAGATCCGATGCCACCTTGGCGAGAAACTTGACCGGGGCGATACCTGCCGAAGCCGTCAGGCCG
GTTTCTGCCAGGATATCGGCGCGAATAGCCTCGGCAATGAGGGTGGCCGAGCCTTGGTATAACGAGCTATCGGATACATC
CAGGTAGGCTTCATCCAGCGACAGAGGTTCAATCAGTGAGGTATAGCGGGCGAAGATGGCCCGGATCTCTGCCGAGACTT
CCTTATAGACAGACATGCGCCCGGGGATCAGCAGCAGCTCCGGGCAAAGCTTTAACGCATAGGCCGAGGCCATGGCTGAG
CGAACGCCAAATTTACGCGCCTCATAATTGCAGGTGCTTATCACCCCGCGTCTGTCACTGCTGCCGCCGACGGCCAGAGG
TCGGCCACGATATTCTGGAAAATCACGCATCTCCACTGCGGCAAAATAGCAGTCCATGTCGATATGTATGATCTTTCTCA
AGCTTGCTTTCCGGATCTCAAAGGGCTCGGTCGAGCCGGACACAAACAGAGTACTGTATAAAAACACAGTTAACAAGCCA
GGATAACGAAAAAGCAGATCAATCGAGAGCAAAAAAGGAGAGCCAGGGCTCTCCTTAATGGATTTAAAGCTCGTCTTAAT
CGATGCGGAACTGACCTATGTTGCGCCCCAGAGCCGTGGCCAACTGTTGGAATGCCTGCATCTGATGTGACAGCTCTTCG
CTGGCGCTCAGGGATTCATCGGAGCGGCCACGAACATTTTCAATGTTGCAGGCCACTTCTTCGGCCACCACAGCCTGCTG
GCCTATCGCCGCAGTGATCTCCATGGTTTGCAGCTGGATGGCATCCACTGCCGCGGTTATTTCTGTCAGTGCCCGCTCAA
CTTCCAGAGTCAGGCTTTGGCCCTGGTTGGCCTCCCTGACTCCGGCTTCCATCACCTGTTCGGCTTGTTGTGCCTGTTGC
TGCAAAGTCTGGATAATACCCTGAATATTGGTCGTGGAGTCCTGAGTGCGGGATGCCAGGGTGCGCACCTCATCGGCCAC
AACCGCAAAGCCCCTTCCCTGCTCGCCGGCGCGAGCCGCTTCAATGGCGGCGTTGAGTGCCAGCAGATTGGTTTGTTCGG
CAATGGCGCGGATCACACTGAGCACCTCGCCTATCTCCTCTGAGCTGCTTCTGAGCGCCCGAATAACCCCCGCAGCCTGG
TTGACCTGAGTGGAAAGTGAGTGCATTCCCTGACTGGCCTGCTGCACCACATCTGCGCCGTTTCTGGACTGCAACAACGC
CGTCTCGGAAAACTCGGCGGCTCGTTGGGCGCTGGTCGCCATCTCCTGGCTTGTGTGGGCCATTTCGGTAGCGGCTGTGG
CCACTGAGGCAATTTCCTGTTTCTGGGCGCTGACAGAGGCCAGTGCGTTGTCACACACCTCAGCCGCGGCGGCAACACCA
TTATCCACCCGACCACTGAGTTCACGGGTTTCCAGCAACAGACTCTGCACCTTGGCGGCAAAACGGTTGAATGCCGCGCC
GAGACGCCCAAGTTCATCGGCGCGGTTGATTTCAATGCGGCGTGACAAGTCGCCCTCACCCTCGGCGATATCTTCCATGG
TGTGCAGCAGGCTATTGAGATTACGCCGAAACGGCAACATCATCAGGAAAACGGTTAACGCCACCAGTAAAATAATCCCC
ACTGAGACCAGGCTGGTTTGCCAAAGGCTTTGCTTCACCGGTGCCTGAAACACTTCATTGGGCAACATGAACCCCAAATA
CCAGCGCACCTTGGGATAATCACCGCGAATGGCAATGTAGCTCACCCGCTGCAACTCTCCCTGATAAGTGACTTCGGCAA
TACCGGCATCCCGGGTTTGCATTTCACGTTTCAGTTCACTAAAACCCTGATTGTCGCCGCTGAGATTGTCAATAACGGCC
GCATCAGAGCCGGCGGGAAACCCCTGGTTAAAACCCGGGAAGTACACCAGCTTTCCCTGCTCCGTCATCAAAAACGCCTG
GCCTTCGCCCCGGTATTTGATTGGCGCCAGCAGGTTTTTACCTATGGTATCGATGAGAATATCCATACCGCCTATGCCTA
TCAGGCGACCATTGGCATCCTTGACTACAGTCTTGACCGTGGCCGAGATTGAGCCGTCGTTGGCATCCACTGCCGGGTCG
CCGACAAACAAACCATTTTTGTCTATCGCTTCCTGCCACCAGGGACGTTTGTTGGTGTAGTAGTCGGGATCGCCATCGTA
ACGGCCATTGAGATCAAAGTACTCGAAGGTATTGGCCGAGCCGAAGAACACCGACTTGATCTCCTTGTCCTGCTCGGAGA
AAAATTGGAAGTAATCCACCAGCTGTTGATAGCCGGGATCGAGACTGAGATCTGAGCCACGGCTATGGTATTTGGCAAAC
CAGTTATTGATGGCAGGGTTAGCAAAGACAGAGTGAATAATCTGCCCCTTGGCGTAGAAGTAATTGCCTATTTCATTGGC
CTTGAGGGTGATCAGCGCCGATATGTCCTGATCTATGCGGGCACGGGTATCGTCGCTGCTACTCTTTACCATCACGGCGG
CCACTATAGACAACAACAGCGCCAGGGCACCGACGATAGCCAATACAAGTTGCAAACTGAGAGAACGTCTTATCTGCTCC
ATTGCGAGTCCTATTTGTTATATTTTTATTTAAGGAAACCAGCAATGTATCAGAATCTGTTAACAATTTTGAATACTAAA
TGACAAGAAACAATATAATTTTCTATGTAAACAATCCCTGCACCAAACCGAAGCAATTCAGTGCCTTATTGCCCAACTCA
AGTGCATTCAAATTCAATTCAAGCTCAATGCAACACCAGATAGCAAAAGAGCCGCAATAGCGGCTCCTGTCGTGACGGCT
TTGATACCGTTACATCTTGGACTGGATGTAATTCTGTAACCCAACCTTGTCGATAAGGCCCAGCTGTTTCTCCAGCCAAT
ACATGTGATCGTCTTCGGTTTCTTCCAGCAATTGCTCCAACAACTCCCGGCTCTGATAGTCCTTGAGTTGCTCACACAGG
GTGATGGCTTCTCTCAAGTTGGCGGCAACCTTATATTCATATTGCAAGTCGTTGTGCAGCATCTCCTGCACATTCTTGCC
TATGGTGAGGGCGTCGCGACTGGCAACATCCGGAATGCCTTCCAGAAACAGGATCCGTGCAATCAACTTGGCGGCATGCT
CTCTTTCATCGTCCGACTCATGCTTGATCCGCTCATAGAGCTCATTCAGCCCCCAGTCTTCATACATATGAGCATGCACA
AAGTACTGATCCATTGCCGACAGTTCCCCGGTCAGCAGCTTGTTGAGCACATCTATGACTTGCTGATGGCCTTTCATACC
TGTCTCCTTATTCTTTCTCAATCTGTGACTGCAGATAGTTCGCCAGTCCGGTCAGGCTTATCAGCTCAAACTGAGCTTCC
AGCCAATCCAGGTGTTCCTCTTCATCTTCCAGCAGATCCTCGAGGATATCGCGACTGACATAATCACGCTCAGTCTCACA
CAGGGCAATGGCATCTCGCAGCACTGTCAGTTGCTCTTCCAGCATCTGTTTGTCACAGGCCAGCATCTCTTCGCTGTGTT
CACCTATGCGTAACTTGTCCAACTGTTGCAAGTTGGGCAGGCCTTCGAGAAACAACACCCGCTCGATAAGCTTGTCGGCG
TGTTTCATATCCTGAATCGATTTCTTGTAGGCTTTGTGGTTGAGTCCTTCCAGGCCCCAGTTCTTGAACATGCGGGCATG
AAGGAAGTACTGATTGATGGCTGTCAGCTCACAGGTCAACACCTTGTTGAGCTGGGACACCACTTTGGGATGACCTTTCA
TTATCTCGTCCTTTAGCTTTGATTAAACTTGATCCAAGTCAATGTTTCCAGCCTAGCCCAAAGCGGGACGCATTACAAAT
TAACCTTTAATTTCACAAGCTTACAAAAGATAACCATTATCATTTTAACTAAGGTTAGCAAGCTGCTTTTAAGCACAAGT
GATTAAAAAAGCTCGATATCATCTTCTATCTGTGGCCCCTGGAGCTTGCCTTCTTCCAACAGTTGCCCATAAAACGCCAC
TTGGTTGCGACCATTGCCTTTGACAAAATACAGTGCGTTGTCGGCCTGATTGAGCAAGGTTCCGGGCTCAACCCGGGGAT
CTATCCCCACAATGCCCATAGAGATGCGGATCCCGCCCAACCGCTCCTGCTGCAATTTGGCCAGCCTGTGGGTAAACTCC
TGACACAGCTTAAGCAAGGCACTGCGGGTACGCGGCGCCGGCAGGATAACAAACTCATCACCGCCAAAACGGAACATGAG
ATCCTGAGGGTTAAACACCTGCTTCATCAGCGCCGAAACCTGCAACAGGACTTCATCGCCATAGAGGTGGCCGAAGGTAT
CGTTGATTTTCTTGAAGTAGTCTATATCGAAGATGCAAATCCACAGCTTGAGCTCCTCTTCGGCGTCCATACTCGCCTGT
TCCTGCTTGAGTTCACAGGCAATTTCCACCGAACTGTATAACTGTGGCAAAAAGGCTTTACGGTTCAATAGATTGGTAAG
GCTGTCGGTTTCACTCTCCACCACTATGTGGAAATAGTTCTCATAGACTTTGGCAAAACCTCTGAGCAAAACCATATCTT
GCTCAGTCAATAAAGGCGCGCTGACCAAGAGCACCTTGGTGAGTTTATCGTTGATGATGATGGGAACGGCCAACTCCTGG
TGCAGACCGTTGGAGAAACAGATCTCCCTTTGCTGTTCGATACAGAGTTTGACCGATACAGCCAAGGTGGCGCCGTTAAC
ATTGCGCTGGCCATCCAGGCCCCCTTTACGCTTGGTGAGCTTATCCACATCCAGGATACACACCTCATCTATGTTGAGCA
TTTGCGATACTGTGGACACAAGGCTCTCGGCAAGAGAATCCAACTGCCGCTGCTCGGTCAACTGTACCACTGAATCGAGA
ATAGCTTCCGGCTCTCTGCTCATCGGCATATCTCCTCTACAGAGCGCTTGTCCATGCCACAGAGTGTAGTACAGCAGGAA
TTAACGGGCGGAGCGGGCGAAAAAAAGGCCTCCGAAGAGGCCCTTTTTCAAATAATTCTATCTTTGGTTAAACGCTCGCG
CCGGGCTTCTTCAGCCGCTTCACGGGCCTTGCGTTTATCGCAGGGCTCATCACAGTCGCAGGCCTTTTCTATGCCCAAGA
CCCCGAGGCCACCACAGCTGCCCTGTACCGCCTTGCGCTTGATTAAATAGCCCACAGACATCAGCAGGAAAAACGCTAGC
AGAATCACAAAGGCCGCAATAAAAGTACTCATAAAGGCTCCAATTACTCTAGTGGACGAAGGCTTTAAACGCAGAGCTAT
AGTATACCTTAAACCCTTCGTCCTGTTTTTCAATCAGCATGATGGCCAGCTTTTCCTTTTCGGCCAGGGCCAACGAGGCT
TCTGTGCCCATCACCATCATGGCAGTGGCGAAACCATCGGCCGTCATACACTCAGGGTGCAACACAGTGACAGAGGCCAG
TCTGTGCTCTACCGGAAAGCCACTGCGAGGGTCGATAATATGAGTGAAGCGCTGTCCGTCCTCCTCATAGTAGTTACGAT
AGTCGCCCGAGGTAGCCATGGCCATGGTGCCCGGCTCTATCACCTGTTGCACCGCCCGGCCATTATCCGCCGGCTGCTCT
ATCGCCACCCGCCAGGGTTTGCCGTCGCCTTTGCTTCCCTTGACGCTGATCTCACCGCCAATTTCCACCAGATAACCTTT
GGGCTGATACTTATCCAGCAAACGAGCCACTTTATCGACCCCGAATCCTTTGGCTATGGATGACAAGTCCACATAGACGC
TGGACTGACTCTTGCTGAGCAGGTCCCCTTCTATCTGAATGGCATCTATCCCCATCCGCGCCTTGGCTTCGGCTATCTGC
TCGGCAGAAGGCACTTCCAGAGGCCGTTTGTCCGGGCCAAAACCCCACAGGTTGACCAAGGGCCCCAGGGTGATATCGAG
CGCGCCGTCAGTGAGCTGATATAACCTGATACCTTCACGGATATTGGTAATGGTATCGGCTGAAACTGTCAAACTCTGGC
CTTGCTTGAGCTGATTGAAACGCGAAAGCTCGGAGTCGGGTCTGTAGGTCGACATCTGATCGTTCACCTGCTCCAGTGCC
ATATCGATTTCAGCCTGCAACAACTGGGCATCCGGCAAACCTTTGCTGTTAACCACCTTAATATGATAAGTGGTGCCCAT
GGTGCTGCCGGAGAGCGCAATCACTTCATCCTGACTGCTGCAACCAGAAACAAAAAAGGCCAATCCCATAAGGACCAGCC
AATTTGCCAGCGTTGTAAACTTAGCGGTCTTGAACTGCATACTATGAATTTCCCTTACAAACTGGCACTGCCAAAAGGCA
GTGCCAGGGAATGAACTAATGCTTAGCCACCGAAGTCATCCAGGAGGATGTTTTCATCTTCAACGCCAAGATCTTTCAGC
ATAGCAATTACCGCTGCGTTCATCATTGGAGGTCCACACATGTAGAACTCACAATCTTCAGGGGCGTCGTGCGACTTGAG
ATAGTTCTCATAAAGCACGTTGTGAATGAAGCCTGTGTAGCCATCCCAGTTATCCTCAGGCTGAGGATCGGACAGGGCCA
CATGCCAGACAAAGTTATCATTCTCAGCCGCCAGGCCATCGAAATCTTCAACATAGAACATTTCGCGCTTGGAACGGGCA
CCGTACCAGAAGCTCATCTTACGCTTGGACTTAAGACGCTTGAGCTGGTCGAAGATATGAGAACGCATAGGCGCCATACC
TGCACCACCACCGATAAAGACCATTTCAGCATCGGTATCTTTGGCAAAGAACTCACCGAATGGGCCGGAGATAGTGACTT
TATCACCTGGCTTGAGACTCCAGATGTAAGACGACATCTTACCACAAGGCAGACTCAGATTCCGTGGTGGAGGTGTGGCA
ATCCGCACGTTCAGCATGATAATGCCAAACTCTTCCGGATAGTTGGCCATAGAGTATGCACGAATGGTTTCTTCATCAAC
CTTGGATTCCAGGTTGAAGAAACCAAAGTGCTCCCAGTCACCTCGATACTCTGCTGGAATATCGAAGTCTTTGTACTTCA
CATGGTGAGCAGGGGCTTCAATCTGAATATAACCACCGGCACGGAAAGGTACAGACTCGCCATCAGGGATCTGCAGCTTA
AGCTCTTTAATGAAGGTCGCCTTGTTATCGTTGGAGATAACAGTACATTCCCACTTCTTGATGCCGAAGATCTCTTCGTC
CAGCTCAATTTCCATATCTGACTTGACGTTAACCTGACAAGACAGACGGCAACCCTTACGGGCATCACCCTTGCTGATGT
GATCCAGTTCGGTTGGCAGAATATCACCGCCACCGGACTTAACGTTGACACGACACTGACCACAAGAGCCACCGCCACCA
CAGGCAGATGACACGAAAATACCGTTGTTGGCCAAAACGCCCAGCAACTTGCCACCGGCAGCAGTGGTAATCGCCTTCTC
TGGGTCACCGTTGATGCCAATAGTAATATCACCGCTGGAGACCAACTTGGATTTGGCGAACAGGATCACCAGTACCAGGA
TCAGAACTATCGCGGTAAACATACTCACACCGAGGTAAACCTCGAGTGGAGTAGACTTAAAAATACCAAGAATATCCATT
AACTTATCCTTAGAGGTTCAATTTCGGAAGCCGCTTGGTGTCCCTTAAAGGGACACACCAGAGAACGACATGAAACCTAA
GGCCATCAGACCCGCAGTGATAAAGGTAATACCCAGACCACGCAGACCATTAGGCACATCAGCATACTTCAGCTTCTCAC
GGATACCGGCCAACAGGACGATAGCTAATGCCCAGCCCAAACCGGAACCGAAACCGAACACCAGGCTCTCACCCAGGTTG
TAGTCACGTTCAACCATGAAGGATACCGCACCGAAAATCGCACAGTTTACTGTGATTAGCGGCAGGAAGATCCCCAGGGC
GTTGTACAGTGGCGGGAAGTACTTATCCAGAGCCATTTCCAAGATCTGAACCAAGGCTGCGATAACACCGATAAAGGTAA
TGAACTTAAGGAAGCTCAGATCGGCATCCGGTACACCGGCCCAAGCCAATGCACCAGGAGCCAGGATACCCTGATAGATC
ATCTGGTTAACTGGTACTGAAATAGTCAGTACCACAATAACCGCAACCCCGAGACCCATGGCCGTCTTCACTTTCTTGGA
AACGGCCAGGAAGGTACACATCCCCAGGAAGAAGGCCAGTGCCATGTTTTCGATGAAAACAGAGCGAATTAACAAACTGA
TATAATGTTCCATCGCGCTTACCCTTTTGCTTCTACTTGCTCTGGCTTATAAGTGCGGATTATCCAAATCAGAATACCGA
TCAGGAAGAAGGCACTTGGCGGCAGCAGTAACAGGCCGTTGGGCTGATACCAGCCACCGTCTGAGATTTTGGAGAGTATC
TCAACACCAAACAGCGAACCGTTACCAAAGAGTTCACGGACGAAACCTACGCTCATCAGCACCAGACCATAACCCAGGCC
GTTACCTATACCATCCATAAAGCTCATCAGTGGTGGCGTCTTCATCGCATAGGCCTCGGCACGGCCCATCACGATACAGT
TGGTAATAATCAAACCAACGAATACCGACAGCTGTTTGGAGATGTCGTAGGCGTATGCCTGCAGCACCTGATCCACCACG
ATTACCAGCGAGGCAATAATGGTCATCTGCACAATAATCCGCACGCTGGCAGGAATATGGTTACGTATGATGGAGATAAA
CAGGTTGGAAAACGCTGTTACCGCCGTCAGTGCTATGGTCATCACCAATGCGGTTTCCAGCTTACTGGTTACCGCCAGGG
CACTACATACCCCGAGGATCTGCAGCGCAATAGGGTTATTGCTGACTATAGGTCCGGTGAGAACCTGTTTGAGTTCTTTA
CTGTCGGCCATTAGCTCAATCCTCCATTGCGTGCTTTTTCAATAAAGCGAGCAAAACCTTCATCGCCCAGCCAGAATGTC
AGCGAGTGCTGAACACCATTACTGGTCAGGGTCGCGCCGGACAAGGCATCAACACCATGGTCTGTCTCGGCTACGGCTGG
GTTTTTAGTCACTGTGATAGCTATGTTGCCCTGCTCGTCAAACAGCTTCTTGCCCTGCCATTTGGCTTTCCAGCTTGGGT
TTTCAACTTCGCCGCCCAGTCCAGGGGTTTCACCTTGGTTGTAATAAACCAGGTTCTGGATGGTGTTCATGTCCGGTTCC
AGCGCCAGGAAGGCGTACATGGTTGACCACAGGCCATAGCCATGAACCGGCAGGATCACGCTGGTCACTTTACCGGCATC
ATCACGCACCAGATAAACCACGGCATTTTTGGCAATCCGCTTAACCGAAGCAATGTCATGCTCAGGCACCACAGAGGTGG
CTGGATCACGAGAGGCTTTCTGTTGATCATAGGTATCGCCGTTGATATCGGTCACTTCGTCACCGGTTTTCAGCTCGATA
ACCTTGGCTTCAACATACTTTTTGTAAGTTTCCAGAACCACATCTTTGCTGACCTTGCCGGATTTGGTGTCGATCAGGTT
GGCGGCTTCCAGAATAAACTTCTGCTTATCCAGCAGTTTGTTTTCCTGCTGGGTTGGCTTGAGCAGTACTGCTGCAGTCG
ATACGAAAATCGAGCAGATAAGACACAGGCCAACGACGACAAATAGCGTTCTTCCGAACGAATCCTTATTACTAGCCACG
AGCAATCCTCCGCTTGATGTTTGCCTGGACTACAAAATGGTCAAACAGTGGCGCAAACAGGTTGGCAAACAGAATCGCCA
GCATCATGCCCTCCGGGAATGCAGGGTTGATAACACGGATAAACACTGCCATGGCACCTATCAGGATACCGTAAGCCCAT
TTGGCCTGGTTGGTGAAGGAAGCCGACACAGGGTCAGTGGCCATAAACATCATACCGAAGGCAAATCCACCCAGAACCAG
GTGCCAGTACCAAGGCATGGCGAACATGGGGTTGGTTTCAGAACCGACCAGGTTCAGCAGCAGTGACACGGCAATCATAC
CAACCATCACGCCGCCGACGATGCGCCAGGAAGCGATACGGGTATAGATGATAACCAGACCACCGAGCAGGATAGCCAGA
GTGGAAACTTCACCGACAGAACCAGGAATAAAGCCGAAGAAGGCATCCCACCAGTTCTGGTTGAAGGCATAGTCCAGGGT
ACCTGAAGCCGCTTGGCTCAGCGCAGTGGCGCCGGAGAAACCGTCAGCAACCACCCAGGAGTTGTCACCGGACATGTTCA
GCGGATAGGCAAAGAACAGGAAGGCACGACCGGCCAGTGCAGGGTTGAGGAAGTTACGCCCGGTACCACCGAACACCTCC
TTGGCCACAACCACACCGAAGCTGATACCCAGTGCCACCATCCACAATGGGATAGTTGCAGGCAGCGTCAGGGCAAACAG
CACAGAGGTCACGAAGAAACCTTCGTTGACTTCATGGCCACGAACCGAGGCGAACAGCACTTCCCAGATACCACCGACCG
CGAAGGTCACGGCATATATAGGCAGGAAGAAACAGGCGCCATACCACATCAAGGTGGCCCAGCCGGAATCGGCTGTCAGC
TGAGTACCGAAGAGTTCAAACAGACCCACCTGCCAAACATCGGGAGTACCGAAGCCGGCGGCCAGGGCGATTTGTGCCTG
CAGACCCACGTTGTACATCCCGACAAACATGGCGGGGAAAGTACAGGCCCAGACGGTAATCATCATGCGTTTCAGATCCA
GGTTATCGCGCACATGGGTCTTGCCCTTGTTCACTTTACCCGGGGTGTAAAAAATGGTCGCTGCGGCTTCATAGAGCGCA
TACCACTTCTCGTATTTACCGCCCTTTTCAAATTGCGGTTCAATACGCTCAAGAAAATCTTTCAAGCTCATAAGCCTTCC
CTCTCGACGGTCTCCAAGCAGTCACGCAGGTATGAACCATAGTCATACTTACCGGGACATACGAAAGTACACAGTGCCAG
GTCTTCTTCATCCAGCTCCAGCGCACCCAATGCCACGGCGCCATCGGTATCACCGGAGATCAGATCACGCAGCAACATAG
TGGGCAGAATATCCAGAGGCATCACCCGCTCATAGTTGCCGATTGGCACCATGGCCCGTTCGGAACCACCGGTACTGCTG
GTCATATTGAACAGACGGGAAGGACTCAAGTGACCCAGGAAAGCACGGGTGATGGAGAACTTATCGGCTCCAGGCATTAC
CCAACCGAAGAACTCTTTCTCTGTGCCTTCTTCAATCAGGGTCAACTGCTGGAAGTAGCGTCCCATATAAGCATGGGGAC
CTGTTGCAGTACGGCCGTTGAGCACAGAACCTGAGATAACCCGAACTTGGCCATCGGCTTCGTCTTGGGTCAGGGCCTGA
GTGCTGGCACCCAGCAGAGTGCGTACCAAGCGAGGGTTCTTGGCTTTAGGGCCAGTGATGGCCACAACGCGCTGGTTGTT
CAGTTCACCTGTGGTAAACAGCTGACCTATCGCGATGACGTCCTGGTAACCCAGGTACCATACGCTGCGACGGGCAGAGG
CAGGCATCAAGAAGTGGATATGAGTTCCAGGCAGACCCGCTGGATGGGGACCGGCAAACTCTTCCACTTGGGCATTGCCC
GCTGGAATGTCTGCTCCTGGTGCTTTACAGACGAAGACTTTGTCTGTCAGTCGGGCCAGTACTTTTAGGCCGTTGACGAA
ATCGTCTTTATGCTCAGCGATAACAACTTGAGGGTCACCTGCCAGTGGCTGGGTGTCCATGGCTGTCACGAAGATAGCCG
CTGCTGTCGCATCCACTGCCGGCACCTTACTGAAAGGACGGGTGCGCAATGCGGTCCACATACCTGATTCAATCAGATTG
TCGCGAACCTGCTGCGGTTCCAGAGTATCCAGAGCCTGGGCATCATACTTGGCAAAAGAGACGGCTTCGTCCCCTTCGAT
CTCTATGACGACTGACTGCAGAACACGTTTGGCGCCGCGGTTGATTTCTAATATTGTGCCACTGGCCAAAGCCGTATATT
TGACGCCAGGATTCTTTTTATCTTCAAAAATCACCTGACCTTTTTGCACTTTATCGCCCACTTTGATCTTCATCGTTGGA
CGTAAGCCAATATACTCTTCACCCAAAGTAGCTACGTGTTTAATGGCTGGGCCATCATGGATAACTTGCTTTGGTCCGCC
TGCTAGAGGCAAATCCAATCCTTTCTTAATTGTAATCATATCCACATGCACTACGTTTTGAAGGAAAGACAATGCGCCGC
GTTCCTGCTAACCCCCGACTCTCACACAAAAAATCGAGCGTTGAGCTAGCGCAGATTTATCACAGAAATGCGATCGCAAT
CACGCTGGTCGCGCGCATTTTACCCCAATTGCAACGCTATCGCCACGAAAATTGTAGTGTTTTAACCTGCTTTCAAAGCG
ACCAAGAGAGAATCGAGCGGAGTTGAACAAGCGGAGATAGCGGCAAGCGGGCGAAAGGCAGGATTTTGTCCTGACTCATA
AAGTTATACTTTTCATTTTTAAAGAATTAATCAACCAAATAGTCGAAAATACTTATTTCACCTCCCCGGCCTTACCGGGG
AGGCTCTGCTTCAAAATTTCATTCGGTAGCCCAGCTGTAAACGTCTGCCAACACTTGCCAATAAGCCGGTGTCATCTTCA
CGTAACGGGCTCGCGTCATCGAGCAGATCCTCGGCGCGAAAATAGAGCTGATGTTTTGAGTTGAAGTCATAACTCAGCAG
CAGATCCAGTTGCATGCTGTCCTTTGCCGTCACCTGAGGGGTAAGGCTTGCCACTTCTGAACGATATATCCCCAGAGCCC
TGGCCTTAAAGCCGTCCCACTCCAGCCCAAGATGAAGACTCAAGGCATGCTCGGGCAACCAGGGCAGCTGTTTATCGGCC
ATGAGGCAAGGTCCGCTCAGCATAAGACAACCCGAGTGCTGCGCATTGGCTTGGGTGTAATGGTACTTGAGCCCCATGGG
CCAATTGACAGTGCCTGAGTCCAGGCTGTAGTCGAGCGCCAGTTCGGCGCCTTTGACATCCACTTCCCCGAGATTGTATT
GATTGAGGCGCAGCGCTGGGTCGCAGAAGCTATTTGCCGTGCAATCAAAATGCAGATTGTCGAAGTCTCGCTGGTACAGG
CTCAGTGCACTTTTCAGCCTACCTGACTCAAAGCGGCCACCGAGTTCATATTGCCAGGCTTGCTGGGAGCGTTGCCCCAG
GTTGCCGGGGCTCGCCGCCGCCCAGGCTCTGCCGGCACTGATGAACAGGCTCAGTGCCTCCCCGCGCCAACTGAGCTTGG
CCGTGGGTAACCATTCACTTTCGGAGAAATCCGCGGCTGAAAGCGGCACTGTTTCGCTACTGCGCTCCAAGCTGACATCT
TCATAGCCGACGCCGAGCTCCAGAGTCACGGCCGACCAGTTGAGTTCAGCCGTCACCGCCGAGCTCCAGACACTGGCCTT
GTCATCAATCCTGACACTCAGACTCTGCGCAGTATCACTCAGTAGTCCATCCTGCCATAACCAACTCCCCAGGCCGGGTG
CCAGCTCGGCCTTGTCTCTGTGCCAGCGGGCACTGTAACTCACCTTGTGGCGACCATATTGAGTAATGGCCTGAGTCTGG
AGCCCCATAGCCTCGAAGTCATCATCACAGCGAAAGTCGACCAATGAAACCGCGCCGATAGCAGCGGCATCCAAGGCCGC
CAGTTGCTCAAGCACGTCACCTTGAATAAAGGCGCCATTGGCAAAACTCATCTGCAACTGCGAGCTATGATGGCTATGGT
AGTAAAGCTCGGTAAACACCCGGGAGCCGGCAGTAGGCTCAACGCGGTGTGACAGCTGATATCTGTGACTGCGGCTCTTG
AGTCTATCCTGCGTGGCAGCGCCATACACCAACTCAGGGTTCAGTTGCCAATCGGCAGCCGTCAGCCCCATTCCCGGCAA
AAACTGCCGCTGCTGTGAATACTGATACTTGAATTCAGTATGTTGTCGGCTGCGGGCACCCGGCAAGCTGTTGGCCGCTA
TCTTGAAAAGGACCTTGGTCTGGCTGTCGTCTTGCCCCTGCTCGGCGCTTCTCGGCTCCTGCCAGGGTTGCTGGCGCCTG
TGGCTCGCCTGCAGCAACACCTTATAGTCATCGGCATCAATAAGACCGCGGCCCTCGGCGCCCCAACCTTTATCTTCATT
GCCCTGAAGCCGCACACTCTTGCCCGGAGATTCGTGCAACCCCAGGCTTTGCGTTTCCAAAACGCCAAAACTGCCGCTAC
CGCCATGGAGCAAGCTACCGGCGGCATTGGCCGAACTGGCAACCAGGGTATCAGGATCCGGCAGTTGCCACAGATAAGGT
GCAGAGTAAGGTGCCGGCGCCAGATTGACCCTGTCTTCGATAATCGCCATTCCGGAATGGCCGCTGCCACCGGCGCCGCG
GATACTGAAACTGCCAGGCAGGGTTGGGATAAGCTCGCCACCGGCGGTCAATTGCCGCTCGGCCGAGTCATAGTACATGG
CATTGATTGCTGCGGGCTCAAAAACCGGATGGTCAGCAGCCAAAGGTTCGGAAGCATGCGCCCACGGCCCGGCCAAACTC
CCGCTCACCAAACCGGCCACGGCACTCACCTTAAGCAAGCCACGCCTCTGACTCATATCCCAATCCCCTATCAGCAGTTA
CCGCATATTTGATGTTATATTTTTGTAAACTAACTGATTTGCGGACAAAAAAAAGCGACTTGAGTAAATATCAAGCCGCT
TGATTGAGCGAGGTAAGCCGGACGGGATTAGAGCTGCTTCAGCAGTTCCTCACTCAACTTGAGATCGTCGTTGCGGTTAA
CGCTGACACCGGCGGCAATAATATTGCGGGCAATATCCTGCGCCTGCTCCAGAGAATGCATCTGATAGGTACCGCACTGG
TATTCGTTCAGCTCAGGAATAGCCTTTTGATCTTGTACCTTGAGCACATCTTCCATGGCTGCCAACCAAGCATCGGCAAC
CCGGCCTTCTGCCGGTGTCCCGATAAGGCTCATATAAAAGCCGGTGCGGCAACCCATGGGTGAAATATCTATGATCTCCA
CTCCGTCACCATTGAGGTGATCGCGCATAAAGCCGGCAAACAGGTGTTCCAGAGTATGAATGCCACGCTCGCTGAGAATA
TCCTTGTTGGGCGCGCAAAAACGCAGGTCAAATACCGTAATGGTATCGCCCTTTGGTGTGCTCATGGTCTTGGCCACCCG
CACTGCCGGTGCCTCCATCTTGGTATGGTCCACGGTAAAGCTGTCTAACAATGGCATGGGTATTCTCCCTTGGATGGCAA
GCTGGCTTGCACAGTTAAATGGTTTCGCGTCTCAAAGCGCTATTATTACAGCGCCAAAACACAAATGCAGCCCCTGGAGG
CGGTTTATCAAGCCAGGACTTTTAACCACGGCACTTGGGCGACTCAGGCACGGCGCTTTGAGCATCCCATTCGGCCTGAG
TATAAGTATGCATGGACAGAGCATGCACGCCATTGGCGAGTTCTTCCGCCAAGGCCTGGTTCACTTCTCTATGGCGAGCC
AGCAGACGCTTGCCATCAAAGGCTTCACTGACAATGATCACCTTGAAGTGCGTCTCTGAATTAGGCGGCACATGGTGATT
GTGGCTCTCGTTGATGACTTCTATATGACTCGGCGTCAGGGCGAGGCGCAACTTCTGCTCTATTGTCTGGGCAACGGACA
TGGTAAAACCTGATATAAGCTGTTGGGATTGGCGGCAGGTTACTGCGTCGGCGAACAAAGATCAATCCGACAATTTTCAA
CCACCAGGGGGATGAAAACCCGGTTTGAGCCGCCGATAGGTGAGATTAAGCCTGGGCTCTGTGAGTTTCAGCCTTCTTGG
CAATGCATGTTGCCACTCCTGCTGCATCGGCCAGCGCATCAACAAGAGATCGCCCGGGTTAAGCCTCAGCCGCAGCTTCT
CGCCGCTTTGCTTGTGTCTCAAATCAAAATCGCGCCCGGCGCCCAGACTGATTGAAGCGATATCGGCCCCCTCAGCCAGC
TCAGGTTCATCGTCGCTGTGCCAACCCATGGCGTCGCGGCCATCGGCATAACGGTTTACCAGCACGCCGTTGCTGCCAAG
CTGCCAATCCCGATCCAGCTTTTGCCTTAGCCGTAACAGATATTTGGGCCAGGGAAGCGCCCTGACCAATAACCCTGAGT
AGCGATAATCACAGCCGTGATCGCCAAACCACACCTGAGTACGGGGAATGGCGTGACGCTTACCGAATATCTCAAGCTCG
GGGCGAGTCAGGGGATAATGCTCCGCCTCGCGCCAAATGGCATCCTGCTGGGCTGGATTGAGATAACCGCGCACCAGCAA
CATAGGCGGCTGCTCAAACCGCTGCACGCCTGTCGCCGACTCATCAGATGACCCAGGCTCAAGCGCAAACAAGGACTGCT
GTATCTCTTTTGAACTCATATTTGAACTCACCTTTGAACTTCATGGCATTGTTTCTCTGTGGCTTATTGCCCGGCTTAAG
CCTTCTTTATTACATAATGACCAAGGCAGATTTTCGCAAATATCGCCTTGAGCGCCAGTATTTGCGATAATCCGCGCAAA
TTCGTCCTTTAAGCCCAGTTATATGACCAGCCAGTTCTCAGCCGCTGATATTCAGCTCACTCTGCACCGCTATCCCGAAG
AGCAGGAATCCAACCTCCAGGCCTGGGATGCCGCCGATGAACACCTGCTCAAACAGCTCGCCGAGGAAGATACGCCTCAA
TCTGTGCTTATTATCAACGACAGCTTTGGCGCCCTGCTGTGCGCCATTCGCCGAGGTTACCCAGATGCAAAGGTTCACTG
GAGCTCGGATGCCCGCACTTCCCACCTTGGCGCTCGACAGAATCTTGAGAAAAACCATCTTAGCGCTGCCGACATTCACT
GGCTAAGCAGTCGGGAAATGCCTGCTTGTGTACCCGATACCATATTGCTGAAGCTGCCCAAGAACCTCAACTTTTTTGCC
TGGCAGCTGACCCTGCTGGCCAATATGCTTCCCGCCGGTACCCGGGTATTGATTGGCGCCAAGGCCAAATCCATCAATCA
AGCCTTGTTGGCCCTGATTGGCAAACATCTGGGCCAGGCCAGCGCCAGTCTGGCATGGAAAAAGACCCGGGTGATAACCG
CCTTCGCCGATGGCCAGGCACGCGAATTGCCTGCCCCCAGCGAGTGGCCCCTTGGCGAATTCGGCCTCAATATCTGTAAT
CTCAGCAATGTATTTGCCGCCGGCAAACTGGATATCGGCGCCCGTTTGATGTTGGCCAACCTCCCCGAAGGTGAGTTTAG
CTCTGTGGTGGACCTGGGCTGCGGCAATGGCGTTTTGGGGCTGGCAGCGGCCAAACGTTATCCCGAGGCGAGCATTCACT
TTGTCGATGACTCAGAGATGGCCGTGGAAAGTGCCAGGCTCAACTGGCAGGGCAATGGCTTTGAAGCCGAACGCGGCCAC
TTTTATTGGGACGACTGTCTGAGTCATTTGAGCGCCGGCGTCGCACCGGATCTGGTGCTCTGTAACCCACCGTTTCATCA
GGGAGAGGCCATCACAGATCATATTGCCTGGCAGATGTTCCTCGATGCCAGACGGCGTCTGGTGAACGGCGGCATACTGC
ATGTGGTCGGCAACCGTCACCTGGGCTACCACATCAAGCTCAAGCGCCTGTTCGGCAACTGTAAGACCATAGCCTCCAAT
GGTAAGTTTGTGATCCTGCAAGCCTCCAAATAAAAGGCCAACAAGAGTAAACCTTGTTGACCCATTCCGGCCCCCATTGG
GAACCCGGAAAAAACAGGCCGGGAGAAACCCCGGCCTGTGTAGTTAAATTTTGTAATTTCAGGCGGCAACTTGGCCGCGT
CTGTAACGCAAACCGCCAAGCAGTACCAGACTTGCGAGCGCCACCACTGACAGGCTGCCACCGGCATCGACTATCACGGT
CGCGCCATCATCTCTGTCCCATTCGCGACTCTCCAGCGGCAAGGCATAGAGGCTATTGCTTTCATAAGAACTTATGGTCG
CCACTATGTCACTGTAACCGGGTTCATAGAGGTCGATCAGCACATCATAATGATCGCTGGGGTAGCCGCTCTCCAACGTG
GTGAGCACTTCAAAGTCATCCTGGGTACTGTCTCCCTGAATGTAGAACACCTCAGTGCTGTAGTAATGCTCCCAGTCACC
GCCGTTGCGGCTCAGATAAAGCTCGGCATAAACGGGCACAGACTCGGCCGGATCATTGCCGTAAACATCGGCATCGAAGC
GCACCGCAAAGCTGCGATAAAAGCCATCAGAGTCATAATCGTCATAAAGGTAGCTGGCCGCCTCATAAAAGCTGAACTCA
TGGTAATAGCTGTGGGCCGTAGTGGAGACCATCCGCTGCGGCGCGGCTTGGCTCTCGGGCAGTTTCTGTTTCTTGGCAAT
CATCTGCTCGCGGGTCATGCGCTCACCGGAAACTTGAGCTCCGGTAGATTGCCACTCCTGCTGCAGTTGCTTGAGCAACT
GCCTGTGTTGTGCCGCCCGTAGCTCGGCGCCTGAGCTATCCTGTTCTTCGCTTGGTTGCTGCGCTTTTTGGCCGATGGAG
ACTTGTCCGCCGACAGGCTCCTTGGCATAGGCAGCGGGCGCCCCCCAAAACAGAGCCAAAAACAGCGACAGGCTAAATAC
AGTGTAAGATAATAATTTCATAGTGCTTCTCCACAGGGCGCATCTCGTGCTTATCCGGGTTTAGGGAAGGTGCGAACAAG
TCCCATGTGTGCTCTGCGTCGGCTTACAGGCCTGGATGCAAGGCGTGGTTCGCAGCAAATGGCCCTAGTCCTTTGCAAGA
AGCACAACATAGCAGGCAGGTCTGTAAGCCACGCCCTCCGGGGCTTTCACAGCAACCGGCTCTCTGCGTTATCCGACTTC
GACAGGCCCCGGCATGCCTTCAGTCAGATGCCTTGAGCGCCAATTGCTGTGCAAGCCAGAGTGCCACGAGGACTTATTCG
CACCTTCCTTAGCATTATTAAAAGTCAGCCTGGGTGAACATGAGATGAACGGTTTCTGTCAGCCGATGTTCATCTTGGAA
GGAGTACAACTGACCGGGCCTGAGCGAATACCGGGGGAAGGACAGATAGAGAGTGAAGACCCGGCTGGCTATTTCATCCA
CCGCGGGGATCTTTTACACTGGGCCAAGCGATTCCAAAAGGGCAAAACCATGAAAAGGGGCAGTAAAATCAAGCATCAAG
CTTATCACTCAAGCGGAATTATCGTGGCAAGCATGCTATTGCTGTCGCTGGCTTTCGCTCAGCCCCTGCATGCCGGCCCC
TTTGCCAAGCCGGAACGAACGACTCAGGGCCAGGAGGCCAAGCTGAAAGTCCGCAGCGGTGATGAAGCCGCCAGACTGGT
GAAGCAGGCTTATGGCGGTAAGGTACTCAGGGTGCAGTCTGTTAAGGTCAACGGCAACCCGGGGTATCGGGTCAAACTGC
TGCAGGACAGCGGCCGAATTGTCTATGTCTCTGTGGATGCCCGCAGCGGCCGCCTGCAGGCAAACTGACAGGAAACAGCT
TATGCGACTGTTATTGGTAGAAGATGATGCCGCCTTACAGGCCAACTTAAAACAGCATCTGCAAGAGGCAGGTTTCAATC
TGGATGCGGCGTCAGACGGTGAAGAAGGCCTGTTTCTGGCGGCGGAATATCCCTATGATGCCGCCATTATCGATATCGGC
CTGCCCAAACTCAGCGGCATAGCACTGATTGAACAGATGCGTGCCAAGGGACTGGATTACCCTGTGCTGATCCTCACCGC
CAGAGATGGCTGGCAGGACAAGGTGGAAGGCCTGGATGCCGGCGGTGATGACTACCTCACCAAACCCTTCCACCCCATGG
AACTCACCGCCAGGATCAAGGCTTTAATCCGCCGCAGCGCCGGAAAGGCCAGCCCCTTGCTGCAAAGTGGCCCTGTCACC
CTGAATACCAGCAGCGGTGAAGTCCGACTCGGCAAACACAGCGTCAGCCTCAGCGCCTCCGAATACAAATTGCTCGAGTA
TCTGATGCTGCATCAGGGAGAAGTCACTTCCAAGAGTCTGCTTATCGAGCATATCTATGATCAGGACTTTGATCTGGACT
CCAATGTGATTGAGGTATTTATTCGCCGTTTGCGCAAGAAGCTGGATCCCGAGGGCACGCTTGGGCTTATTGAAACCCTG
CGTGGTCAGGGTTATCGCCTCAACGCGCTTCCTGTCAGAGATAACCCCTGATGAAACCCTTGCCAGCAATGCTTTTGCCC
GGTTCACTCAAGGGCCGGCTGGTGATCAGCGCCCTGCTGTTAAATCTGGTGCTCTTGCCGCTTATCGGCGTGACCCTGAG
CGATGCCTTTCGTGCCCAATTGGCCCACGCGGTAAAAGATGAACTCAGCGCCGCCCTTTATGGAGTATTGGCATTGGCAG
AAGTGGAACAGGGCGAACTGGTTCTGCCGGATCAATTACAGGACAAACAGTTCAACATAGATCAATCCGGGCTCTACGCC
TTGGTCAGCAGCCAAGGCAAACTGGTATGGCATTCGCCTTCCTTTATCGGTATGCCGCCTCCGGGCAAGCTTCCAAACCC
ACCACTCGGAGAAGGCCGCTTTGGCGAAATGCTCCTTCTGGGCAAGCCACACTTCAGTTACAGCTTCAGCGCCAGCTTTG
CCTCAGCCTCGAATAATGGCCGGGATATTCCCTTTACCGTACACATCATCAAAGATCAGACCGGCTTTGAGCAAACCCAA
GGCGCCTTCAGCCGCCAGCTCTGGCAATACCTGGGACTATTGATGCTGTTCCTGTTACTGGTACAAGGAGGCTGGCTCTG
GTGGACACTCAAACCACTGGCGCGCTTTCGCGCCGAGCTCGAAGCGGTTGAGCAAGGCAAACGGCAACATCTCGGCAGCG
ACTATCCCAAGGAGTTGCAACAGGTCGCGACCCAGCTCAATGCCCTGATAAGCAACGAACAGCGACAACGCCAACGTTAT
CGCAACGCCCTGTCGGATCTGGCCCATAGCCTGAAAACACCGCTGGCGGTACTGCAAAGCCTCAAGTCTTTGCCGAGCGA
TGCCCAAGAGCCCATCAGCCAAATCAACGCCAGCATAGGCCACCAGTTGAAGCGGGCCCAAAGTGCCGGCAGCGGCGCTT
GGCACCAAGGGGTGAACAGCAAAACCGTAGCCGACAAACTGCTGCGAACCCTTGGCAAGATTTATGCGGACAAGGCGCTG
GAGTTTGAGGCTGAACTGGCAACAAGCGCCCTGTTTTACGGCGATGAAGCCGACCTGGCCGAACTCCTCGGCAATCTATT
GGATAACGCCTGCAAGGCGGCAAACAGCCAGGTCGTACTCAAAACCTGGGTTAGCGAAAAAGGGCTGAACATCTGCATCG
AAGACGATGGCCCGGGCATTACAGAGCAGCAGAAAACCCAGCTGTTCGAGCGCGGTGTCAGAGCCGATAACTACCAACAA
GGCCATGGTATAGGACTGGCGATAGTCAAAGATCTGCTGCAGAGCTACCAAGGCCAGTGGCAAATAGATCAATCTCCCTT
GGGCGGCGCCCGCTTCACTCTGTTTTTACCCAGAAGTTGAGATTGGGAAATAGTACATTCATTCCCCATCCTTACCGATT
TCCAACAAGGCTAATCTTACAAAATGGCACCAATGCCCCCCTTGATGTGCCAACAAGCACAGCCCAAGTTTCCGGCAATG
GATGTTTCAGCCTGCCGCAGACTTATGCACAGGCGATCCTGTGACATGGCGAGAATTGCATAGCAACATGCTTTCGAGCG
CGAGCCTGGGACGGGGAGCTGGCCGTTAAACAGGGACGTTGTTCGAGTACGTCCCTTATCTCCTTGGATGGAGTGTATGC
CGACATTTGTCTGGAACAAATGCGGTGGTAAGCTCTGCCTCGCCATCCCTGGCTCGGAAGGTCACAGTTCCGCCTGTGCC
TGAAAAATAGGTGTATGTCTGCAGATCTCTCAAATATTTCAAGCTATTTAGGACTAACAGAGTTGCACCAATTCCCCCCG
GTGTCGCCGAAAGCCGTTGGCACAAATAACATTGCAGAGAGACGCCCCCTCAGGAAAAAATCGCTTCCCAAAGTAGCGTT
GATAGCCTGTATGCGAGAGCTGTTGGTTACGCTCAATACCATGATGAAAAATCGAACCCGATGGGCGAAAGCTATCATAA
TTAGCGAAATATTTATTGGCGGAATGCCACCGTCACTCGTTATGTTTCAATGCCTCGTTCCTTAAGCATATTTTTAAAAA
CTATTTGAGCCCATTTAATTACTATTTCAGAGTTCCCAAGTTCATCCTTATCCAGGTAAGATATGAGGACAGGATACCCG
CCGCCGGGACAATACTTTGAATGTTCGAATCCATCCCATTCCAAACCCAACCCACGAACAGGTATGCTGGGGTCTCCGTT
AACCCAGTAACTTACTTTTTCAAAATATCCCGCAGATATCAGGGATTCACCAATGTTTATTGCTTGTTCTACGGATTGAA
AACAAACAGGTTGATAGGTAGTTTTATTCGTCGAAGAGCAACCTATAAACAGGAGACTTAAAAAAGCGAGGAACCAAACT
CTCATAATATCTTCCTTGAAAAATAACGCTCAAAATAAAGGATTGACGCCATATTCGTTTGTTAAATTCACTTTTTAGAC
GTGTTCCGGAAAGTATCTGCGACTTGCTCTAGTACCGCTTTGTACTCGGCATTTGTCATTGAATCTACTTTAGAAATGTC
TGGCAATCTGTTGGGATCCATTTTAGATATTTTCCCAACCTTGCTTTGAAAGCCAACTTCTTCTGTAAGGGAAAAACGGG
CTAATTCTAAATTGCGTTGAGCCCTTGCCTGATCTATTACATTCTTTGGGCACAAAATGCTGCCATCATCGGACACTCCT
ACGTATAACGAGTTGTTTTTGTAGTCATTACGTAAGTCTGAAGATGCCTTTACTGACTGCATTGCATCATTGTAAACCTG
TTCATTTCCACCAATAAAACACAATACTGCATTATTTATGGTTTCTTGGTTCAATTTGGACTTATGATCTCTGAGACGTT
TCATAGTTTGTTTCCAATTGACGTCCACCCCAGCAATCATTCTACGACCAGCTCCATATAGAATTTGGCATTTTGCTAAT
TCTTCTCTCGCTATATAAGACAGTGTGTAAGAGCGTGCATATGACTTTTTCTTAAAAAGTAGCTCCGATTCTCGGATAAG
ATCTCTTGCGTTAGTTACTAACGCTGCCATGTACTCATCAATTTGATTGATATTTAGCGACATTTGCTACCTCCTTGAAT
TTAACGCCGCCAGCACAGGCCGGAGCACGCAGTGCGGAGGTCCAGCCCCGAAGGGGCGATTGTGCCTGGCCTTGTTATGT
TTTTGTACATGCTAAGTCCTGTGCCACTGCCAAGCGAACTTGATTCATTTTGCTTAGCCCGTGTAAATAGGGCTTTATTT
CGTTCCTCTCTAGTAATGGCGCCTTCGAGTTGTCGTATTTGTCGATTTCTACGTGAACTAGATAGGAGCCACCTATTAAA
ACTGTATAAGTCTTCGAGTTGCTCTGGGGTCCAGTGTAGAACATAAGCATTCTTAGTTTCATGACCATCAGCTTCTAATG
CTTGTCGGAGCTTCGAATCAGAATTTTGTAGGGCTTCATTGGATTGCAGCAACTCTTCTCGAAAGTCGCTTTCCATTTTA
CTTCCAATTAGCTTCATCTACTCGATGCCTCGTGAAACATAACGCCGCCAGCAGGGGCAGACAAAACGCGCAGCGGTTTG
GCTGTCCCTCTGGCTGGCTTTGTTAAGTGTTACCCTCTACGCTGAGGGTCTTCATTCGGCCCAAATTCACTGGGGCCTTT
ACCTGAGCTAATTCCTTTGGCAATAGCAAAACCAGAAACAGCAGACAAAATTGGTAACCCAGCTTCTGCGCTTATGGTTT
TTGTGATCAGAAGAATTGCCAGTATTAAAACAATAAAAATAGCAATTACAACCTGACCATAGATTGCCCAAAATTCATTT
CTACGCTCTCTATGATCCGAGTAGGAATCAACAAGCGCCTTTAGTTCATTATTCGTTGGATGGTTGTTAAGAAGCCAATC
TAGTAGGCGGTGCTCTTTTACCCTGAATGAATCCCAGCATGTTTTATTGTAAATATCTTTTCCAAATCTATAGACACCAT
ACAATGCCGCAATACCCAGAAATCCTACGCCAATAGATAGCCAAAACGCACCATCGTTTAGCTCGAAAGCTATTTGATTC
TCCATAACTCTCCTAGACACTTAACGCCCTGTTAAGGTGTGAGCAACGCAATACCGATGCCGCCGCATACCACCTTAAAC
ACTAAATTCAACGCATAGTAAAAATGCCACGCGTTGCGAATCACTCTTAAACAGATTATTAAAAGTATGTTTCGATAAAT
TTCCCATTAAATGCGAGTAAAAACTTTGATAAGCACTTACAAAGCTCTTCATCTCTTTCTGAGGCTAATGGATCTTTTGA
GCCATGAAATAGATTGTTTCGAACCTGATAAATTACGGCAAACAGATCCGAACACTCCATATCAACAATCTTGATATTTT
TCTGTTCACTGTTAGGTACACAATCTCCCGTAAGCACACTTATGACCGGAAGCTGAATTGAAAGATTCAACATATCTTGG
GATTGCTTTACTTCATTCAACAATTCATTCGCTTCAGTCGAGTTAGAGAAATAAACAACTTGTTTCTTGTCGCCTGGATT
TGAACCTATCGTTGAATCAGGATGAGATGCATATACACCATAAATGTGATTGAATGCTATCCAGCTTGAGATAAAGCTCA
TAGCAAACTCATTACTTTCAATATCAACACACGCTCTAGTGTGCCAGTTCTCTACTCTCTCGGGATTTCCAAGATCTTTT
ATATCTGAGAACATAATACGTCCTATCTACTTATGAATACTTTTAACGCTTGGTTCAGGTGCGCCGTAGGCGTCACCTGG
AGCCACTTGTTATAAGTCAATTGCAATAAACTAGCTAGCCATCAGAACATGTTCTTTTGCAGGATATAGCATTGATATAT
CACATTTCATCGCCACTCTCTGCCTGAAGTTTATCTTTGATGGCTGAGAAGAAATCAAACCTCTTATTTTAACCATTAGA
AGTGGCATTAAGTAATCTTTACCGGAAACGTATTTAAGCATTCTACACTCGTTAGTTTTCATGAGATCAATAACCCCAAT
TCTTGTAGAATTGTACTTAGGTTCACCTACATGTTTTATAGATGCTGCTCTAACTTCCTTAATTCTCTTCAAGACAAGCT
CTGGACTTACAAAACCTGTATTTGTTTCATATAGATTCGACAGGGAATATTTAATTGTCTTTATTGGTGTTGATAGTTTC
TGTGCGATAGCATATTCGGCAAACAGAGGAACAAGATGTTCGCTATTAAAATCCCTCCACCCTTCAAAATCTAAAAGTGC
TTGCAATGTATCCTTGTCTTTATCAATATTCTCTTCATCTACAAATTCAATAATTGCTTCACTATCTATTAATATATTTT
CAATACAGTATCTTGGTAAAACAAAAGTTCCTTTAGGGATTGGTTTAGGTTCACCTTTTAGTTGATAAAGGTCACCATCA
ACTATAAATAATGAAGGTCTTTCTACTTTTTCTTGTAACTCTTCACACTTGCTTATAACATTTGATCTCGAACCGATAGG
GAATACGTTGTCAATATTGTACTCACCTTCAAAAACTCTTTTGAATAAATGTTTAAATAATTTGGCATAGCCTTCAGCTG
TGTCTTCGATATAAATATCGATATCGTTATAATCTTCAAAAAAAGCTGATTTAGCAAATTTAGCACTTGAACGTCTTTCT
GGGAGCATTTTTACTTACCTGATACCTTTACACTTATTCTTATAATCACCAACAATATCAGGAGAATGTGTCGCCATAAT
AAATTGGGTGCTTGGACTGATGCTTTTTACAACATCGATAAACATTTCTTGCCACTTCATATGCAAAGATAATTCAGGCT
CGTCAATAATAAATATTGACCCACTATTAGGAGACTTTTTGAAAATGGCATGAGCAATAATAATTAATATTTGTCTTTCG
CCTGAAGATAGTCCTTCGATAGTGCACTTGCTTCCGTCTGGCCGAACAACAACCAAATGACCAACAGGATCAATCACTAT
ATTCTTATCTGTGTCGTTTATAAATAAATTTATTTTCTCTAGGAATTCATTTATTGGTGAGAAGTGTTTATCGAGTTTAG
ACTTGTGATCATCAATGATATCCACAAGCTCAGATATTCTTTCTATCTGGGCCTGATTGGTTAACCACTCAATATTTAGA
CCACCATCTTTCGACTCCAGCGTTCTAAAAAGGCTATCTAGTCGGTCAAAAAAATGATTGATTTCATTTGTAACTCTTTT
GTCTAACACGTCAATTTTAGACAGGGCTTCCATTATTTCGTTTTTCCTGTCTAATAGGTGCGCACTATCTTTCCAATTGG
CATTTTCAAATTTATTCGGATCAAAGCTTGTGTATTTAAATGCTGAATACAAGATGCTGTTACGAAGCTTAATAGCTTGT
TTATCTTCAAAGTGTCGCATTCTTTTATAGGTATCTTGTATTCTCAGCTCAGTCTCCATAAGACTCATACCAAGAGAACC
TTTTAGTATTGTTCTTCTCCTCCTTCCAGTTTCCGTTATACTGAGCATTCTCTCTCTTTCAATATAATATGAGTTATCTT
TATCATTGCTTTCAATTCTTCTTTCAAGCCCCAAAAATGTTATTGGTGGCAGAGTTGAAAGTTTTTCCATAACTGGATGA
CCACTATATTTTAACTTTATGTTTTCAAAATAATCATCGTTATTTTTTCTGTTGAGAATGAAATCTATGCTTTCTTTATC
AAAAAAAGGTATGTTCAATTGTTCTTCAATGCTGCTTATAGATATTCTCAGCTCATCTTTCTCTCTTTCGCAGAGAATTT
CATGCTTTTCTTTTTTATGCTCTACAGTCAATATTATATTTTTAAAAGGGATATTCGAAAGATCCTTAAAATTTGCTGAT
AGGATTGAGTTCATCAATATAAGAGATGTTGTCTTACCACTTCCGTTTACACCTGTAAGAAAGGTAAGGTCATTATTGAA
ATTGATATTTACGTCAAGAAATCCATAGATGGACTCTGCTGAAAATTTTAATATCTTCATTGTTTTCTAGACTTCCCTCA
ATATTAATTTGACTTATAACAGCTGTATAGTGCGCATGCGCGTTTTAGTCCTCGGAGGAGTGTAAACGCGCATCGCTATC
TGTTTGTATTAGCTGGATATAATACCATTTAGTCCAAATATCCCTTGCAGCTAAACGCGCATGCGTGGTTTCCAAACCTA
TTATCTACCCGCTGTATTTTTTAACATTATGAATTTGATGCTATTTCCTAAAATGTTACAGAAATAACGCGCAAACTTAG
CTGCAAATTTCCGGCATTTTGTCCAGAACGTCAATAATACTGTATAAAAATCAGCTCTGAGGTGCTTGTCATGAGCGCTC
CAAGCCCTGCAAATAAGGGCATTAAAACCAAGCGCCCTACAACTCAGGCCCGACAAAAAACGTTAAGTAACGCCATGGCT
ACCGCACGGGTCCAAACTCTGTTCGTCCCTGCATACCGCTAAAAACGGAAAAATGCTACTGCCTCCGGCCTTAGGCTTAA
GGAAGTGCTAAAGCCAAGCATTTGAATTGGTTATACAATACCCAGTACTAAATTTGAAAACAATTAGCCAAAGGTCAAGT
TTTTGACAAAGGCAACAAAACCCTGATTTGGTTTGTTTTTGCAACAGAATTGACTGGGTGTTTGCATTCTTCCCTGTTTT
CAACGGTCACCGTCCCACCAGAACTAGTGCCAGAGCCTGAAAATGAGCTGTATGTCTGCGGACACTTCAGAGGTTTCAAG
CTACTCAGTGCTAACAGAATTGCCCAATAGGCCGAGGGGTTTTCCGCTGCATCGCGGGTCGCTGGGGGTTTGGAAAAGGG
GCGAGTCGATACAGCCCCCTTTCCTCGGGTGTGGTTTGGTGAGTGTCGCGTAGCGACTGGCTACGAGCACGAGCCAAGGA
AGGCGAGCTGGCCCTTTGCATTTGCTCCACGACTTTAGGCCGCTGGCACAGCGGCTATCATGGCTTTAAGCCAAAACTCA
CCAATAAACTAGGTCTTAGCTTCTGGCTAAGCAGCCGCCAATCACCTGCGGTGCGTCTTTCGCACAGGCGCTCCTGTGAC
ACGGCGTGAATACGTCCCAGTAAGCTCTGCCTCGCCATCCCTGGCTCGGAAGGTCACAGTTCCGCCTGTGCCTGGAATTA
GGTGTATGTCTGCGGGCATATAGGTAACTTCAAACAAGTTAGTTCTCACAGAGTTGCACCAATTCCCCCTTCGGAGCCGC
CGCTGGCGTTGTTGCAAATTGGCGTAGCCGAGACAGGGATGTCGAGGCTCGAAGGTCGAGCATGGATGCGAGTCCTGAGT
GTAGCCAATTTGTTTCATAAGCCAGCGGGGATTTCGGCTACGTCGGGGTGTCCTTGGGGATGCAAGGGGCTTTGGACAAG
CAAAGCCCCTTGCCCGGTGTGGTGTGGAACACCACGACCTTAGGCCGCTGGCACAGCGGCTATCATGGCTTTAAGCCAGA
ACTCACCAATAAACTAGGTCTTAGCTTCTGGCTAAGCAGCCGCCAATCACCTGCGGTGCGCCTTTCGCACAGACGATCCT
GTGACACGGCGTGAATACGTCCATGTAGCCTCGACGAAAACGTCCCTGTTTTCGACGGTCACAATTTCGCCTGTGCCTGG
AAATGAGGTGTATGTCTGCGGACACTTCAGAGGTTTCAAGCTACTCAGTGCTAACAGAATTGCCCAATAGGCCGAGGGGT
TTTCCGCTGCATCGCGGGTCGCTGGGGGTTTGGAAAGGGGGCGAGTCGACACAGCCCCCTTTCCTCGGGTGTGGTTTGGC
GAGTGTCGCATAGCGACTGGCTACGAGCGAGAGCCAGGGATGGCGAACTGGCCGTAGTGCATGGATGCACTTGCTCCACG
ACTTTAGGCCGCTGGCACAGCGGCCAACATAGCTTTCAGCTCAAAATAGCCAAATAGAATAGGTTGGACTTCCAGCAACT
GATGTCTCACATTGCCTGCCGCAGGCTTATGCACAGACGAGCCTGTGACCCAACATGAACACGTCCCTGTTTCGATGGTC
ACAGTTCCGCCTGTGTCTGGAAATAGGCGTATTCCTGCGATGCCAAAAGACTCAGTTCCACTACCCGCTTCCCCCAAGCC
GCTGCTTGGAGATCATTTAGCCATCCAAAAGCCTTCAGCTTATGTTCATCAAAGGCCACTTATTCTGAAGCCACTGGTGG
GGAATTGCATCGCAAGGCCTCAGTTAGCTCACTTGCCAGGCTGGTAACCATACCGGCCTAAAGGAGGCAACCATGAACAA
GCTGAAAATCTGGCTGCAGCACAGTGTACTTATCCTGTGTCTGTTTGGCCTGCCAACTACGGCGCTGCAGGCCGCCGAAT
CCGGCAGTGATATCCGGGAGCCCGAGCTGATGCAGCTGCTCTCCCCTATCGCTCTCTATCCGGACACCTTGTTGACCCAT
ATGCTGATCGCCTCAACCTATCCACTGGAACTGGTGCAGGCACAGCGATGGCGCAAACAGCGCAGCCATTGGAGCAATGA
ACGCCTGATGGCCGAAGCCGAGAACCAGGATTGGGATCCCAGTGTGATGGCGCTTATCGCCTTTCCGGAAGTGTTGAACA
AGATGAGCACAGATCTGGACTGGACCGCCCGTTTGGGCGAAGCCTTTATCGCCGATGAAGGCCGGGTGATGGATGGGATT
CAAACCCTGAGGCAAGCCGCCTGGGATGCCGACTCATTAAATGACCTGGGTAACCTTAACGCCAGACGCGACGAACGTCA
GATAGTGATAGCACCGACCCGCACCGAGGTGATCTATGTCCCTTACTACGACAGTCGCCGTGTCTATGGCCACTGGCACT
GGAGCAGCTATCCGCCTATCTATTGGGACCCTTTCCCCGGATATGTACGCTACCACTCCAGTCCGTTTTACTGGCGCAGT
GCCGGGGTCAGCATTTCATTTAACTTCTTCTTCAGCGCCTTTCATTGGCATGACAGAGTGATCTGGGTTGATTATCGCCA
CAAACACTATAATCACTACCGGCCAAGACTGGCCTATAGCCAGGGAGCCCAGCGCTGGAGCCATAACCCACACCACAGAC
GTGGCGCCCATTATCGTCACCCTGGGCTGCAACAACGCTACAACAAGGCGGTATACAACAAGCCGCACAAGCGTTATGAA
TCCCAGGCCCGCAGCTTCAACCACAGCCAGAGGCTGCATCAGGACAGAAACAAGCAACAAAAGCAGTTGCAGCATGAGCT
AAAGCAGCGCAGGGAACACAATAGCCGCGAATGGCGCGCCGCTGACAAGAGGGAGAAGATGCATAAGGGCGAGCCACAAA
AAGTTCGCCAACTGTCACAGCAGCCGTCATATAGGAGTGCCAATAGGAGTGCCAACGCCGCCGACAAAACGATGCGGGTT
AAACATCAGGCCAGAGACAGACAGTTGCAACAGACCTCAAACCGGCACACTAACACTACTTATAGACAAGCTGAAAAGCG
CCAGCAACAGGCAGATAAACAACAGCAGCCACAGAGACACTATCAGCCTCAGAGCCAATCTAAGGTGCAGCATCCACAGC
GAGCTCAGCCACAGCGCCATCAGGCGGAGCAACGCCAGCCCAGCCGTTCTCAGGAGCACAGACAACGCACAGTGCATCAA
CAAAGAGAGCGTTGAACAAAGAGAGTGTTGAAAAAGCTGAGTTGAAAAAGCCGGGTTAAAGTAGCACTTGCCCTAAAGTG
AAAACGAATGAAAAAGACAGGTCCAGCACTGGCCTGTCTTTTGGGGTGTAGTTGTATGACTCAGATAAAGCCGCTCAGAC
GGCTCTGTCGTCGTACAAGTCGATTTGAGTCAGCGCCGCCACTTCTTCGATATAGGCACGCACTCTGGCCGGGAATACCA
GCCCCTTGACCATGGTCAGATTTCTCAGGCCGGGGAACAGATTGATATCATCAATACTCAACTTATTGCCCCGCTCCGAC
GGCAATTGCAGCCAGTCGAGCCGCGGCCAACACTTAGCCAGGCCCTCAAGATAATCGGCCGTTTGCGCAAGCGCTTTTTC
GAAAGACATCTCTATCATGGCGCTCTTGTTTTGGGTAAACCAGGCAATCGCCTCTTGGCTGCCAAATTCAGGCAGACCAA
GCAACACACTGCGGGGATAGAGCAAACGACTGCTGAAATAACCGGATGCCTCCTGCCATTGGCTGACCGCATCGGCCTGG
CTGGCAAGGGTAATGACCGGCTTACCATCCAGATTATCCAGATAGCTGACGATATCCAGGCTCTCGGCCATGAAGCTGCC
ATCGGCTTTTTGTAAAATGGGCACCATATTGGCACCGACCATGGCTATTCTGGACTCCACATCATGGTTTTGCAGATAGA
CCCGCTCCACCGGCAACGCCTTAAGCCCCACCAGCATCATAGCCTTGACGCAATAGGGACAATGGTCAAACACAAAAAGC
TTCATCAGTACTCCTTAGCTTCCTTGGAACTGTCAGGGCCATCAGCATATCCTCCGAGGCCGGAGCTGGGCAACTCCTGA
CTGGCCGGCGGTGCAAACAGCAAACGCCAACGCTGCCTGAAACTAAGTCCGGGGCGGCTCACTTCCGCCAACATATCGCG
CCATTCGGCAAAGGTGACTGTCACAGGATTAAAGCTGTTCACCGGCTTGGTAATACCATAGCGCACGGTTTCCCGCTCCG
GCTCGAAGCTGCCGAATAATCTATCCCAAATGATCAACACCCCGGCGTAGTTCTTATCTATGTACTGAGGATTGCGGCCA
TGGTGCACCCTGTGGTGGGACGGCGTGTTGAATATCCACTCCAAGGGCCCAAGACGTTTGATGGCCTGGGTATGGACAAA
AAACTGCAGTCCCAGATTAAGCAGCACCACAAAAACCACCCAGTTGGGGTCGAAGCCTATGATCACCAAGGGTAGCCAAA
ACAGCCACATGCCCGCCAATGGGTACATCAGGCTCTGACGAAAGGCGGTGGAAAAATTCATGTTTTCCGAGCTGTGGTGC
ACTACATGGGCTGCCCACATCCAGCGGCATCTATGGCTGGCCCGGTGGAACCAGTAATAGCAAAAGTCCTGCCCCAGCAT
CAGCAGCACAAAGGTCCAGCCATTCATCTCAATGTCGAACAAACGCCAGCCGAATAACCACAAGTACAGTTTGGCCAGCA
GTAACCCTGTGAGAATATCGGCGCCCTGGTGCATGCCTGCCAGCACAAAGTTACAGAAAACCTCCGCCGGTCGATAGCGG
GCATTCTCAGGCAAACGTCTGAGGCGGTCACCGAAAAACCATTCCAATGCCATACAGATGAAGAACAGAGGCGCCAATAC
CAGCAGCAGCCATTCAGGGTGTGAAATAAGTAAATTGAAATCCATTTTTATTCCTTTTATTCCAGCTCACCACTTGGCAA
AGTGATCTTCTGTCAGGCCGCTCTGCTGCACCAGCTCATGGCGCTTGCCCAGGGAGTCTTTGACCCAACCGGAAAACAGC
CCGGTATACTGGCGAAAATTGCTTTTAAGCAACCCCAGGTTGAGCCTCTCGCTGCGGCACCCCAAGGGCGAAAATGCCAA
CTCCAGGTCGCCGCGCTCAGACCAAACTCGCCATTGGCCGCCGGATGCAGCCCTGCGGTCAAACTCAAAATGCACAGGCG
ACAACAAATGCCTGGCACCATCGACCCAGAGCACGTTTTCACAAGAGCCGGTCTCGTTGACTCCGGCCGCCAGATTTAGC
CCCAACCCCTTACCCTCAATATCGGCATTGATAGAGGCCCAGCGCCAACTGGTTTCCCGGCGCATAAAGCCTGCGGAAAA
GTCATAACCGGCTCTGGCATGCAGCAGAGGCTGGGGTTCATGATTGAAGGACAACTGGCCGGAAACCTTGAGGGCATTGT
GTTTCTGGGTATAGGTCCAACCGCTGTAACCGGTTGGACTGCAAAGCGCCATCGGCAAGCTGAGCGGTTCGGGAACCAAG
GTCAGCTCCCCCTCAAGTGGCATTCCCTGGAGTTTAAGATCCAGACTCAGTTGCCATTGTCCCTGCTCACGCCGAAAGTG
AATGCCGCCCATACGGCTCTCCCCCTGCCATGGCGAACGGCTCAGGTTAAAACCAGCGGGTGGCCGCAGCAGATTCTGCT
GATACATGCGACGACTCTGCACATCAAACAGATAACAGAAACCACTACCAAGATAGGCGATATCCGCCAAGGCAACGCCC
AGCATCCATCTAGGACTGTTAAGACCAATAAACTCAAACTGCTTATAACTGCAACGCTGTTTCAGGCGTGAAACCCTGCG
GTCCATCTCATTGAACAGCTGAAAGTCTGCCAATCCCAGGCTTTTCGGCGGGCCGTCGAAATGACCAAACAGAGGCCGGC
CGTGAACATCTATCAAAGAGTCAGGTGCCGCCTGGGTTGCAACCCCGGATTGAGTCGTCGGCAAAGGCCCGGATTTCAAT
TCCAACATATTCCCAACAGGTGTTTTTAGAGCAATAACTTGACTCTACCCTGTCGCCGTCGGAGATTGAAGCCTTGAATG
TTACAAAAATGAAAAAACCCCGCTATACGGGGCTTTATCCGGTTTACTATGTCATTCAGAAACGGTAACTGAGGCCGACG
AATACCCCTTGATAGTCGAAGTTATCCGTCTTCAGATACACGTATTCTGTATTGATGCCCAGATTGTTGCGGAAACGATA
TTCCCAACCGGCTGCCGCATGCAGGCCGTTTTCAGTGTCATTGAAGCCGGCGCCGTCTTTGGTATATTGATATTCGAGTT
TAACCCTGGCAGCACCCAGCTTGGCATAGAAGCTGTTGCGCTCGGTAAAGCCCCAGCGGCCATAAAGGGACACTCTCGCC
GCCTCGAAGCTATCCATCTGCAACTCGGTAATGCCGGAGGTAAAGGCATGGACTATCCCGGCGTCGGACCAAAGGTAACC
CGCTTCAACACCCCAGTTTGGGGTGAGATGATAGCGATAATAAAGCTCTGTGCCCCAACTGTCTGAGCTGTCGTTGTCTT
CGGCGTTACCGGCATCGGGATTGAAGCGGCTGATGTCATCATCATTCTGCACTCCAAGGCCTATACTGCCCCCGATAACA
TGTTTGCCTTCTGCGGCGTTGGCTGCCGGTGCCATCAAGGTCGGCATCACCAGTGCAGCTGCCAATATAACGTACTTCAT
ACGATTCCCCCATGATTTATAAGTGTTTTACGCGCGGATATTGCGCTTCGCTGTCTGAACCCTGACTGAACCAAAGTCGG
TTATCTGCCATTGTCAGATGCTGGAAGCCAAACTCAAATCTGGTTATCCTGATGCCACCTTTTTTACAGCTTCGGATTTT
TATGAAACGGCTTGCTACCTTGATGCTGGGGTCGGCGCTGCTCTTTGGCTGCGCCAGTCATACCCCCAACTTTATTGCCC
TGAGCCCTGAACTGCCTGCGGTCACGCCACAGACTTCGCTGGAGCCTGCTCTGGCGCTGCAAACCCTGGATACCCGCACC
GCCAACTTTATTGTGCGATTCAATGAAGATGGCAAAGCCGCACGCCTGGTCAGCCCGGCCGAGCCCCCCAGGGCCCAACT
GGATCAACTGTTCCGTCAAGGTTTTGCCAAGGCCGGATACCGAATCGATCCCGCCAGTGGAAAAGAGGTGCAGCTGCAGC
TGATTGAACTGCTCACTGATGTGGATGAATCCAGCTTCGGCTTTGAAGCCAAAACCAATGTCAGCATCAATCTGCTGGCG
AAAAACAGCAGCCATACCCTGACCAAGCGTTATAAGGCCAAGGGGCTACTCAAGGGGCCATTCAGTGCCGACTTCGCCTC
GCTGGAACTGGACATGAACAAGCTGATCACCCAGTTGAGCGGCGAAATACTCAACGACCCCGAGCTGCACAGCTTTTTGC
AGCAGTAATTTATTGGGCCGGTCTGTGACTCACAAGCCGGCCCGTCTGCAACACTATGATAAGGAATCAGGTCATGAGCC
GATGGATACTCGCAGCCGTATTGATGCTGACCAGTCAGCTGGCGCTGGCGTTGGATATACAAAAAGACAATCTCTACCCC
CAAGTGGAATTTGATACCAGCATGGGCAAAATCGTTGTTGAGCTCGATCGCACCCGGGCGCCCATCACTGTGGACAACTT
TCTCACCTATGTGGTGCGCGGCGACTACAACAACACATTGTTTCACCGCATTATTGCCGATTTCGTGGTTCAGGGCGGCG
GCCTCAGCCCCAAGTATGAAGAACTGCCTTCAGACAAGCCGATAGTCAATGAGTCGGGCAACGGCTTGTCCAACAGCCTA
GGCACTATAGCCATGGCCAGAGAGAATGCCCCCCATTCGGCCACCCGCCAGTTTTACTTCAATGTGGCCGACAACAAAAA
GCTCGACCCATCCTCCAGGCGCTGGGGCTATGCCGTATTCGGTGAAGTCAGCCAAGGGCTTGAAGTTCTGCAGAATATGG
CGCTGGTAGAGACAGGCACCAACAGCACCTTGGGTTGGCCCGATGTGCCTGTCACCCAGGTTTTGTTGAAGAAAGCCACA
CTTCTGCCAAGAAATTAATCCAGGCCCGGCTCAGTATCAAAAAGCTGTCTATACTGAACCTGGCAAACATAGGAGGCGAT
CTGATGACCCCGGAAGAGTTCATCGATGTGAAAGCGCCCCAACTGGCTCATTACGGCAAAGCATTCTTGAGCGACAAGCT
GGAATTTAATGAAGTCAGATTGTATCTGTGGGATACCCTGGAAGAATGGCATCAGCTGAACTTGCAGGGGGAAGCGCAAA
CGGATGTCGAACGCGTATTTTGGCACTTGTTGTACGCCTTCGATAAATGGCCCGATTGGGTATTGCGCGGTAACCAGTTT
TTGCGCCAGCAACTGGACGACTGCTGTGAATACCTGTTCGGTGGTGGCCCCATACCCGAAGGCTGTATCGGCGTCAGGCC
CTGAGACAGACGTTAATCTACCCCGCCCGGGTGACACTTTAATGACACAGGCGACCAATCCCCGGCTTTGCCGGGGATTT
TTTATTGGGCAAACACCTAAGCACGCCTTGAAGTCGCAGGCGCGGGCTTTTACTCTAAGGCCTTTGACTCTCACCAAGCC
GTGCCATGCCTCAATCTTTTTTTGCCAGCACCCGAGACGCCCTGAGTATCTATTTCCACAAGCGGGTACTCATCTTATTG
CTGCTCGGTTTTTCCGCCGGCCTGCCGCTGATGCTGGTATTTTCCACCCTGTCTTTCTGGCTCAGGGAAGCCGGGGTAGA
CAGGGCCGCCATTGGCTATTTCAGCTGGGTAGCCTTGATCTATGCCTTCAAGTGGGCCTGGTCCCCCCTGGTCGATCGCA
TGCCCCTGCCTTTGTTCAGCCAACTCTTTGGCCGCCGCCGCGGCTGGATGCTGTTCTCCCAGCTCTTACTGATAGCCGCC
ATTTTGGGGATGGCAGGCAGTGACCCCATGGAAGATCTCACCCATCTGGCACTCTTTGCGCTGATGGTGGCCTTTTCCTC
CGCCACCCAGGACATAGTGGTCGATGCCTTTCGTATCGAGTCGGCGCCGGAGAAAATGCAGGCGGCACTGGCCGCCGCCT
ATCAGGTGGGCTATCGCAGCGCGATGATCATAGCCACGGCAGGCTCACTGACTATCGCCGCCTGGGTTTCTCCCACGCCG
GAAAGCTATGATCTCCAGAGCTGGCAAACCGCCTATCTGATAATGGCAGGTTTGATGAGCATAGGCATACTGGCAACACT
TTTTGCCAAAGAGCCGGCGGTGGATATCAGCTCTATCGGGGAAGAGGAAGCCAACCTCAGAGACAGACTCAGGGCCAACC
TGGCACCCAGACTCTCTGTCTGGGCCGCGCCAGCCAACCTGTTTATCCTGCGCCATGGCAAGTTACTGCTCCTGCTGCTG
GGGCTTTATTTCTGTTTTAGCCTGGCTGAGCCTTTCACCCAGGTACTGCAATCCTACTTTCCGAGTCAGGCCTTGAATAC
AGATGCAGTCACTCTGGCCTCTATGGGGCTCATTCTGCTGCTCTGGTTGCTGATCTTCGGCGTCAAAAGTAAAGACAGGG
CTATTCAAGAGCAGGCGGCCAAGCAGCTGACCCAGGCCGGCACAGATAGGATGGCCGCCTTTATCTCCTGGCTTTACAGT
GCCGTGGCCCTGCCCTTTATCGATTTCTTTCGCCGCTACGGCAAGAGCGCGATTCTGATCCTTATGCTGATCTCCTGCTA
CCGGATCTCGGATATTGTCATGGGGATCATGGCCAATGTTTTCTATGTGGATATGGGCTTCAGCAAGGAAGAGATAGCCA
CCTTGAGCAAGGTCTATGGTCTGATCATGACCCTGGTGGGCTCGGCATTCGGCGGGGTGTTGTTGGCACGCTTCGGCACC
ATAAAAATCCTCTATGTTGGCGCCTTCCTGGTGGCCACCACCAATCTGTTGTTCGCCCTACAGGCCATGGTGGGCTACAA
CGTGCCGCTGCTGACCCTGGCGATTTCGGTGGACAACTTCAGCGGTGGTATCGCCACTGCGGCCTTTATCGCCTACCTTT
CCAGCCTCACCAGCAGTGGCTACAGTGCCACTCAGTATGCGCTGCTGTCTTCAGTGATGTTACTGTTTCCCAAGTTTATT
GCCGGCTTCTCCGGCGCCTGGGTCAACGCCTTTGGCTATGTGAATTTCTTTGTCAGCGCCAGCATCATAGGCTTGCCCGT
GCTGCTGCTGATTTGGCTGGTGCAAAAAAACAGCCCGCCGAAGCGGGCCGATACGGCTCAAGATGCGCTCAAGTCGCAGA
TTAACGACTAGTCGCGGAAGTTATTGAACTGGAATGGCTGGCCCAGCTCGGCATTGCGGGCCAGCGCCATCACAGCCTGC
AAGTCGTCACGCTTCTTGCCTGTGACCCGTACCGAGTCGCCCTGGATTTGCGCCTGCACCTTTACCTTGCTGTCTTTGAT
CTGTTTTACCAGCTTCTTGGCCACATCGGCTTCGATGCCTTGTTTGAACTTGACCTTCAAAGAGAACATCTTGCCACTGT
GAATCGCTTTCTCATCCACTTCCATCGCCTTGGGATCCACATTACGGCGGCTCAGTTGGGTTCTTAAAATATCCACCATC
TGATTGCACTGAAAGTCAGACTCTGCCGACAGGGTCACCACAAAGTCTTTATACTCCACCGCAAATTCCACCCCGCGGAA
ATCGAAGCGGGTATCCAATTCACGTTTGCTGTTATCCACTGCGTTACGCAGCTCAACGGCATCTACTTCTGACACTATAT
CGAATGAGGGCATTTCGTCGCCTTTTACTTATCAGTCAAACCAATAGCGCCAGTCTACCCTAAGTTGAAGCAGAGCTGAA
TAAATCCACGTCTGCTGATGACAGCCAGGCTTTATTTTGACTATGATGTTCGCCAAGCTTTCCAACCCTGCGTGATTTGT
GATTAACCGACAGTTGCTGTTTAAAATTGCTTTGTTGATTGCCCTGGCGGTGATCAGCTACCTGGTTTTTTCCAAGCCGA
ACTATCCACAGAGCATCCCTAATCTGGATAAAGTGGGCCACATAGGTAGTTTCTTTGCCCTCGCCTGGCTGACCTACCTG
GCGTTCCGCCCCCGCTGGTACTTGATGTTTGCCACCCTGGCCGGCTACGGCATTCTGATAGAGATGGTGCAATCCCGTCT
GCCCTACCGCAGCGCAGATGTGGCCGACTTTGTCGCCGATATGGCCGGAGTCGTACTCTTCTACTTCTCACTCTGGGGCT
ATCGCAGATATTTTCGCGCCGCCATGTTGAGGGAGTAACCGGAATGCAGATAGGGATCCTCGGCGTTGGGGCAATAGGGC
AACTGCTGGCGCAGCAACTGGCCGCAGCCGGGCTTGAACCTTGGTTATTACCAAGAGCCAACACCCCGTCATTGGCTGAG
CAGGGCGAAGAGCAAGTCTATACCCTGGAGCTTGGTGACCAGAGTCTGCAAACATCCTTTCTGTGCCTGGCGCAGGACTC
GAGCAAGCTCAAGCAGCTCAATCTCTTGCTGGTCACAGTCAAAGCCTATCAGGTTGAAGCGGCGCTGGAGCCTTTGCTGC
CAAAACTTCCCCCGGATTGCCGCATCCTACTGCTGCACAATGGGCTTGGCCCCCATCAAAGCCTGGCTGCCAAGCTGAAT
GGCCGGCCGCTGAGCCTGGGCACCACCAGCCAGGGAGCGCTGAAACTCAGCAGCAATCATATTCGCCAAACCGGCAGCGG
CCTGACCCAGATAGGTGACTTAATCGGCGCCCCCATGCCAGAGGCGATGAAAACCGTTCTGCTCAATGCCATTCCCGGCA
GTCAGTGGAGTGATGCCATTCTCGAAGCCCTGTGGCAAAAGCTGGCGGTCAATGCCGTTATCAATCCGCTGACTGCCATT
CACAGAGTCAACAACGGTGCCCTGGCCGCCCCCGAGTTTGAGGGAACAATCTGCGCCATTCTCGATGAGCTGTTACAGGT
AGCCAAGCAGGAAGGCATAGCGCTGACGTTCGATACGCTGCACACCAGAGTCAAGGAAGTGATACGGCTAACCGCCGCCA
ACTACTCTTCCATGTATCAGGACCTCAAGCACGGCCGCAAGACGGAAATTGACTATATCAACGGTTACCTGCAGCAGTGC
GCCGAGCAATATGGGCTCACACTGCCAATCAACAGCGAACTGGTAGCCCAGATAAAGGCGCTTGAATCAAATCTGCTTTA
ACCACTGGCCGCAGGCCCAGGCAATAAAGTTGGCCCAGGCGTAGCCAAATACCGCGATCAGAACCGCAAGAGGCACCAAT
GCCTGGCGATAGGCGCTGGTGACCACAGGCGCCGAAGCCGCCCCGCCAAGATTGCACTGACTGGCAATGGCGAGATAACC
GAATGGAAGTCTCAACGCTCTCGCCGCCAGCAGCAACAAGAAGACATGCACCAACAACCAGATAGCCCCGATAACAAAGA
ACCAGGGCAAAGACCAGAGCATACCGATATCCATCTTCAGCCCCATGATAGCCAACATCAGATATAGACAGGCATTACCG
ACTCTGTCGGCACCATAGGCCGCCAGCCGCCGCGCCGGTGTCAGCGAGAGGAGCACGCTGGCCGTCGTTAACCAGACCAC
CAGCCAGATAAAGGGAGTATGCAGGTGATAGGCTCTGGCCATAGGCCAGTGGCGGACAATCAGCTCCGCCGTCCAATCGG
CGCCCCAGTGTGCCAAGCCGCCCAGCATCAGCGGCAGGCAAAAGATCAATAACCAGTGATGGCTCTGTGCCAGACGTCGT
TCCGGCAAGGGCGTATCCAGCACAGTCGCCTGCGGCTCGCGGCTTCGAAGCCAGCGATTGATTTTGGCCTCGTGGGGCGC
CAGCGCCAGCAATATTGCCATCCAGATCCCTGAAAGCACCACATTCACAGTAACAAAAACCGCAAAGATACTGTCACCGG
CACCGAACAGTTCTTTCATCGCCATCTGATTGGCGGTGCCACCGACCCAATTACCTGCCAGGGTCGCCATGCCGCGCCAG
AGGCTATCCTCCCCCTGCGGCAGCAAGAGCTCAGGCTGTATGTATCCCACCAACCACAGCGCCAGCGGCCCCCCGACAAA
GACCCCCAGGCTGCCGATAAAAAACAGTAGCAGCAGCTTACCGCCACAGCGCCAAATACTGCCGATATCCAGCCCCAGCA
GCATCAACACCAGACACATGGGCATAAGGTAATCGACGGCAAACTTGGTTAACTGAGAGTCTTTTACCGCAATCAGCCCC
ATGGTGTTGAGCAGTGATGGCACGAAATAGCAGGCCACCATCACGGGTAAGAACCGATAACAGCGACGCCAGAAAGGGCT
GTTGAGACCGCTGGTGTAGAATATGCTTCCCAAGATCAGGCAAAGAATGCCAAACAGCTGAAAATCAGTTTGGATCATGC
CGGCCGTTGCTCATCGAACTCGCGTTGATCCAACATAAATTCCAGAAAATTGGCCGGTAAAGGGGCAAGCACTTCCTCGG
CCCGGCGGATCACCCAATAGTTACGTTCAAAGTCCCAGCCGGGCAGTTCCAACTCCACCAGATCGCCACGCTCCAATTCG
GCATCTATCGCCATAAAGGGCAAGATACTGACCCCATAGCCAGTGGCCGTGGCGCGCTTGATGGCCCCCAGAGTTCCCAT
GGTGATGGTTTGCGATGGCACAATGCCGACGCTGTGCAGTAACTGCATAGCCCTGACGCGGGCAACCGTCGCGCTTTCAT
CCAGATACCAGACTTCACGCGACAGGCGCTCGGTATCGACAACCTCTTTAGCCAGAAGGTTATCGGCGCCGCAAACAATG
CAGATCCTGTCTCTGAGCCAAGGCTCACAACAGAGATTGGCCAGCGACGGCTTGGCGTCAACAAAGGCCAGGTCCAGTTC
CCGTTCAGAGACCATTCTCTCTATGTTGCTTGAATCTTTGATCATCAAGCGAATTCCTGTGGCCGGGAAACATTGATGGA
ACACAGGCAAGCGCCGCGATAACACATAGTTTCCCGCAGTTTTACTGGCACCGACCGTCAGTGTGCCACATACGCCACTG
GCACTGGCGTGAAATAACTGCTGTACCTGCTGCTCTGACGCCAACATCCCGTTGGCGTATGGCAGCAACAACTCCCCCTG
CGGGTTGAGCAGCAAACCTGTCGCACTGCGCTCAAACAGGCGGCATCCCAGCGCTGACTCCAACTCTTTCAGCGCCATAC
TGACGGCCGGAACCGACATATGCAGCTTCCTGGCAGCACGGGAGATCTGCCCTTCGGCATGTATGCACTTGAATACCAGC
AGTTGTTTGAGAGTTATCTTCATCAGGGGAATCGCCACAGTTTGGGTTGGCGTATTTTAGCAATCCCGTTACCGGGAAAA
GTTGATCCAGCCGAGCCTGCGATAAGGCTCGGAAACCAGCTACAAATACTGTGACTCAGAACATGTGTTTCATCGCCAGA
GTCACCAGCTTGTCGTCATACTCCGTATAACCTCCTGCGTCGGTAAAATCGCCATCCAGATAGGTGGTTATCAAGCTGAA
CGTGGTGCTTTTGGAAGCTCGATAGTCCAACCCCAAAGACGCCTGCCAACTGGAGGCTTCTGTCACACTGGCTTTATCAG
CCAGGCTGGATACCACCTTGCCATTGCCTGAGTTGTCATACAGATATTGCGCCTTGAAACTGTATTGCTGCCAAGGGATC
TCCATGCTGGCAAGCAAACTGTTGCCACTGAGATTTTGATATTTCTGCGACTCGGAATGCTGATACATAAACCCCAACTT
GGCACCGGCCAAGCGAGCACCGGCAACGGCTCGCACCGCATCCAAGGCATTGAGACTATCGGCATAGGCCAGCGCCAGAT
ACCAGGCCTGTTGTTTCAATTTGGCATCACCCGCTGTCAGGCTCAGCGCATAATTGCCGTTTGAGCCATTTTGCTCCGGC
AAGTTATCAGCAAATTGATAGCTCACGCCCAACTGCACTCCATACCATTTGGGTGAGTAATAAGTAGCTGAATCTCCCAG
GCGGTCATTCCCGGCGATAATTTTTGCCATATCACTGGAAGTGATATTGAATAAATCCACCTTACCTTCTGTCTTTTTAA
ACACAGTATCATTACGACCAAATACCAGTGTACCTAATTGACTTTCGATACCCAGATAAGTATTACGGGATTTAAACAGC
GAAGAAGTATCAAAGTAGCCGCCGTTATTACCAAACTCCATCACATAAACAATATTGATATTGTCGTTGAGTTTTTCTTT
ACCCTTGACACCGATAAAGGAGGCATAGTTTTCCAGATAAGCACCGTTTTCCTTTCTATCTGACAGCAAACCGCTGTCCG
AGTGACTCAGCCCAAGCCAAGCCCGGCCATAAAAGTCAGGTGCAGCCTGGCTGACCAGCGGCAACAGCGAGCAGGTAATT
CCAGCAACAATCGTTTTTCTTAGGTTCATCATTTTGTCTCTTTATATTTATGAGTTGAGATATGAGTTAGCGCCGGAATA
TAGTAAAAACTTTTATGCCCATTTGAGCATTGACTGGATCACACACTCATAACAGAGGCATCATTTTCAATTTTATTGAA
AATGAATTAAGCGAATTCAAAACCATGAATTAAGAAAACTTGAAACCTATTTCAACAATTAATAACTCGATATCAAACTT
GAGCCGCCTCACCTTTTTTTACATTTTATTTGCTCATGCTAATAACGAATCCAATAACAAATATTTTAGGGAGCAATATG
AAACTCACTTATCTCAGCGGTCTGCTGGCCTGTTGCCTTTTCGGTGCAGCCGGAGTGCAGGCGGCACCTCAGGATCTAGG
CAAATTTCACAGCGACAGCCAGCAAGGCTGCAAAACCTGCCATGTTTCGCCTAACAAGATTGACGACAGCGAGGCCCATG
AAAATCAACAGTGCCGCAGCTGTCACGGAGACTACAGTGACCTGAAGAACCCAGCCCTGGAGATAGATCCCCACGGCTCT
CACCTGGGTGATATCGCCTGTACCAGTTGCCACAAGGGGCACGAAGCACCCAAATTTTACTGCAATGAATGCCACTCTTT
TGAACATAAACCCATGCCCTTTGCCGATGTCAAAGCCAAACCGGCCTGGGACAAAGAATGGGATCAGCAAAAAATTCAGC
AGGCTATCGCCGCGGGACCAAAACAAAGCACAGATGTGGTGGTAATAGGTGCCGGCAGTGCCGGCTATAACGCTGCCATC
AGCGCCAAACAGGCCGGGGCCAAGGTGGTATTGCTGGAAAAAGCCCCCTTCTCCGGCGGCAACTCCATGCTGGCGGCCGG
TGGCTATAACGCCGTGGGTACCAAACAACAAGCCGCCCACAAGGTGGACGACCAGGTGGCCTGGTATGTGGAAGATACGA
TGAAAGGCGGTCGCTACGCCAACGATCCCAAGTTGGTGCAAATTCTGGCGCAGCAGTCAGCCGACGGTATCAAATGGCTT
GAATCCCTCGGCGCCAATATGGATGATCTCAAACGCTCCGGAGGCGCCCGGGTGGACAGGACACACAGACCATCAGGCGG
GCTCAGCGTCGGGCCACATATCATAGATGTACTACGTAAGGCCGCAGACAAAAATCAGGTGGAAACCCGCCTCAATTCAC
GGGCAGTGAAACTGGTAGTGAATGACGAGCAGCAGATACTCGGGGTAGTGATCCACGGTAAACACTCTGGCTATTACATG
TTGGGCGCCAAATCCGTGGTGCTGGCAACCGGTGGCTATGGCATGAACAAAGAGATGATCGCCTACTATCGCCCAACCTT
TAAAGGCATGACCAGTTCCAACAATATTACCGCAACCGGCGATGGCATCGAAATGGCCAAGTCCATAGGCGCCAGCATGA
CAGATATCGACTGGATCCAGGCACACCCAACCATAGGCAAAGACAGCCGCATCTTAATCTCTGAAACCGTGCGCGGTGTC
GGGGCTATCATGGTCAACAAGGATGGCAAACGTTTTATCAACGAGTTGACCACCCGCGACCGGGCATCGGATGCCATTCT
CAAGCAACCCGAACAGTTTGCCTGGTTGGTGTTCGACAACCAACTGTACAAAAAAGCCAAAATGGTACGCGGCTATGATC
ACCTTAAGATGTTGAAAAAGGCTGATAATGTAGCCGAGTTGGCCAAACTCACCGGCATGCAACCCAAGGCACTGGAGCAA
ACAGTGAGTAGTTACAACCACTCTTTCAAAGTCGGCAAAGACAGCGAATTCAACCGTGAAAATATGCCGCTTGATCTGAC
TCAGGCTCCCTTCTATGCGGTGAAAGTTGCTCCAGGCATTCATCACACCATGGGTGGGGTCGCCATAGATGAGAAAGCCG
AGGTACTGAACCTGCAAAGCTGGCCCATCAAAGGCCTGTATGCCGCCGGAGAGGTGACGGGTGGGGTACATGGCTACAAC
CGTCTGGGCGGTAATGCGGTGGCCGATACGGTTATCTTCGGTCGTATCGCGGGTAAGAATGCTGCCGACAACGCGTTGGC
CAAATAGGCTCCCTGCAAAGAGTGCCCTCGGCACTCAGAGCCGGCTCGCTCCCGGGCCGGCTCACTCCCCAACACACTAA
GGACACACAGATATGAAGCATAAGTTCAAGAGCAAGTTACTGCTGTTGGCCCTGGGCTGTACCCTGAGCTTCGGCAGTTG
GGCAGAGACATTGAAAGTGATCACTTCCGGCGGTTTTGCCGGCACCCTGACCGCGATGGAGAAGCAGATAGAACAGGATA
CCGGGCTGGATTTGATCATCTCCTATGGCTCGTCATCCGGTGGTGCCCATGACTCCATTCCGGAGCGGCTCAAACGCAAC
GAAGCGTTCGATGTGTTGATCCTGTCCCAAAGCTCACTCAACAAGCTGACAGAAAAGGGCTATGTGCGCAGTGACAGCCA
CAGGGATCTGGTGCGTTCCCGCATAGGCATGTGCGTTAAAGCGGGCACAGCCAAGCCGGACATCAGCACAGAGGAAGCTT
TTATCAAGGTGCTGCAACAAGCCGATTCAATAGGTTACTCGGCCAGTGCCAGTGGCACTTATCTGGCCAGCAAACTCTGG
CCCGAGATGGGGCTGTGGCAGATGATAGAACCCAAGAGCAAAAGGGTTTTGAGTGAAAGGGTTGCCACCGTGGTCGCCAG
AGGAGAATTACAGATAGGTTTTCAGCAGATAAGTGAAATACTGCCTATCGCAGGCGCCGAATTTGTCGGGCCGATCCCGG
ACAAATTCCAGAAGGTAACCACCTTCTCGAGCGGCATCACCCAAAGCAGCCTGCAACCTGAAGCAGCCAAACGTCTTATT
GACTACCTGGCCTCGGATAAACCTTATGTACTCAGCAGCATACGCCACTCAGGGCTGGATCCTGTGGCAGCAGAGTAAAT
CATCCCCAAAGCACCAATACCGCGGCCAGGGCAATCAGTACCAGGCCGCCCATATCCTTGACCTTGACCCGCTGCTTGAG
CCAAAGGCTGGAGATCAGCATCATAAAGAAAACTTCCACCTGCCCGAGCGTTTTCACATAAGGCACGGCCGTGAGCGACA
TGGCACTGAACCAACCTATTGAACCCAGACAACTGCTGATACTGATGGCCAGGGTCAACCTGGGCCTTTGCCAGAGTTTT
TTAAGGGTCTCTTTATCTTTGATAAGAAGCCAGGCGAGCAGCAACAAGGTCTGCAGCAAAATAACCAACAAGAGTACCCA
GGCGGCGCGGTGAGAAAATGGCAAGCCCAGCACCAGGCTTGCTTCCCGAACCCAGAGCGAAGTCAGCGCAAAGGCGCTGC
CGCACCCCAACCCCAGCAGCAGCGTCTTGAAGGACAAGCCTTTGAGCCCGCCGTGGGTACTGAGCAGAAAAACGCCCGCA
ATCGCGGGCGTTTGAGACTAACACGCTAGCCAGGTGATTCGCTATTCCACCAAAGGCGCAGCTTGCAACAGCTTATGCAA
GGTTAACCAAGCGCTTGGTTCAGCGACTGGTATCCAGCGCCGGGAAAGACTTCACCAGATCATCAACGGCCTTCATCTGG
CTCAGATACCCTTCCAGTTGCTGCAGTGGCAAGGCACAAGGGCCATCACACTTGGCATTATCCGGGTCCGGGTGCGCTTC
AATAAACAGCCCGGCCAGTCCCAGCGCCATACCGCTGCGGGCCAGTTCGGTAGCCTGGGCACGACGACCACCGGCAGAAT
CTTCACGTCCGCCAGGGCGCTGCAGCGCATGAGTGGCATCGAAGATCACCGGGTAGCCGGATTGCTTCATCTCATCCATG
CCCAGCATGTCCACCACCAGGTTGTTATAACCAAAGCAGCTGCCACGTTCACAGAGAATGATCTCATCATTGCCCGCTTC
GTTGAATTTCTTGATGATATGCCGCATCTCATGGGGCGCCAGGAACTGAGGCTTTTTGACATTGATGATAGCCCCTGTCT
TGGCCATGGCCACCACCAGATCTGTCTGACGTGCCAGGAAGGCAGGCAACTGGATGATATCCACGACTTCGGCCACAGGC
GCGCACTGGTAAGGCTCATGCACATCGGTAATCAATGGCAGCTTGAAGGTGTCCTTTATTTCCTGGAAGATTTTCAAACC
TTCTTCCATGCCGGGGCCACGATAGGAGTTGACGGATGAGCGGTTGGCCTTGTCGAAGGAGGCCTTGAACACATAAGGGA
TCCCCAGCTTCTGAGTGACTTCCGCGTAGGTTTCGGCAATGGTCATCGCCAAGTCCCGCGACTCGAGTACATTCATGCCA
CCGAACAGCACAAAGGGCTTGTCATTGGCTATCTCGATAGCCCCCAGATGTATGGTTTTATTACTCATCGCAACTTCTCT
CTTGAATGCCGCCCATGCGGCGTTAACTTAAATCAGCCGGCCACGGCCTGCAGCAACTGGCCACAGAGCCAAGCCATATA
AGTGCCTAAAGCATAGCCGAATACCGCCAGCAGTACACCTACGGGTGCCAGTGCCGGATGGAAGGCCGCAGCCACTACGG
GCGCAGACGCCGCGCCGCCAACGTTGGCCTGGCTGCCCACCGCCATGTAAAACAGCGGTGCACGGATAAGTTTGGCCACC
AGCAGCATCAATCCCGAATGCACCAGCATCCAGATAATGCCCACCAGGAAGTAAATCGGCGTATCCAGAACTTGGGATAC
ATCCATATGCAAACCGATTGTAGCCACCAGTATGTAGAGGTAGGCCGAGGCTATCTTGGAGGCGCCGGCCGCTTCCAAAT
GACGTGCCGGACTGAATGACAGCAGCAAACCTATGGTGGTGACGATCACCACCAGCCAGAAGAATCCGGAGGTCAGACTG
TATTGCTCGGTCCAGGGATAGTTGGTTGCAAACCAGGGAGCCAGCAGGTCGGCGCCGACATGGGCCAGACCGGTAATACC
AAAGCCCACAGCCACTATCAGCATAATGTCGCGCAGGCTGGGAATGCGGGCGTTTTCGGCATGATATTGCTCCACCTTGG
CCTTGAGGCTTTCAATGGCGCTGGTATCAGCACCTGTCTTGGCATCTATCTCCTTGGCCCTGGATGCCATAAACAGCAGC
ACGGCCATCCAGATGTTGGCGACTATCACATCGACAGTGACCATCACGGAGAAGATATTGCCGCCCACTTCATAAATCTC
TTTCATCGCCGCCTGGTTGGCACCACCGCCAATCCAGCTGCCGGCGAGTGTCGTCATGCCGCGCCAGACTGCGTCCGGGC
CGTGGCCAGCGGTCAATGTCGGGTCGATTGCCGACATGATAAGCAGGGCAATCGGGCCACCTATGACAATGCCCATGGTG
CCGGTCAAAAACATCACTACCGCCTTGGGACCCAATCCCAGAATGGCTTTGAGGTCGACGCTGAGGATCAACAATACCAA
ACAGGCAGGCAGCAGATAACGAGACGCCACATAGTAAAGTTTGGAGGTACTGCCATCGACAATCCCAAAGGTATTGAGCA
AGGATGGCAGGAAGTAACACAGCAACAAGGCCGGGATGAAACGGTAAAACTTTTGCCAGAAAGGATGACTGCTGCTGTTG
GTGTAAAAAACGAAGCCGAGAATGGCGGCCAGAATGCCGAGCGCGGTGGCGTCATTGGTCACCAACGCAGTCATTTCAGT
GGCCGCCTGTGAGGTACTGCTCATAGGTCCTATCTCCCTTGCGATTGCAATTTATTGTTTTATTTTAATATTTATATTTT
TCTCACTGCCCTCACGGGCAGGTTCAATGGAAGGTTTGAGGGTCGTCTCCCAATTCTCTGAGTTGCATCTTCACCAGCTC
GACCACAGGGTCGTGCGGGCTGTTGTCGACAAAATACTGCAGATCGGCGCTGGCGACATGAATAGCTCCCAGTTGCTGGG
CAATAAAGGCGCGCTCCCGATGCAGGCTGAGATCGTCGGCATGCCATTCAAGCAGCAAATTGCAGCACTCCATCGCGACT
TCAAATTCATGGGCGACTATGGCACCGGCCTTGAGTTCATGCAGCATGCGGGTCATCAGCCTCTGAGTGCCAACCGGCTT
GAGGTAAGACGCCTTCAGCGGCGCACTGTTGCCAAGCTCGCCGCGAACCAGGGCATGCAAGCGCTCTTTGCTGAGGCGCT
CCCCCCGAAGCGGGTCGAGATAGATGAGTTCACCGGCCACGTGGCAGGCCAGCACTGTGGTGCCCGGCAACAGCACAGGG
TCGAATTTCAAGTCCAGCTGTTTGCCAAGCAACATGAGCACAGTTGCCAACGTGGTGCTGTTCCCCTGGCGGCTGAGAAT
ACACTGGCCGAGATCGGCCGCCTGCCGGGAAAAATAATCTTCTCTGGGGGCAAACCCCAGATCCTTGTAAAACCAATTCA
GCAGCGCCTGAAAGCGCCGCTGCTGATCGACCAGATAATGACTGAGCACTGAGCCGGACAGTTCCAGCCAGGCCCAGTTG
GCCTGTTTGGCCAGGCCAAAGCCCAGATGTTGGCAAAGCTCAAATGCCGACTCGGGCAGAGAGAGTTCGTCTTGCTTAAG
AGAATATTGTTGCATTACCCCAGAATTACCGCTTGTTTGAAGTGTGCCAGTTTTGCCGCATAAACCACCCAGCCCAGAGC
ACCGAGGAAGGCGAAGATCCGGAAGATCAGATTACGGTTGGACTTGAGCGCCATCACGCCCAGCAGTATGTAAGCGACCA
CTGCGCCTATCTTCTCCGTCATCCATGGATCGACGAAGGGATATTGCTTGATCATAAAACACAGAGTCAATCCGGACAGC
AGCAGGAAAGTATCGATCACATGCGGACCTACCTTCAGCAGTTTCTTGTCCATAATGGCTGACTGACGCAGCTTAAGCAC
GAAACGCACAATGAACAGCAATACGCTGACGGCGATCAGGGTCATGTGCAGGTGTTTAACTGCCGGATACAGGCTGTAAA
AAGTTTCCATCGGATAGCTATCTGTAGGTGAACAAAGGCGACAGTGTACCCTATCGCAGTGCTCAGCACCAAGGCCAAGC
CGCTGTCGAAAAGGCGGAATTATGACAGGAAATGGGGACGATATCGGCGGTTTTCAAGCCCGGGAGATAACCCCGGGCAC
AGACACTCAACCGGGCCAAAAACCCAGGGTGCATCTATCATTGGAGCCAAAGTCGCGCACTGTGGCCACCTGCTGATAAC
CGAGCTCGGCAAGTTTTTCCCTGAGGTTCACAGCCTGGGCATAACCATGCTCCAGCAGCAGATAACCGCCCGGCAGCAAA
TGCTCCCTGGCATGGGCTGCGATATGGAACAGGTCGGCAAAGCCCTGATCGGCGGCGGTCAAGGCGCTGCGGGGTTCGAA
GCGCACATCGCCCATCTCAAGATGCTCATCATCCTCCTCGATATAGGGAGGGTTGGAAACAATCAGCTGGAACTTACGCC
CCTGAACCGCCGAAAACCAGTCGCTCTGAAGGATCTCCACCTGCGGCAGTTTCAAATTATCCCGGTTGGCGCAGGCCAGC
TCCACCGCGGCCTCGACCTTATCAACAGCAGTCACCTGCCAGCCTTGTCGCTCATGGGCCAGTGCCAGCGCGATAGCACC
GGTACCTGTGCCGAGATCCAGCACGGCGATATCATCTGAAAGCGGCAGGTTGAGCGCGGTTTCTACCAGAATTTCGGTGT
CCGGGCGCGGAATAAGAGTGGATTCGTTGACGATAAAAGGCAGTGACCAGAACTCGCGCTCACCGACAATATGGGCCACG
GGCACGCCTTGGCTGCGACGCTGTACCATCTGGGTGAACTGCTTGTGCTGCTCGGCCGACAAACTTCTTTCGGGCCAGGT
ATAGATAAAACTGCGGCTCTTGCCCAAGCAATGCAGCAACAGGGCTTCGGCATCTGCATGGGCAGACTCGGACGATGCGG
CCAGCATAGAAGAGGCCCATTGCAGGGCCTCGGCAATATTGAGTTTAGTCACAGACAGTCCTTTTATTCGTCGGACAGAG
CCGCCAGCATGTCGGCCTGATGCTCTTGCATCAAGGGCTCAAGCAGCTGCTCCAGGTCTCCTTCTATCACCTCGTTGAGA
CGATACAGTGTCAGGTTGATCCTGTGGTCGCTCACCCTTCCCTGAGGGAAATTATAGGTGCGGATCCGCTCGGAGCGGTC
ACCGCTGCCCACCAGAGAGCGACGGGTAGATTCTTCGGCGCTGCGGCGCTTTTCATCTTCGGCCGCCTGCAAACGGGCCG
CCAGCACGCTCAAGGCTTGAGCCTTGTTCTTGTGCTGTGAGCGCTGATCCTGGCATTCAACCACCAAGCCTGTGGGCAAG
TGGGTAATACGAATCGCCGAGTCGGTTTTGTTAACGTGCTGACCACCGGCACCGGAAGAGCGGAAGGTGTCGATACGCAG
CTCGGCCGGGTTGATTTCCACCGCCTGGGCCTCGGGCACTTCGTGCATAACGGCCACGGTACAGGCCGAGGTATGCACCC
GCCCCTGGGATTCGGTTTCCGGCACCCTTTGTACCCTGTGACCACCGGACTCAAACTTGAGTTTGCCGTAGACACCGTCA
CCACTGACCTTGGCAATCACCTCTTTGAAACCGCCATGTTCGCCCTCGCTGGCGCTCATGACCTCGACCTGCCAGCGCTG
GCTCTCGGCATAACGGCTGTACATACGGAATAGATCACCGGCAAAGATAGCGGCTTCATCACCGCCGGCACCGGCACGGA
TTTCCAGAAAGGCGTTGCTGGCATCATTGGGATCTTTGGGCAACAGCAGAATTTGCAACTCGCCTTCCAGTTGCTCCAGC
TGAATGCGGGCCGCCTTGATCTCTTCCTGAGCCATCTCTTTCAGCTCAGGATCTTCCTCGGCCAACATCTCCTGTGCGGT
TTGCAGATCCGCCTGCGCCTGCTGGTAGGCCTTAAAGCCTTTGACCACATCTTCAAGCTGAGCATATTCCCGAGACAGGG
CTCTGAACCTGTCCTGATCCGCTATGACATCTGCGTCACTGAGCAGGGCCAATACTTCTTCATTACGCTCAAGCAAGCCT
TCCAGCTTGCGGATAACGGATTCCTTCATTTAGCTCGCTAACCTTAGTGTTTATCCAAGCCGAGCGCGGTTCTCAATTGA
CCCAAAGCATTGAGATCACCCTGACGACTGGCAGCTGTCAGGGCCTGGGTCGGTGCATGGATCAGTCTGTTGGTCAGACG
GTTGGCCAGTTCCAGCAGCACCTGCTCTGTGTCTGCTCCCTGCGCCAACTTGTTCATTGCCCGTTCAACCAGCTCATCTT
TAATCGCCATGCTCTGGGTACGATATTCGCGAATGCTGTCGACCGATTCCAGTGAGCGAACCCACTCCATAAACTGGTGT
GAATGCTCTTCGGCAATGACTTCCGCTTGCTCGGCGGCCTCTCTACGGGAGGCCATATTTTGTTCGATTATGCTTTGCAG
ATCATCGACCGTGTACAAGAAAGCATCGTCCAAATCACCGACTTCTGCCTCAATATCACGGGGAACCGCTATATCAACCA
ATAACATAGGTTGATGGCGGCGCTGCTTAAGCGCTTTTTCTACCATGCCCTTGCCCAGGATGGGCAGCGGACTGGCGGTA
GAGGATATCACGATATCGGCCTTGGGGAGAAAATCTGGTATCTGCTCCAGGGTAATCGCCTGGGCATTGAACTCTTCACA
CATGGCTTCGGCGCGGGAAATGGTGCGGTTGGCCACCACCATGCTGGTGACGCCGTTTTCCTTCAGGTGGCGGGCAACCA
GTTCTATGGTTTCACCGGCGCCAATGAGTAGCACCTTGGTCGCAGCCAGAGAAGAGAAGATGTGTTTGGCCATGCTGACG
GCGGCAAAGGCAACCGAAACTGCCGCTGTACCGATTTCCGTTTCGGTGCGCACCTTCTTGGCCACGGCAAAAGTATTTTG
AAACAGACGATCCAGTGTCAGTGCCACTGTGCCGGATTCCTTGGCCTTGGCAAACGCCTGTTTGACCTGACCGAGGATCT
GCGGTTCGCCCAGCACCAGAGAGTCGAGCCCGGATGCAACCCGCATCAGGTGTTGCACCGCGGGTTGACCACAGTGTTGG
TACAGGCAAGGGGCCACCTCTTCATGGCTCAGGCCATGATAGTCTTCCAACCAACGCACTACCTGCTCGGCATTTTCCGT
GTTGCAGTAAAGCTCGGTGCGGTTACAGGTGGAAACGATGACGGCTTCCCCGCTCTGAGTCTCCTTGGCCAGGCTGCGCA
TGGCTTCATGGATCTTGTCCGGGGCAAAGGCAACTTTCTCACGCAGGTCAACAGTGGCGGTTTTATGGTTTATACCAATT
GCTACAAGGCTCATCTGAACTCGTTCTGGACTCTTGGCGTCGCTGTAGGATGCGGCCATTCTACTGAATTGGCCACCTTA
AAAACAGAATACGCTTAACAAAACCGAATAAAGGTCTAACTTCTCAACCAATTTATCAATTAAGCTGAACAGGCGCTGGC
AAAAGCCACAAGGGCGACACCACAGGGGGCGGCGCTTATTGGTATTCTGCCAAAGCCCTCGTATCATAGGCGGCCAACAC
AGTGAACAACAGATGATTATTTTGAAGTACTTCACAAAAACCTGTTTTACACCTCTGTCGACCCTGCGCCTGCTGTTGCC
CCTGCTGCTCCTTGGCCTGCTCAGCGCCTGTAGCAGCCTGCCCGATGCCCGCTGGCAGGCGACTCAAGTCAAGCACGCAG
AGCAAGCCAAGGCCTGGGAGCTGAAAGGCAAGCTGGCGGTAAAAACTCCCGAGGAAAAATTCAGCACCAATCTTTATTGG
CTGCACACCCCAACGACAGAAGAGCTGAGACTCACCACCATGTTGGGCACCAGTGTGATGCTGCTGAAAAGTGGCCCGGA
CGGCGCCTTATTGGAGTTGGATGGTGAAATCTATCGCGACCGAGACCCACAGCGTTTACTCGATGGCCTCAGCAGTTGGA
GCATACCCCTTAACGCCCTGCCCCGCTGGGTGCTTGGCCTCAGCGCCGCCGACACTGAACTCGTGCTCACAAACAATGAC
GGTAAACCCCAGAGCCTGGAAGATGGCAGCGTCAGCCCTCCGTGGCAGGTGAAGTATCTCAACTGGCAGCAACAAAGCGG
TGCCGATATTCCGCGCCTTCTTAAACTCAATCGCGGCGCACTCGAACTCAAGATCCAGTTAACCGAGTGGCAGGCACTCG
AAGCCCAGAGCACACTCACCACCAAGGAAAGCCAGCATCCATGAGTCCTCTAGACCAAACATCCAAACCCAATAGTCTTT
CGCTTGGCTGGCCGGCCCCGGCCAAGCTTAATCTGTTTTTGCATATCAATGGTCGCCGGGAAGATGGCTACCATGAACTG
CAGACCCTGTTTCAGTTTCTCGACCATGGTGACCTGTTGGACTTTAAAGTCACCGCCAATGGCGAGCTCAAACTACACTC
CAATCTCGGCGCTGCTGTCCCGGATAGCGATAACTTAATTCTCAAGGCCGCAAAATCATTGCAGCAAGCCAGCGGTTGTG
AACTGGGGGCCGAGATCTGGCTCGACAAGAAACTGCCCATGGGCGGCGGTCTGGGGGGCGGCTCGTCGGACGCGGCCACC
ACTCTGGTGGCCCTCAACGCCCTATGGCAAACCGGCCTGAGTGAAACTGAACTTGCGCAAATTGGTTTAAAACTCGGCGC
TGATGTTCCTGTTTTCATTAAGGGTTTGGCAGCCTTTGCCGAAGGGGTCGGCGAAAAACTTCAGCCGGTGGATCCGGCCG
AACCTTGGTATCTGGTGCTGGTTCCCGAGGCCCATGTCTCCACTGAAAAAGTGTTCCATGATCCTGATTTACCAAGAGAT
ACTCCCAAGCTCTCTCTGGAGCAACTGCTGAGTGCCCCTTGGCAAAACGACTGTCAGGCACTGGTATGTCGCCATTACCC
TCAAGTTGCCAAGGCCTTGGGCTGGCTGCTAGAATATGCGCCGTCCAGAATGACCGGAACCGGTGCCTGCGTGTTCGGGG
AGTTCGAAAAACAGCAACAAGCTCTCGATTGTCTGGCACAGCTGCCACCATCTTTCAAAGGCTTTGTTGCCAAAGGGATA
AATAGATCGCCGCTTCAGAGTCGACTGGCTCGCCTCTGAACAGTTTCTTCCGGGATGAAGCGGTCCGCCGTTTTTTGTCC
CAGCCACTAAAATAAAGCAAACGCCTGAGGTTCTTACAGTGCCCGACATCAAGCTCTTTGCTGGGAACGCTACCCCCAGT
CTCGCCAAAAAGATAGCCGACCGTCTTTTTTGTAAACTCGGAGACGCAGAGGTAGGCCGTTTCAGCGATGGTGAAATCAG
TGTCCAGATAAACGAAAATGTACGTGGTGCTGATGTGTTTATCATTCAGTCCACCTGCGCACCAACCAACGACAACCTGA
TGGAGTTGATCGTAATGGTTGATGCCCTGCGCCGCGCTTCAGCCGGCCGTATCACAGCCGTTATCCCTTACTTTGGTTAT
GCCCGTCAGGACCGCCGTGTCCGCAGCGCCCGTGTACCCATTACCGCCAAAGTGGTTGCCGATTTCCTCTCCAGCGTGGG
TGTCGACAGAGTACTGACCTGTGACCTGCACGCCGAGCAGATCCAGGGCTTCTTCGATGTACCGGTAGACAACGTCTTCG
GTAGCCCCGTGCTGCTGGAAGATATGCTGGCCAAGAAACTGGACAACCCAGTTGTTGTTTCCCCCGATATCGGTGGTGTT
GTTCGCGCCCGCGCCGTAGCCAAGCTGCTCGACGACTCAGATCTGGCGATCATCGACAAGCGTCGCCCACAGGCCAACGT
GGCTCAGGTAATGCACATCATAGGTGACGTTCAAGGCCGTGACTGCATCATAGTTGATGACATGATCGACACAGGTGGCA
CTCTGTGTAAGGCCGCTGAAGCCCTGAAAGAACACGGCGCCAACCGCGTCTTTGCTTATGCGACCCACCCGGTATTCTCC
GGCAATGCCGCCAGCAACATAGTAAATTCAGTGATTGACGAAGTCATAGTCACTGACACTGTGCCTTTGAGCCCAGAAAT
GCTCAAGACAGGCAAAGTGAGCCAGCTGACCATGTCAGCGGTACTGGCCGAGGCTATCCGTCGCGTCAGCAACGAAGAAT
CTATCTCTGCCATGTTCCAGCACTAAGCTGACATGCAGAGTTAACAAGAAACGCACCTTAGGGTGCGTTTTTTTATGCTT
GATATCTGGGTTGCTATGAAGTGACCCATCAGCTGCGGTGTGCTCTCGCACAGGCGATCCTGTGACACGGCGTGAATACG
TCCCTGTAGCCTCGACGAAAACATCCTTGTTTTCGACGGTCACAGTTCCGCCTGTGCCTGAAATATAGGCGTATGTCTGT
AGGAATATAAACAATTTCAAGCAACGCTATTCTTACAAAATTGCACTAATCCCCCTCTCGGTATCGCCGAAAGCTATCAC
AATTAGCGAAATAATTATTGACGGAATGCCACAGTCACTTGTTAGGCAATTTTTTTCAAATGTAATCCCCTACTCTCGTA
AGGACTGAACTCACCTTTATAACCTACCAATCTGAGAATATATTCCGTCACAATATCCCTGCAATTTGCATAGATGGCCA
ATTGCCCATCATATGGTAATTGGCTAAGTCCTGAGTGTATAATTTCGTTTCTTAGGTTTTTTATTTTTTTAAGATTGACG
TCCATTCCAACGGCCTTGAACATTTCAAGAAGCAAGGATTGAAAAAAGTATTTTTTATTATCTACAGACCAATAAAAGCC
ATCTTTATATTTATAACCACTTGATTTTGCATAAGACGACTTTAGATTTTCCAGTAATATAAATAACGTTGCCAACTTAA
GCTCTACTTGTAAGTTGTTTACCTCTGGGGTATTCAAAAGGTCGACAACTACATTTAGATCTCTTTGCTCATGGATTTCA
GAGTAAGAATCAAAGCAGGTTTCTATCAACATTTTGATGCGTGAAGTGTCAACACAACAGAATGGAGGTCTAAAGTAACA
ATATCTCGCTCTCACACTCCACATATGTGATCGGTGAGTTCCCTTAATATTCCAGCCATAAAAACTCACTTCAGAACAGG
TAGCGAAAGAAAGTAAATTACTAATTTTTTTCACAACGGCAACAGCATAGTCGATGTCATTTTCATCAATATCTTTGACA
ATCAGTTTCGTAGACTCAATAAACTGTCCTCTCAACTCACTTTTCTTTGCATTAATGAATTCTGGTTCCTGGTAAATCTC
GATACGCAACCCAGCTACAGCTAAAGAAATCTTATTTCTTACCCATCCACCGGTTTCCGTATCAGTTGTTTCGATACCCA
TAACCAACAAATTTGACAAATAACAGACTAATTCCAATGTATTACCTCAATTGCCTAACTGGCCAAAATGGCAAAATGGA
GACACCCATAATTCTTGGCAGATTGTTGGCTCCTTGGCTAGGCTTGAATGGAGCCTTTGAAAAGGAAAGGATGCCATGCC
GAGGCCAAGATATGCTCAAGTCAGTCTTGAGGCCCCCCCTTCTATCACTGCATTTATAAAGCACGTCCCTGTGCTTTCCC
CTTCGGGCCAGCTAGAGCTGTTCAAATTTATTCCGGATAAATTTGTGGGAAGGCCGCTTCAAATCCCAGGCGCTATTGGA
TGATGCAGCCGTCTTGGCCTGTATGGCTTATGTTGACCTGAACCCTATCCGCGCGGGAATAGCTAAAACCCCGGAAGACT
CAGACTATACCAGTATTCAACGGCGGATACGGGCCGCGATGCAAGGCAAAAACACACCTGAGCTGTTACCCTTTGTCGGC
AATGAACGGCTGAACATGCCACAAGGATTGTACTTTGAAGCCAAGGATTATCTGCAACTTGTCGATGATACCGGGCGCAT
TATCCGCCACGACAAGCGCGGCCACATTACTGCCGGCACAACAACCATTTTGAATCGTTTAAACATCCCTATCGGCAACT
GGCTCAAGTTAACGACTGATTTTAGCCGTCTATTCAAGGGGCCGGTTGGGACACTGGAATCTCTTACAGACTACTGTATT
CACCTACAACGACGACGAAGGCAAGGGGCCGCTAATTGTCAGAAGTTGTTTAGCTGAATCCCCGAGGCTCCAAGATATTT
CTCTTCAATCGAACTTTGTTCGACCTCCATCGTGTCTGAAATGCGACTTTTCGCTCATTTCAATAACCGAATGGCCCTAA
AAAGGCTTGAAAGATGATTTGCTGCCAGTGAAAACATTAGTGTTTCTGTGATCCAGGCAACTAGAGTCTTCACTCAGCTA
ATAATGGGTGTCTTTGTTACTACTTGCTTGATTTGTTATGCTCTTTTGCAGCTCATTAGAAAACTCTTCGATAAAGTCAA
TAGCTTCACATATATCGTGATCTGTGAGAATTATTGCTTCACCATCATGGGTCATACCATTTCGATGCACTATGTCATGC
CTTGTCTTCGTGATTTGCACTACTTTTGATATATCTATTGGTATATCTTGATTCAATATGACTTCAAACATCTTTTTAAC
TTTTGGGATATTGTGATAAAGAATCTTTGAAAGCTCTTTTATTGCGAGGCTCTTTGCATCAACATTATTTAAAGCTAAAA
ACTCAAGTGAGTACCTTGCTTTTTTTAGCTCATCAATACCCATTGATCGCATAAAATTGTCATTACTTTCACTAACCAAT
GCCTTAATCGTATCTCCCAGAAAAGCCTCAAGAAGTGTAACCGAATGCGCATACGTCATTCTATAAATCATGTAAGGCTT
ATTTGAGACATTGGCGGATTTAAGAACACTTTTAAGTCCATTTATCTCCTCAATAAAGTTCTTATGAATAATGGAAGATC
CATTTTCCCTTAGCCAATTTAGCTCTTCCTCAAATTCGGCTTGCTCTCTAAGAAACTCTTGTAAATTTGAGTATTCCTCT
GCTAATTGTTGATACTCCTCGGAGTCTTCGTCGGCATCCTCATCATTTAGGCGCTCCCTAATCCACAAGTCCGCTCGTTC
ATTTTCCATCTCTATCATCAAGTCGGACATTCTTCCCATTTATGTTCTCCCGAATTTGGATGAAGATAACGCCTCAAGCA
GAGGCGCCAGCTTTGCTGGCGTCCTGCTGGCTTGACTTGTTAGCAGGCTGTTGCACCGAAGTTTCAGGCTCATTTGATAA
TTCTGGTTCTGCCGACAATAAAGCAATACCAGAATAAACAGCAAAAACTATTGGTATGACCAGCTCAACCACTAGCCGAA
TGTAAAATGTTGGCTTAGTTTTGAAATTTAGAAACTTCAAATGCCCTTCATATTTTTCAGTGCCGATGGTGCCAAATATT
CTAACTTCATTATTCTTCTCTGCCTGCTTTAGTTCTTCTAGCTCCTTGGATGCAAGAACAACTTGCCAAGCGGTAAGTTC
AGAGTACACATAAACGATAAAGCTAATTGCAAAGTAAGCAATTGCCGCTGCCAACAAGGTCATTAGTGCCTGCTGATTGG
CGGACGTAAACTCAACACCGAAAGCTGATATTTTTGAAGGTACGAGGCCAACCTTAGTTATAACCACACCCATGACAGAT
GCCGCCATCAAATTCCTTCGGACTTTTCTTGTTGTCTCGTTTAGCGGCTCTCTAAGCCTATCCGAAAAATGGTTTGAATT
ACTCACAATCTATCCTTGCCTGCTAGACATAATGATTCCCTGTGCAGGTGTCGGCCTCCGTGTTTTCTCGTGGATTAGTT
AAACCAGAGCCACACTGTTTGTTGATCCAATAGGCAAACAATCACAGGAGGCCGACATGTCTAAAGCTAACACACTTTTT
ATCGGGTTGGACGTACACAAGGAGACCACTGACGTGGCCTGGGTTTCTGATAAGTCTGCTGAGACTGTGCATTACCATGG
CACAATCCCAACCAACCTGCGTTCATTCGATAAACTCATTAAAAATCAAACAGTCAAGACCAGCAAGCTCTGTGTTATCT
ATGAGGCTGGTCCCTGTGGCTTCTGGCTCTATCGCCATCTGTTGCGCCGTGGCATTGAATGCTGGGTGGTCGCGCCGGCA
CTCATCCCCAAAGCTCCGGGCGACCGGGTCAAAACCGATAAACGCGATGCCATGACATTGGCCAGGTTAGCGCGTAGCGG
CGATTTGCGCCAGGCACGGCAACGGCTGAAATCCTTTCTGCTGCGTCATGGCCATCCCTGCACAGGTCGGCAAAACTGGA
CCGAGGCCTATCGACGCCACCTGGCTGATATCAGCTTTCCACAAAGTGCTACTAAAATCACCTTTCAGCATTACATTCAT
ATCGTTACCGAGCGCTATGAGCGCTTGCAACGGCTGGAATTGGAACTGCAAAGCTTGGCAGAAAGCTGGCGTTGGTACCC
ACTGGTGCAACGTCTGACGGTACTGCGTGGAGTACGTTTCTTATCCGCTATGACCCTATTGGCGGAACTGGGTGACCTCA
GACGCTTTGCTTCTCCGCGTTCACTGATGAACTTTGTCGGTTTGACACCCAGCGAACACTCCAGTGGTCAGCGGGAACGG
CGTGGCGGCATCACTAAGTGCGGCAATAGCCACGCCAGACGCATCCTTATTGAATCGGCCTGGGCCTATCGTTTCCCCGC
TAGGGTCTCGAGGGAATTGGAAAGTCGCCAACAAGAGCACTCTATCAAACTGCAAACTCGCTCATGGGAAATCCAGCAGC
GCCTATGTCGACGCTTTCATGCCTTAAAAGCAAGAGGCAAAGAATACAATAAAGTCGTTACCGCTGTGGCTCGCGAACTG
ACAGGCTACATTTGGGATTTAGCCCAAGGTTTTGATGCCGATATGCCACAACAAGCGTACTGAATTACATTTAAAAATCA
CTCTGGCAGCGCCGGACGGCGGCAGCGGTGCGAGCAATCCTCGAGGGCGTTAAGCGGTCACATCCGCGCTTCTAGACTGA
GGCAAGGCTCCTGCGGCGAACACAAGTAATGCGAATAACCAAACTCGCGGATATCAGCAAGGTCAACCGCCGACACTTAC
TCGCCAAAGTCCGACTGTCAGAGTGTCCTTACCGGAGATTTTTGGGTCTCCGGTAAGGACACTTTTACCTATTTGACAAA
GGGAATCATATCAACGCCGCGCTCATCGGTAAATTTGGAGAGCAGCGGAAAATTTATCCGAGTGCAGCGCCTTGTTAAAT
GCCCTTTCCTGACGAATTTCGATACAAACTTAAATCCTCGTGCGAAATATCCGAACTAGGCACCAATCGATAATGCTTTT
CTGAAACCAATCTGACCTGTTCATCTTGTACAGTTAGTTCAAAAATTGCGATCAAATCATCTTCCATGAACTGCGTAGAA
ATTGCTCTTGTTATTAATTCAGGATATTTTTCTTTGCAGCACAATATATCTTGTTTAGTTTGAACTACTGATAATTGGTC
GTTACCACCTTTTGCCTGCACAGGTATTACGTAATGACAACCAGACTGGTCAACACCAACATATATTTCATCGATTTCAA
TTTGCCCAACATCTTTGACAGTAGTGCGCAAATGGTTTTGCAATGAATAGGTCGTAAGACCTAAAAATATATCTATGAGT
CTGTTATACCTGACTTTCGCGAGGAGAGCTTGTTCGTCAGAAAGAGAATACGAACTAACTATTTCAGGTGTGGAATCAGG
TATCTTTACAGTGATTAGGTCTGGGTTGGGTAAAATTCGATTAATCTTAACGAGCTTAATTACATATTTTGCTCTTCCTG
CACCTTCTATTATCCACTCCATACCCTCAGGCTGAGTTTTTAAAATCGATATAGGCATATCGAGCCTATACCGAATAGCG
TAAATCACATCCCCTAGGTTTTTTGGTAGTTCTATATCTAATGCCGCTGCAGCATGCTCCAAATCAACCCGTTCAAAATA
TATTTCACCATTATTAGAATCGTGTTGGTCAAAGAATATCTTTTCAATTAATTGTTGATACCTATTATTCTTAGCCATTC
GCCATCCTTAATGCTTCGATTTCTTCCTGTTTACGCTTTTTACTCCCGCTTTTTCGATTTCGTTTCGCTATAGGATTTTC
AATTCCCCAATAGCTAGAAGCTTTCGACATATCCAAGCGTAGCAATTCATCACCACCAAGATTTATGATTTCTTGACTCT
GTTCTAAATTAGGATTTATTAATGCGACAAACTCTTTAGCTAAAGCGTAAGCTAGAGGTGGCGGAACTGCATTGCCAATT
TGTCTAGCTCCATGCCATTTTGTCTCATGAAATCTAAACCAATCGGGAAACCCGTGTAATCGAGCCATTTCTCTTACAGT
TATACATCTTGGGTATTTAAAATGGATTGGCCGTGGACTAGTAAATGCCCCTCTAGCCGAGTCAGTTCCAGCTCGTAGAG
TATTTGAAACTCCTGACTCTGAAAGTTTGTAAAATCTCGATATTTTTTCAACAGTTCCTGGAGTGGTCTCAGTAAATCTT
CTTCGAGATATTTCAGTGTGCTCTGTCCTGAGGCTGCTAGTTAATAGCTTAGAGTTCCATTTTCTCTTATGACCCAACTT
CCACGATTTTTCATTAGTGCAGCGCATTAATGATGAGTACCCAGACGCTCTCTTTAAGTACCTAAATGGCACTTGATCAG
TTTCTGCTAACTCATCAAATAACTCAGCGTCAGGAAGATCATTTAGTGCGTCGCCACAAGTAACAGAGTCAAACAACGAA
GAGTCTGGGTACACGGGGAGAGCAACCCCTTTTTTTGAACCAATAAGAAATAAACGCTCTCGGCTTTGGGGAACGCCATA
ATCTTTGGCATTCAATACGCTCCAAGGTTTCAAAACCTTGTATCCGATAGATTCAAGCTCCTGAATTATTTCTTCTAGAA
ATTTTTTATGCTTTCCAACGGTTAGGCCTTTAACGTTTTCAAATAGAAAATATGAAGGCTGAAGCTCATCAACGATACGT
ATGAATTCCTTCACAAGCTGGTTTCGAGGGTCATCTAGAGCCCGCTGTCCAATTAATGAAAAGCCCTGACAAGGAGCACC
ACCTGCAACAAGGTCTATTTTATCTCTTGGTTTAAGGTTTGCTGCTTTACGTATACAGTCACCAGAGACATTTTCAACAG
AGCTAGCTAATACTGCACATTTTGGAAAATTGTATTTATGCACACAGCAGTGAATGGGATCAATCTCAACTGATGCCACA
ACATCGAAGCCAGCTTGCTCTAAGCCCAAGCTCAAGCCTCCTGCGCCCGCAAATAGGTCTATAGCGATAGGTCTTTTGCT
CAAAATATATACATCTCTTTGGTTTTCATTAGTTCGAGAATTTTACCCTTCTTGAGCATCAATGTCTGCTGTTTGGTAGG
TAAGCGTTGAGTTGGGCATTTAACGCCGCGAGCAGCGGCGCGTGTTTTTGCGTCCGCTGCCTTGCCTGGTTAAGTGGCGA
CACACCAGCCTAACCAAAGACCACGATGTGAGCCTGCGAACCAGACTACATTTATGGCACCCGCAAGGACTCAAACCCTG
AAGACACCCCCAACCTGAAATGTGGCCGCCAACAACGAACGGGAAAGCCGAGCCACAACATCACATTCTTCTAACGGCAA
CCAAAAGTATGGCTATGGGACTGACTCAAATCTTGCTACGCCATAAATAAAGCAGAGCCATTTAACAGCTGTATAGTGCG
CATGCGCGTTTTAGTCCTCAGAGGAGTGTAAACGCGCATCGCTATCTGCTTGTATTAGCTGGATATAATAGAGTTTAGTC
CTAATATCCCTTGCAGCTAAACGCGCATGCGCGGTTTCCAAACCTATTATCTACCAGCTGTATTTTTTAACCTTATGAAT
TTGATGCTATTTTCTAAAATGTTACAGAAATAACGCGCAAACTTAGCTGCAAATTTTCGGCATTTTTCCTGGAACGTCAA
TAATACTGTATAGAAAATCAGTTATGAGGTGCTTGTCATGAGCACTTCAAGCCGAACAACCAAGGGCCCTACAACCAGGC
CCTACAACCAGGCCCTACAAAAAGCGTTAAGTAAAGCCATGGCTACCGCACGGGTCCAAACTCTGTTCGTCCCTGCATTC
CGCTAAAATCGGAAAAGTGTTGCAGCTTTCGCCTTAAGCTTAAGGAAGTACTAAAACTAAGCGGTTGAATTAGTTATACA
ATAGCCAGCATTGAATGTGAAAACAATTAGCCAAAGGTCAAGTTTTTGACAAAGGCAACAAAACCCTGATTTAGTTTGTT
TTTGAAGCAGAATTGACTAGGTTTGAAACCCAAAACGACACGACTTTAAGCCGCTGGAACAGCGGCTATCATAGCTTCCA
GCTAAAAGCTCCTAAGTTAGTACTGGCCGAGCTTCCGGCCACGGTGTAGCCAATCACCTGCGGTGCGCCTTTTGCACAGG
CGATCCTGTGACACGGCGAGAGTTGCGTAGCAACATGCTTTCGAGCGCGAGCCAGGGATGGTGAGCTGGCCGTTAAACAG
GGAAGTTGCTGTGAATACGTCCATGTAGCCTCGACGAAAACGTCCCTGTTTTCGACGGTCACAGTACCGCCTGTGCCTGG
AAATAGGTGTATATCTGCAGATCTTTCAAATATTTCAAGCTACTCCATCCTCACAGAATGCACCGATTCCCGCTCGAAGC
GGCCGCAGGGCGTTGATGACAATCGCGTAGCGAGGCATGGCCGTTCACGGGCTTCCTGCCCTTCACGGCATTGGGACTCC
TGTCCGGCAGATGCTGACGCAGCTCAGTCAAATCAGGGGCGAGTGTCGCCTAGCGACGAGCTAACGAGCGCGAAACAGGA
TGTTTCGCCGGGTCAGAGTCACATGGATGTGACTCTGACCGTCTAGCGCGATAGCGAATTGACATCATAAACACAAGGGG
GTTTCCGCTGCTTCGCGGGTCGCTGGGGGTTTGGAAAGGGGGCGAGTCGATACAGCCCCCTTTCCTCGGGTGTGGGGCGG
CGAGTGTCGCATAGCGACATGCTTACGAGCGAGAGCCAGGGATGGCGAACTGGCCCTTGTGCATGGATGCACTTGCTCCC
CCGACTTTAGGCCGCTGGCACAGCGGCTACCTATGGCTTTAAGCCCAAACTCACCAATAAACTTGCGCTTAGCTGCCAGC
TAAATGTAGCCCATCACCTGCGGTGCGCCTTTCGCACAGGCGATCCTGTGACACGCTGCGAGTACGTCCCTGTAAGCTCT
GCCTCGCCATCCATGGCTCGGAAGGTCACAGTTCCACCTGTGCCTGGAAAATAGGTGTATGTCTGCAAACTCTTCAGATG
TTTCAAGCTACTCAGAGCTAACAGAATTGCACTAATCCCCCTAGGTGTCGCCGACAGCCGTTGGCGAAAATAACGTGGCT
GGGGCATGGCCGTTCACGGGCGTCCAGCCCTTCACGCATTGGGACTCCTGTCCGGCAGATGCTGACGCAGCTCAGTCGAA
TCAGGGGCGAGTGTCGCCTAGTGACGAGCTAACGAACGCGAGACAGGATGTTGAGCTGGGTCAGAGTCACACGGATGTGA
CTCGGAGCGTCTGAAGCGGTAGTTATTTGTGCCATTAGGCCGAGGGGCTTTCGACACCGTGTGGGGCGGCAAGGGAGATC
CAAGAGGGGATTGCTGTTGATCCCTTCTTGGTCGGGTGTGGGGCGAAGCTCCACGACTTTAAGCCGCTGGCACAGCGGCT
ATCATAGCTTCAAGCTAAAAGTTCCTAAGTTAGTACTGGCCGAGCTTCCGGCCACGGTGTAGCCCATCACCTGCGGTGCG
CCTTTTGCACAGGCGATCCTGTGACTCGCTGCAAGTACGTCCTTGTAAGCTCTGCCTCGCCATCCCTGGCTCGGAAGGTC
ACAGTCCCGCCTGTGCCTGGAAAATGGGTGTATTTCTGTGGGCATATAAACAACGTCAAGCAACGCTATTCTTGCAGAAC
TGCAGTAACTCGTCCTTCAAAGCCACTGCCAGTGTTGTCATCAAACAACGACTTGAAGTTACCAAAGCTCGCTGGCGGCT
AAAGCCAAAAGAATAACAAGCTTCAAATAATGAATAAAAATTCATTTATTTTCTCTCCTTCTCTGGGTAGACTGAGCACC
CTCTTATCCAGAACATCATAATAAACATGCAATTAAGTCGTAGGCATTTTATTCAGGCCGGTTTAGCCGGTACTGCACTG
GGGCTCAGTGGCTGCAGTAATTTCTCTCTATCTTCCCAAGAGCAGGCCCAAGCTACTGTCTCCAAGGGGCCCCTGGCGCT
GAACTTCAATGAAAACCCACTGGGGATGCCAAGCAGTGCCAGGGAAGCCATTATGCAGCATATGGGCGAGGCGCACCTGT
ATCCCGACAGTGCCCGTCAGGCTTTGCTCAAGCGCCTGGCAAGCTACCACGGTGTCAGCCAAGAGCAGCTCATTTATGGC
AATGGCTCTTCCGAAGTACTCAAGTTCGCCATAGATGCCATGGCCAGCGCTCACTGCCAGTTGGTGATGCCCAAGCCTAC
CTTTGACATAGTGGCCGACTATGCCAAGGCCCGGGGGCTCAAGGTAACTGAAGTGCCGCTCACCGCCGAGCTGCAAACCG
ATATCGCCGCTATGCAAGCCGCCGTGGCCGCACACCCTGGCCCTTCCATTGTCTATCTGTGTAACCCCAACAACCCAACC
GGCCTCTTGCTGCCCAAGGCGCCGGTTGCACAGTGGCTGGCCAAGGCCAGTCCCGCGCTGCAGTTTATTATTGACGAGGC
CTATGGCGAGTATGCCGGTAGCGATTTCCAATCCGCGCTGCCGTTCATCCAAAATGGCCAGAAACACACAGTGCTGACCA
AGACGTTCTCCAAAGCATGGGGAATGGCGGGACTAAGGGCCGGTTATGCCATTGCCGCTCCGGAAATGATAGCCGCCATG
CAGGCCCAGGCGAGTTTTGACAACGCCAACCTGTTTGCCCTCTATGGGGCGGCAGCAGTGTTGGATGACAGCGCCTGGCT
GGCGCAGACCCGCAGCAACAACTTGGAGGCCGGTGCCATTATCATTGCCACACTCAAACAACTGGGGCTCGACTATCTGC
CGCTCAACGCCAGTTTTATTTTCCACCGCATCAAAGGTAACAATGAAGACTATCGCAAGCGGATGCAGCAGGCCGGCATT
CTGGTAGGCCGTACCTTCTCTGGGCTTGAAGGCTGGAATCGCTTGACCTTGGGCACGCCAATGCAGATGCAACAAGTCGC
CAAAGAGATGCAACGTCTGCGTTTGGAAGGTTTGCTCTAATTCCTCTTTCAAGAGCTGTTTCAAGCACTCTTTCAAGTGC
CTTGGCTTTTCGCTAGACTCGAACTTCCGCAGCCTTTTTCAGAAGGATTCTGATATGCAAGTCCAATCCATTCTGGGGGC
GTTATTCGCCCTCGGTTTCTCCCTGTCGTTGCAAGCCGCCCCCGGCGAGCTGGTCATCAACAAAAATGCCAAACCCAAAT
CCTCAAACAGCTATATCGAAGCCGTTCATAAAGAGATCCCGGTAGTGGGAGCCAGTGAGGCCCAGGTTCGTTATGCCATT
CTCGAAGGTATGCTCAGCACCAAGGGCTTTGCCTGGGTATACGAGGGCGAAGGTGAGGGCTATATCCTGGCCCGTTTCGA
CTATCGTGGCGACACTAATGTGATGCGCATTGAATACGACGCCAACTATATTCAGCTTAAATACCACGCCGCCCTGGGGG
ATTTTGTCTGCAAGAAGCTGATTGATGATATCTGCTACAAGAATGGCCGCGGCTATTACAACTACATCAAGAATCTGCGT
CTCTCCATCGCCCAGGAGCTGAAAAAATCATGAAACGAATACTACTGCCGCTGCTGCTGAATCTGTTATGGCTGAACCCG
GCTTCCGCCGAGACTGAATATCAATTGCAACGCTGGCAAAACCCAGTACCCACAGGCGGCTATGTGCAGGATATCCCCGC
CATGTTGCAGCGGGCCGTTACCCGGGATAGCTGGGAACTGGAAACTGCCGCAGATGGCACCTGGCTCGCCCGGCTCAATA
ACTACAAGGGATACACGGTCGAAGTAGAAGTAGCACGGCAGCAACAGGAACTGCAGCTTAGCCTGCTCTCCAGCCGCTGC
GATTGCAAAATGGACCAAGCCAAAATCGACAGTTGGTTAATTCGCCTCAGGCGCAATATCGCTCTCGAAGTCACCAAAGC
CGCCAGAGATGAGAGTCTGCGACAGAAGCTGAAAGTCGAGTAGAAGCTTGATAGCTCAAGGCTGGTATGACTCTGTATCG
GTGAAATCCTGGCACTAGTTTACAGGCATGCACAAGTTTACAGGCATACACAGATTTCCAGGCACAGGCGGAACTGTAGC
CATCTTTGGTTGGCGCTCGAAAGAGCACTGCTACACCACTATCGCCGGTAACTCTCGCCGAGACACAGGATCGCCGGTGC
GAAATAGCCGGGATCCCGGCCGATGCGCCAATAGCCCAATAGCCCAATAGCAGACAAGTTCAAACGATGAAAAACAGATA
CGAAAGAGCCCGTCTATGACGGGCTCTTTCGTTGAATATGGCTGGGGTACCAGGATTCGAACCTGGGAATGCCGGGATCA
AAACCCGGTGCCTTACCGCTTGGCGATACCCCATTAGGGTCGGTGTTTACCGATACGAATCTTAAGACTCGTGAATACCA
AGTTTGCTGCTAAAGAAACATGGTAGCTATGGCGGGACTTGAACCTGCGACCCCAGCATTATGAGTGCTGTGCTCTAACC
AGCTGAGCTACATAGCCACTGTATTTTTCTCTTTAGCGTTTATGGCTGGGGTACCAGGATTCGAACCTGGGAATGCCGGG
ATCAAAACCCGGTGCCTTACCGCTTGGCGATACCCCAATATATAAACTTGGTAAAGATGGCTGGGGTACCAGGATTCGAA
CCTGGGAATGCCGGGATCAAAACCCGGTGCCTTACCGCTTGGCGATACCCCACCAATAATCAAAGTTAGTTCAATAAGAG
ACAAATATGGTACGGGAGGAGAGACTTGAACTCTCACACCTTGCGGCACCAGAACCTAAATCTGGCGTGTCTACCAATTT
CACCACTCCCGCAGTGTCTCTTGTTTTTGACATCCCAAGAAGGATGGTAGCTATGGCGGGACTTGAACCTGCGACCCCAG
CATTATGAGTGCTGTGCTCTAACCAGCTGAGCTACATAGCCACGATAACTTTGTTGTTCCCCGTGCCGAGGAACGGGGCG
TATTATGCTTATTCAGGTTATTCAGGTCAACAGCTTTTTTAGGCTAAATCCCGCCGCCCCAGCTGTTTGCCTATAAACCC
ATCAAACTGGGCAACAGATACGCAAATCCGTGTTCTATCGCCCATTTAGAGTCGCTTTATACGTTAAACAGGAAGTGCAT
CACGTCGCCGTCTTTGACGATATAGGTTTTTCCTTCCACCCGCAGCTTACCCGCTTCCTTACAACCGGCTTCGCCCTTGA
ACTGAACAAAGTCATCATAGGCCATAACCTGAGCCCGAATAAAGCCGCGCTCAAAGTCGGTGTGAATTTTACCGGCCGCC
TGCGGTGCGGTAGAACCGACAGTCACAGTCCAGGCACGGACTTCTTTCACCCCGGCAGTAAAGTAGGTTTGCAGTGTCAG
CAGTTCGTAACCGGCGCGGATCACCCGATCAAGCCCTGGCTCTTCCAGGCCCAGCTCTTCGAGGAACTCGCTGCGCTCTT
CCTCATCCATTTCCGCCAGATCTGACTCGATAGCGGCGCACACAGGCACCACAACGGCATTTTCTTTTTCGGCAATGGCA
CGCACTGTATCCAGATGCGGGTTGTTGTCGAAGCCATCTTCAGAAACGTTGGCAATATACATGGTTGGCTTGAGCGTTAG
CAGGTTCAGGTAAGCCACGGCTTCCAGCTCCTCTTTGCTCAAATCCAGGGTGCGCAGCATATGGCCTTCGTCCAGTACCG
GCTTGAGTTTTTCCAGTACTTCGACTTCAAATTTGGCGTCTTTATCACCACCCTTGGCGCGCTTTTGCTGACGCAGTATG
GCACGCTCAACACTGTCGAGATCCGCCAGTGCCAGTTCGGTATTGATCACTTCAATATCACCGGCCGGGTCAACCTTGTT
GGCCACGTGAACAATATTGTCGTTCTCGAAGCAACGTACCACATGGCCGATAGCATCGGTTTCACGGATGTTGGCCAGGA
ACTTGTTACCCAGACCTTCGCCCTTGGATGCCCCTGCAACCAGACCGGCAATATCCACAAACTCCATAGTGGTTGGCAGT
ACCCGCTCAGGCTTAACGATTTCAGCCAGGGCGTCCAGACGAGCATCCGGCACTGGCACCACACCTGTGTTGGGTTCTAT
GGTACAGAAGGGAAAGTTTGCCGCTTCGATGCCAGCCTTGGTTAACGCATTGAACAGAGTTGACTTACCGACGTTTGGCA
GACCAACGATGCCGCATTTAAAACCCATGATGTTTACCTTTCTCTCTAATTTGAGTCCGGCGCACTCGGCCCCGGACAGG
ATAATGAAACAGGCGTCAGACGCCTGGATAATCTTAGACCGCTTTAAAGGAGTGCAGCCTGTGCATCGCCTTGGTCATAT
CCTCGGCAAAGAGGATATCAGTGGCGCGCACCGCTTCATCTACCGCGGCATCGATCAGCGACTGTTCAGTACTCGGCGCC
TTGCCAAGCACATAGCCGCTGACTTTGTTCTTGTCCCCGGGGTGACCTATGCCAATCCGCAGACGATAAAAATTCTTGTT
GTTGCCCAGCTTGGCAATAATGTCCTTAAGGCCGTTATGGCCGCCATGACCACCGCCAAGCTTGAACTTGGCCACGCCCG
GCGGCATGTCCAGCTCATCGTGGGCCACCAAAATCTCCTCCGGTTGAATACGGAAGAAGTTCGCCAATGCCGCCACCGAC
TTGCCACTCAGGTTCATATAAGTGGAAGGGATCAGCAGGCGCACATCGCAGCCCTTGAGCGTAACTCTGGCAGTCAGGCC
AAAATACTTGCTGTCGGCACTGAGCTGGGCACCGCAACCTCTGGCCAGCTCCTGCACATACCAGGCGCCGGCATTATGGC
GGGTCTGGGCATACTCGGCGCCGGGATTGGCCAGCCCGACGATAAGTTTAATCTCTGTCATCAGTCTCTATCAGTCTGTT
TATTCAACGAGAAGTTCTGCGAAGGCCGGACAAGGCCAGGCACATATTCACCGCTCTTGAAGCTTGGCCGTTACAGGCCC
AAACACTGCGTGAAAGCCAATGAAAAATGCCGCATTCTTGTAAAAACGCGGCATTTTAGCACTCTCTTGCGACAATCAAC
AAATCGACCGGGGTTATCTCAGCCCCAGCGCATACTTGAGCACTTGCTGCTTGACCGGGGTATTGATATCCGCCAGCTTG
AGCCCGGCGTTACGCAACAGTTTAAGTGGCAGCAGATCGTTACTGAAACCGGCATAGAAGAGATCCATGCCTGTCATCAT
CAACTGATTGTCAAACCAACGCTGCTTTTGGAACCCCTCAAGCACTGTGGCCTTTGACCAGTCTTCGCCCTTCTCCAGCG
CCTGGGTGATTGTCGCTATCAAGGCTTCGACGTCTTTAAAGCCCAGGTTAACCCCCTGCCCCGCCAGCGGGTTAATGGTG
TGAGCCGCATCCCCCAGGATCACCAGGTTATCACGGTAGTATTGCTGCGCATGGCGCCGGGTCAGCGGGAAACTGCCCTT
GGCCAACACTTCGAAGTGGGGATCCAGCCTATCCGGGAAGTGATTAATGATTGCCTGCTTCAGTTGGCTGTCGCTGAGCT
GCATCAAACTGCGAACTTGTTTGGCATCGTCATACCAAACCAAGGACGCATTTTTGCCCGGCAATGGCAGCAAGGAGCGC
GGCCCTTGCGGAGTAAACTGTTGCCAGGTCACATCCTGCTCATCGCACTCGGTGGCGATATTGATCAACATACAGGACTG
GGAATAATCCCAACCACTGATACCAATTCCGGCCCATTGACGCACTCTGGAGTTGGCACCATCTGCGCCCACCAGCAAGC
GGGCATCGAACACCCGGCCATCGTCCAGACTCACCTCTATCCCCACGCTGGAGCGCACCATGCGCCCGACCCGGGCCGGG
CAGCAGAGGGTCAGATTGGGGTAGTTGTCGAATTCCTGCCACAGTGCCAGCTGCACTAAACGGTTTTCCACTATGTGGCC
GAGACGTTCGGCCTTGATTTGACTGGCATGGAAACGGGTAATGCAGCCTTCCATCTCCCAGGTTTCCAGGCCACGATAAG
CCACATGGCGCATTCCGAGCAGAGTATCAAATGCCCCCAGGCGCTCGAGTAGCGCCTCCGATGCCACACTGATGGCCGAG
ACCCTGACATCCAGAGGTTGCGAGGCATCGAAGGCCTCAGGTTCAAAGGCCTCCACCAGCGCCACTTCCAGCCCGAGCTT
GGCCAACCCCAGCGCCGTCGCCGCGCCCACCATACCGCCACCTATGATGACGATATCCTTGGTCTCATGTTGTTCTGTCA
CTATGCCTTTCCTGCTGTCTCTCTTCTCTGCCGCCTCGGCCACAGAGTTGTGTTCAATGGTAACTGTTTTGGCTTCAATC
ATGAGCAAATGTTGCTGCCGGCCCTCCTGAAACACCTGCTTACAAGCCGACACACGAGCCTTGGCAACCTTAGGCTAGCC
TCTGAGTGTCCAAGCAGTATCTGTCATGGCAAACACCGCATATGCGGTTATCGACATCAACAAGTGAGGATACCATGCGC
AAACTTACCAGCAGCCTGATAGCCGCAGCCCTTGTCGTCCCGGCTGCCTTTACCTCTGGTCATGTTCTGGCCGCCACCAC
GGCAGACCAGATGGAAGTGATAACTGTAACCTATCGCTCGTCGCTGAATTATGCCCTATATCAACAAATCACGGAAACCA
TGGCCGGCTTTCATTTGGATGTGTTGGAGGACATCTATGCCCAGGCCCGCGGCAGCAACCTGGAGATGGCTGAGCAGTTC
TACCAGCAGCAAAATATTCAGGTGGCCGCCAACCGTTTACCCGCACAGCTTGAAAGGGTATTGCAGCAACCAGAGTAATT
CTCAGCCCTGGCGTTCAAAAGCTGGTCAGCGGACTTAACAGCAGGTAAAATGGCGCGCTATTTTTTTAAGTGGTTCCGAA
GAGCGACGCAAAACTGATGAGTAAAAAACTCCATATTAAAACCTGGGGCTGTCAGATGAATGAGTACGACTCATCCAAGA
TGGCCGATCTGTTAAACGAATTTCAGGGCTACACCCTGACCGAAGAGGCTGATGAGGCAGATATTCTGCTGCTCAATACC
TGTTCTATTCGTGAAAAAGCGCAGGAAAAGGTATTCCATCAGCTGGGCCGCTGGAAAACACTCAAAGACAAGAATCCTGA
GCTGATCATTGGCGTGGGTGGTTGTGTGGCTTCGCAGGAAGGCAAGGCGATAAAAGAACGCGCCCAGTGCGTGGATATTA
TCTTCGGCCCTCAAACCCTGCACCGTCTGCCAGAGATGATCAACCAGGTTCGCAGTGGCGACCAGGCGGTGATTGACGTC
AGCTTCCCGGAAATCGAGAAGTTCGACCGTTTGCCCGAGCCCCGCGCCGAAGGCCCCACCGCCTTTGTCTCCATCATGGA
AGGCTGCAGCAAGTACTGCTCTTTCTGCGTGGTGCCCTATACCCGCGGCGAAGAAGTCAGCCGGCCACTGGATGACATCA
TCCTGGAAATCGCTCAACTGGCCGAGCAAGGGGTGCGTGAAGTCAACCTGCTGGGGCAAAACGTTAACGCCTATCGCGGC
CTGACCCATGATGACGAAATTTGCAGCTTTGCCGAGCTGCTGCGTTATGTGGCCGCCATCGACGGAATCGACCGCATCCG
CTTTACCACCAGCCACCCGATAGAGTTCACCCAGGACATTATCGATGTCTATGAAGACACTCCTGAGCTGGTCAGCTTCC
TGCACCTGCCGGTGCAATCGGGTTCAGACCGCATTCTGACCCAGATGAAGCGCGGCCATATGGCAATCGAGTACAAGTCT
ATCATTCGCCGTCTGCGTAAGGCGCGACCGGATATTCAGATAAGCTCCGACTTTATCATCGGCTTCCCCGGCGAAAGCAA
AGAAGATTTTGCCGACACCATGAAGCTGATTGAAGAAGTGGGCTTCGACCACAGCTTCAGCTTTATCTACAGTGCCCGTC
CCGGCACCCCGGCGGCCGACTTGCCGGATGATGTGGATATGGAAGAGAAAAAGCAGCGTCTGGCAATCCTGCAGGACAGG
ATCACCCAACAGGCGCAGCGCTACAGCCGCCAGATGCTGGGCACAGTGCAACGAATTCTGGTGGAAGGCCCATCGGTCAA
GAACCCCATGGAGCTACGCGGCCGCACCGAAAACAACCGTGTGGTCAACTTCGAAGGCCAGCCCAAGCACATAGGCAGCT
TCGTGGATGTGGAAATCGTCGATGTCTACACCAACTCGCTGCGCGGCAAGTTTGTTCGCGGTGAAGATGAGATGGACTTG
CGCAAGAGCCTGCGCCCCAGTGATATTCTGGCCAAGCATAATCAGGAAGACACCCTGGGCGTAACTCAGTTCACCCCGTA
AGCGCCGAGACTTCCACGGCGGCCCGGCTCTTCGGACCCGGGCCGTTTTATTTTAGGCTCGATTTTCCGTTAGCATTTAT
GCCTTCACGCTCGTAAACTGATCAAAGATGACATCAACAGGAGTTTTTGTTTGTCTCACAAATTAACCACCATGAATCTG
TATCTCGAACCGGCCGACAGCCGCCGTCTGGCGTCTCTGTGTGGTCCGTTCGATGACAATATCAAGCAGCTCGAACGCCG
GGTGGGCGTCGAGATAAGCTACCGCAACAACCATTTTCAGATTGTCGGCCAGCCGCGTAACTGCCTCACGGCCAACAACC
TGCTGAAACAGCTCTATATCGAAACCGCGCCGGTAAAAGGCTCGACCCCGGATCTGGAGCCCGAGCAGGTGCATATCGCC
ATTCAGGAAGCCATTGCCCTGGAAGCCGACGACAGCGGTGCAGAACCCAAAGAGCACTATATCAAGACCCGCAAAGGGGT
GATTAAGCCGCGCAATCCCAACCAGACCCAATATGTGGCCAACATAGTGCGCCATGACATCACCTTCGGCATAGGCCCCG
CCGGTACCGGCAAGACCTATCTGGCCGTTGCCGCCGCCGTGGATGCGTTGGAACGTCAGGAGATCCGCCGCATTCTGCTG
ACCCGCCCTGCGGTGGAAGCCGGTGAGAAGCTGGGCTTCCTGCCCGGCGATCTGAGCCAGAAGGTAGACCCTTACCTCAG
GCCTCTGTATGACGCCCTGTTTGAGATGCTCGGGTTTGAGAAGGTCGAGCGACTGATAGAGCGTAATGTTATCGAGGTCG
CGCCGCTGGCCTATATGCGTGGCCGCACCCTCAACGATGCCTTTATCATTCTCGATGAGAGCCAAAATACCACGGTGGAA
CAGATGAAGATGTTCCTCACCCGTATCGGCTTCAACTCCAAGGCGGTGATCACAGGTGATATTACCCAGATAGATCTGCC
GCGCAACGCCAAGTCCGGCCTGCGCCACGCCATCGAAGTACTGAGCGAAGTGGAGGAGATCAGCTTCAACTTCTTCCAGG
CCCAGGATGTGGTGCGCCACCCGGTAGTGGCCCGCATAGTGGAAGCTTATGAAGCACACGATCAGCGCCAGCAGGCGGCC
AAGGCCCAACGCGACAGCCAATATCAACTGACAGAGGACGGTGCCCATGAGTCTTGATCTGCAGCTGGACCTGCAACTGG
CAACAGAAGCGCAAAATCTGCCATCCCAGAGCGATTTCGAGCTCTGGGCCCATACTGCCATAGGCAATAGTATGGAGCAG
GCCGAGCTGACCATACGCCTGGTGGACAGTGAAGAGAGCCAGCAGTTGAACCGGGACTACCGCGGCAAAGACAAGCCCAC
CAATGTGCTGTCATTTCCGTTTGAAGCGCCACCTGGAATAACCCTGCCATTACTCGGGGATCTTGTCATTTGCGTTTCAG
TCGTTGAAAATGAAGCCCGTGAACAGCATAAACCGCTACAGGCGCACTGGGCACATATGGTTGTGCACGGTTGCCTGCAT
CTGCTAGGTTATGATCACATCGAAGATGCCGAAGCCGAAGAAATGGAGTCGCTAGAGACCCAACTTATTGAAAGCTTAGG
TTTTACTGACCCATACAAGGAGCAATAATTGCCAGGGTTCGCCCTGTCATGAAGAACACTATGAGTGACGATATCCCCCC
GAGTACCAGCGCCCATAAGAAAGGCTGGTTTGACCGAGTAAGCCAGTTATTCCAGGGCGAACCTCAAAATCGCGAAGATC
TGGTTGAGGTGATCCACGATGCCGAGCAGCGTGAGCTCATCACAGAAGATACCCGCGAGATGATAAAAGGTGTTTTAGAG
GTATCTGATTTGCGTGTAAGGGACATAATGATCCCCAGAGCGCAGATTGTCGCCATCCAATTCAATGACTCTGTTGAGGA
ACTGCTCAACACTGTCATCAACTCTGCTCATTCCCGCTTTCCTGTGGTCAATGAAGACAAAGACCATATCGAAGGCATAC
TGCTGGCCAAAGATCTGCTGAAGTACGGCTTCAACAACAGTGAAGAACCCTTCTCACTGGAAAAAGTGATCCGCCCGGCC
GTTGTGGTACCCGAAAGCAAGAGAGTGGATGTGCTGCTCAAAGAGTTCCGTTCCCAACGCTACCATATGGCGATTGTGGT
CGATGAATATGGTGGTGTTTCCGGCCTGGTCACCATTGAAGATATTCTCGAAGAGATTGTCGGCGATATTGAAGATGAGT
TCGATCACGACAACAGCGACGAGTCTGAGATCCGTAAAGCCGGTAACCGGGTTTACATGGTCAAGGCACTGACCGAGATT
GAAGATTTCAACGAAACCTTCAACACCCATTTCAGTGATGAAGAGTTCGACACAGTCGGCGGCCTGGTGTCCCACGCCTT
CGGTCACTTGCCGGAGCGCAACGAGAAGATCGTCATCGACGGCATTGAATTTAAAGTCATCAGTGCCGATACCCGCCGTT
TATTGCAACTCAGGGTGAAACTGCCCGATCCCAACGATACTGAAGACAGTAACGACCAGTGAAGTCCACATTAGCGGCGC
TACAACGCCACCCCAAGCTGCGTCTGGTACTGGCCTTTTTGGCCGGTACCAGTACGGCACTTTCCTTTGCCCCCTATGAT
CTCTGGCCCATCTACCCGCTGGCGCTGGCCTTTGGCCTTTGGCAAAGTGACAAGCTTTCCCCCAAGGCCAGTTTTGGCTA
TTGGCTCAGCTTTGGCTTTGGCGCCTTTGCCTTCGGGATCAGCTGGGTGCATGTCAGCATGGACAGATTCGGTGGCTTGC
CGCTGATTGCTTCCATAGGCCTGATGGCCCTGTTGGCCCTCTATCTGGCCTTGTATCCGGCGCTGGCCGGTGCCCTGCTG
GCAAGGCTGGCGCCCAAGCGTCATAACTGGCAACTGCTGGGGCTGTTTCCGGCGCTCTGGACCCTGTGTGAATGGTTGCG
GGGCTGGGTGCTCACCGGTTTTCCCTGGCTCTGGGGCGGCTATAGCCAAACCTCGGGCCCCTTGAAGCCACTGGCCTCAA
TGATAGGCACTTTGGGACTCAGTTTTGTGGTGGCGCTGCTGGCAGCAAGCCTGGTGCTGCTACTCAAACGCCGCTGGCTC
AGCCTGGTGGTGAGCTCGGCGCTACTGGCCCTGCTCGTATGGCAGGCGCCGCGATTTTCAACGGTTGAGCGCACCGGCGA
GACCCTCAGCGTGGCTCTGGTGCAGGGCAATATTCCCCAAAGCATGAAGTGGGATCCGGACGCGCTCTGGCCGACTATGC
TCAAATATATGGATCTCTCCCGCCCGCATCTGGACAGAGACTTGGTGATCTGGCCCGAGGCAGCGATACCGGCCCCGGAA
AGCATGGTGGCAGAGTTTCTCGACAACGCCAACAAAGTTGCCAATCTGCGGGATGCCGCCATCATCACAGGTATCATCAG
CCAGCGAAATGGCGACTTCTACAACTCGCTGATTGTGCTGGGGAATCATCATCAGAAACAGCAGGACAGCGCCGACTATA
GCGCAGCGGGTGACAATCAGTTCCGTAAGCATCACCTGCTGCCCATAGGCGAGTTTGTGCCCATGGAGTCGCTGCTGCGG
CCACTGGCGCCCTTCTTCAACCTGCCCATGTCCTCGTTTGCCAGAGGCAGTTATCAGCAAAACAACCTGACGGCGCTGGG
TCATACCCTGGCACCGGCTATCTGTTATGAAATCGCTTTCCCCGAGCAGCTCAGGGCCAACGTCGCCGAGGATACCCAGG
TGTTGCTGACCGTCTCCAACGATGCCTGGTTCGGTGAGTCCAATGGCCCGTTGCAACACATGGAGATAGCCCAGATGCGC
TCGGCCGAGTTGGGCCGACCTCTGCTGCGGGCCACCAACAATGGCGTCACCGCCGTGGTGGATGAATTTGGCAATATCAG
TGCCAAACTGCCGCAGTTTGTCGAGGGCGTACTCACCGCTGAAGTGCCGCTGGTCGAGGGCCAGACCCTGTTCAGCCGGG
TCGGTCAATGGCCGGTACTGGGGCTGAGTGGCTTGCTGCTGCTTTTGGGGCTGTTGTATTGCCCCAAACGGCGAAAGAGC
GATAAAAGCTAAAACCAACCAATTGATTTTTATCTAATTGATAAAATATTAATGGATACATAAGTATTTCTTAAGACTGC
TTTTCTAGGCTCTGGATACTGGTTAACAGATCCGGAGTATCTCTATGGTCAAGCAGTTTCCCCTGTCTGCCCTGGAAAAG
GACGTCCCAAGCTCTGCCAACCCACCTCATTCGCTTCCCGAGTGTCGCCTGTTCCATGAACAGGCAGAGGGCCGCACTGA
GGTCGAAGACTATATCGCCGCCAAGTACTTTCAGGTGCATGGTGCCAAGCTCAAGGAATTTTTGCCTTTCTTACTGCAGC
TGAGCACGAAGGGGCAGCCTCAGGGTGCCTTCGGCCTCAGAGCCGGTTGTTACTACCCCTTGTTTCTGGAGCAATATCTC
AAGGATCCCATAGAGCAGCAAGTGGCGCTGCTGACCAAACGCCCGGTGGACAGGGCTTCCTTGGTAGAGGTGGGCAATCT
GGCACTGACCAATAAGAGTTCAGGGCCACTGCTGCTGGTACTGCTTGCAGCCACTCTGGCCAGAGCCGGTTTTGAGTATA
TGGTCTTTACCGTCACAGAGCAGGTGGAGGCGCTGATGAGACTACTGGGCTTTTCGCCCATGCTTCTGTGCAGCGCCGAT
CCAAAGCGACTGGAAGGTGACAGCGCCATCTGGGGCAATTACTACCGCAACAACCCCAGAGTCATGATTGGCGATCTGCG
CCTCGCCCAAGAGGTGATAGAAACCAGTCCTCGCTTGAGACGACTGGCACAAAGGCACGAATCGGATATCAGCACCATGG
CGGCCGAATTGGCTTATGCCAGAACCCGGGAGCCAAGCCTATGACTCCATCGCCCCCATTAAGCCAAGCCAATACCTCTA
AGTCAGGCGCTGGGACAAACCTTGATTGGGATGTCCTGGGCAAACTCAACGGCGAAGATAGGGCCATTGCCCTTAGCGAT
GCTGAGCGGCAACTCAGCTACCTTGAACTAAAAACAGAAATCCGCCGCTACAGTGATTTCCTCAAACGCCTGAATATCCG
CAGCCTGGCACTGCATGCCGGCAACAGTGTGCAGTGGGCGATACTGGATCTCGCCTGCCAGCAGGCGGGAGTTCTTTGCC
TGCCCTTGCCGCTGTTTTTCTCCCAAGAGCAGTTGGCAAACTGCCTGGAACAAACCTCGGTTGAGCTGGTGCTGAGCGAA
AGCCCACAAATTCAGCCTTGTTTGCCAAAGGGCTTCACGCCTTACCAAGGTCTCATTGAACCGGGCTGCAATCTACACGG
CTGGCATTTATACCACAGGCAGTTATCCGACAGGCAGTTATATGACGAACAGCTCTGCGACGGACATCCGGGTCAACAGA
GCACTTGCGCCGAGAAAACGGCGGCTTTTCCGCAAGTCCCTCAGGGCACAGCCAAAATCACCTTTACCTCAGGCTCTACC
GGTAATCCCAAGGGGGTGTGTCTCAGCAGCGAGCATCAATGGCGGGTGGCCGAATCGCTTGCCACAGTCACGGCCCTGCC
ACGGCCCAGGCATCTTTGTCTGTTGCCCTTGAGCACCTTGCTGGAAAACATCGCCGGTATCTACAGCCCCTTGCTGTGCG
GCGGCACTGTGCTGCTGCCCTCGGATAAAGCGCGCGGCATGCACGGCAGCTCGAGACTCAACAGCCGGGCGCTGCTGCAG
ACCATAAGCCAAGCGCAGCCGAGCAGCATGATCCTCATTCCTCAGTTGCTGACACTGCTGGTCGGTGCCTGTGAACAAGG
TTGGCAAGTGCCAAACTCACTGCGCTTTGTCGCCGTCGGTGGCGGCAAGGTCGCCCCCGAGTTGCTGCTGCGGGCCAGGG
AGCTTGGATTGCCGGTTTATGAAGGTTATGGTCTGTCGGAATGCGGCTCAGTCGTGGCGCTCAACACCCCGGATAAAGAC
ACTCCCGGCTTTGCCGGCACTGTGTTGCCTCACTGCAAAGTCACCATTCGCGGCGGCGAAATCCATGTCGGCGGCGCCAG
TCACCTGGGGTATCTCGGCCAACCCGAGACTTGGGGCCTGGGAGAAATCGCCACCGGCGACCTTGGCCAACTCGATAAAG
GTGTGCTCACCATTAGCGGGCGCCGCAAGCATCTGCTTATCAGCTCCTTTGGCCGCAATATCAGCCCTGAGTGGGTGGAG
TCGGCGCTGATGGCCAAACCGCTGCTGAGTCAGTGTATGGTGCTTGGCGACGCCAAGCCTTGGCTCAGCGCGCTACTGTG
CGCTCCGCTCCAAGTCAGCAATGAGCAGCTCCAGGCCTGGCTGGATGCGGTCAATGCCACACTGCCCGACTACGCCAGGA
TCAAACGCTGGATAAGACTGAATGAAACCGAGCTCAAGCCTCACACCACAGCCAATGGCAGGGTCAAGCGCGCCTCACTG
CTGAGCGCCCTGGCCGCTCAAATAGAACAGCTCTATCTATCCGAAACCCCATATCTTGAGGGAGCCCTATAATGAATTTC
TACGACCAATTACAACAAGCAACCCAGAGCGACCGCGAGTATCTGCAGGCCAGTCCCATCATAGGCAAATGTCTGCAAGG
AGAGATAAGCCTGGAGGAATATGTCGCCTTCCTGCACCAGGCTTATCACCATGTGAAGCACACTTCGCCGCTGCTCATGG
CCACAGGCGCCAGACTGCCGGAAAGCAAGGAATGGCTCAGGGTGGCGGTAGCCGAGTATATCGAAGAGGAGCAAGGCCAC
CAGGAGTGGATCCTCAATGACATAGCCGCCTGCGGTTTTGACAAGGAGAAGGCCAGACGCAGCACGCCACTGTTTGCCAC
CGAGGTCATGGTGGCTTACGCCTACGACATGGTGAATCGGGTAAGTCCGCTGGGCTTTTTCGGCATGGTCAATGTACTGG
AAGGCACCAGCATTAATCTGGCGCTGCTGGCGGCCGAGAAAGTGCAATCGCGCCTGGGGCTGCCGGATTCAGCCTTCAGT
TATCTCAAGTCTCACGGCGAGCTGGACAAGCAACATATCCATTTCTTTGAGGGGCTGATGAACCGGATTGAGGATCGCGA
TGAACAGGCCTTGATCATTCACGCCGCCAACAACTTCTACCGCCTCTACGGCAATATATTCCGCGAGCTGGCGCCGGCCC
AGGCCTTCGCGCTGGCCTCCTGAAAACGGTGACCAATATGGAACTCAAGCATCTGAATATCATCATCACAGGTGCCAGTG
GCGGCATCGGTAGCGCCATCGCCAGGGCGCTGGCGGCCAAAGGCGCCAGACTGCTGCTCTGCGGCCGGGATCAAGCCAAG
CTCGATGCCCTGAAACAGAGCCTTGCCGGGGAGCATCACACCTTAAGTGCCGATCTGACCAGCAGTGGCGGTCAGTGTCA
GCTGCGTCAGGCCGCCGGGGTATTCAGCCCCAAGGTGTTGATCAACTGCCTTGGGGTCAATCAACTCAGCATGTTGGAAG
CCAGCGACACCTGTGATACCCGCGCCATGATGGCGGTGAACCTGGAGGCGCCCATCAACTGTTGCCGCACCCTGCTGCCC
TTGCTCAAACGCCAGTCCGAGGCCGCCATCATCAATGTCGGTTCCATTCTCGGCAGCATAGGCTACCCGGGTTCCAGTCT
TTACTGCGCCAGCAAGTTTGGCCTCAGGGGTTTTACCGAAGCACTGGAGCGGGAGTTGGCCGACAGCAAGATTAAGGTGC
TCTATTTCGCCCCCAGAGCCACGGATACCGAACTCAACACAGAATCGATGCGCCAGCTCAATTCGGCGCTCGGCAACCGT
CAGGACAGCCCTGAATGGGTGGCCGACATCCTCTGCCGGGATCTGGCCGATAATCGCCGGGGCCGCCGCTTTATCGGTTG
GCCGGAAAAGCTGTTTGTGCGGATAAACGCCCTGCTGCCCGGCCTGGTTAACAATGATACCCGCAAGAAACTGCCACTTA
TCCGCCAGTTTTGCCAAAGGGCCATGCCAATACAAGACACGGCCAACCCCATCACCGAAGGAGAGAAACATGAAGCCATT
TAAACTCTTGTGCCTGAGCGCAGCGCTGCTGGTGAGTCCTTCGCTCTGGGCCGATGACGCAAGCGATCTGGCCGTCAAAC
AGTTGCAACATGACTGGGCCATCAACAACTATCAACTCAGCGGCGACGAGCAGGAAAAAGCCTTCGTTAAACTGCTGAAG
CTGGCGGATGAGTCGGTGCAGTCCCACCCCCAAAGTACGGGCGTGCGCATCTGGCACGGGATTATCAACTCTACCTATGC
CGGGGTCAGCGGCGGCCTCGGTGCCCTCAAGTATGCCAAGCGGGCTCGCAGTGACTTTGAGCAGGCGCTTAAGCAAGATC
CCACCGCGCTCAAGGGCTCGGCCTATACCAGTCTCGGGGTGCTTTACTACAAGGTGCCCGGCTGGCCGCTGGGCTTTGGG
GACGATGACAAGGCCGAGGAGTTGTTGAAGCAGGCGTTGGAGCTCAACCCCGATGGTATAGACAGCAACTACTTCTACGG
CGACTTCCTGCTGGAAGAGGACAGGTATGACGAAGCCCTGCCTTTCCTGCAAAAGGCGCTCGAAGCCGCCCCAAGGCCAG
GGCGCGAGCTGGCAGATGCGGGTCGCAAGCAGGAAATCAAGGCAGCACTTGCCAAAATCGCCGCCTATCGCGATAACAGT
TGATCACAACCTGTGTTGAGAAGCAGCACATCTGCAGCCAAAACCTGCCAGTCTCAAACGGTATAAACAGCATAGAAAAC
GCAGGCCGGAGCCTGCGTTTTTATGTCTGTGGGTTTGAGGGTTTTCCCTTGAGCTCCAAGCCATTGACAGCCTGAACATC
TATGATTCAGGGCGCCAGCGCTTCACGGGTAAATTCCGAGTGGTCACACTCGGGGCAATCGGGAATGATGCCTGGGAACT
CGAAGTCCATCTCATGGCCGCAGTTACTGCAGACCATCTTGCCCTGACTGACGATATCGCCGCTCTGATAATAACCATGG
TGTTTGAACTCATGGGCCAGTTCGTGCCATTCCACCTGGCTGCGGTCGCTGATTTCGCCCAGCCAATGCCAGAGGGTGTT
TTCCAGTGTCAACATAGTGGGGCTGTAACTGATGTCATCTTCCGTTTGGCTCTGGATATAACTGGCGATATCCCGCTTGA
GGAACTCCTCGACCAGAGACAGCTCGGCCTCACCGGCCTGCTGCTTGATGGCCAAATACTCTTTCCCTTCCTTGATAGAG
TTAAATAAGCTCTTAACTGTCAATGAGTTATCTTGATTATATTGTTGTTTAACTCTGTCAATCAAGGCCTGATACAGCGC
CAGTAACTCCGTACTTCTCTCACTCATGGCCAATACTCCTTTAAGACGAACCTTTCTTAATGACTCACTTCTGGTTTATT
CTATGCAGATCTAAACGGCGCAGTATAGCGCGCATGTCAAAATAATGGGCGGCATTGCCGAAAAACCTGATGCAAGAGCA
ATATAATCCCTCAGAAATCGAAGCCAAAGTGCAAACGCACTGGGCAGAAAAGAAAACTTTTGAAGTCACCGAAGATCCGA
GTAAAGAGAAGTTCTACTGCCTCTCTATGTTCCCCTATCCTTCAGGTCGGCTGCATATGGGACACGTGCGTAACTACACC
ATAGGTGACGTAGTTTCCCGTTTCCAGCGTCTGCAGGGTAAAAATGTGCTTCAGCCCATCGGCTGGGATGCCTTCGGTCT
GCCGGCAGAAAATGCCGCGATCAAGAACGCCACTGCGCCGGCGCCTTGGACCTATGAAAACATAGATTACATGAAGAACC
AGCTGAAAATGCTGGGTTTCGGCTACGACTGGAGCCGTGAAATTGCCACCTGTACCCCGGAATACTATCGCTGGGAACAG
TGGTTCTTCACCAAACTGTATGAAAAAGGCTTGGTGTACAAGAAAACAGCTTCGGTCAACTGGTGCCCCAATGACCAGAC
TGTGCTGGCCAACGAGCAGGTTATCGATGGTTGCTGCTGGCGCTGCGACACTGTGGTTGAGCAGAAAGAGATCCCTCAGT
GGTTTATCAAGATCACTCAGTACGCCGAAGAGCTGCTGAACGATATCGATACCCTCGAAGGTTGGCCTGAGCAGGTCAAG
ACCATGCAGCGTAACTGGATTGGTCGCTCCGAAGGGGTCGAGATGACCTTCAAGGTGGCTGGTTCCGACGATAGCTTCGA
CATCTACACCACACGTCCGGATACAGTGATGGGCGTGACCTATGTGGCCATTGCCGCCGGTCACCCGTTGGCCGAGAAAG
CCGCCGCCAACAACCCGGCGCTGGCAGCCTTTGTTGAAGAGTGCAAGCAGAGCACCGCCTCCGAGGCCGAACTGGCCACC
ATGGAGAAGAAAGGCGTCGATACCGGGCTCAAGGCGATCCACCCGCTGACAGGCGAAGAAGTCCCGGTTTGGGCCGCCAA
CTTTGTTCTGATGAACTATGGTACCGGCGCCGTGATGTCGGTTCCCGGCCACGACCAGCGTGACTATGAGTTCGCCACCA
AGTATGGCCTTGCCATCAAGGGCGTGATTAAGCCTGCCGACGGCGAGCTGGATATCTCTGAAGCCGCTTACACTGAAAAA
GGCATACTGTTCAACTCAGCCGACTCATTTCCAGAGCTGGATGGTCTGGACTTTGAAGCCGCCTTCAACGCCATCGCCGA
CAAGCTAAGTGCCGAAGGCAAAGGCAAGCGCCAGGTTAATTTCCGTCTGCGCGACTGGGGCGTCAGCCGCCAGCGCTACT
GGGGCGCACCTATCCCTATGGTGACTCTGGAAGACGGCACTGTGATGCCTACGCCGGAAGAGCAACTGCCGGTCATTCTG
CCGGAAGATGTGGTCATGGATGGGGTCCAAAGCCCAATCAAGGCCGATAAAGAGTGGGCCAAAACCACAGTCAACGGCCA
AAATGCCCTGCGCGAAACCGACACCTTCGACACCTTTATGGAGTCCAGCTGGTACTATGCCCGCTACTGCTCGCCCAAGG
CAGATCAGATGCTGGATCCAGCCAAGGCCGACTACTGGCTGCCGGTAGATCAATACATAGGCGGTATCGAACACGCCTGT
ATGCACCTGTTGTACTTCCGTTTCTTCCACAAACTGCTGCGTGATGCCGGTTTGGTTAACTCCAATGAACCTGCCAAGCG
TCTGTTGACTCAAGGCATGGTACTGGCCGATGCCTTCTACTACAGCAACGAGAAGGGTGCCCGCGTTTGGGTATCGCCAC
TGGAAGTGACTGTGGTTGAGAAAGACGACAAGGGTCGGATCCTCAAGGCGGTGGACAATGAAGGCCATGAGCTGACTTAC
ACCGGCATGAGCAAGATGTCCAAGTCGAAGAACAACGGCATCGATCCGCAAGTGATGGTGGAGAAGTACGGCGCCGATAC
TGTGCGACTGTTCATGATGTTTGCCTCACCACCGGAGCTGACATTGGAATGGCAGGAGTCCGGCGTGGAAGGCGCCCACC
GCTTTATCAAGCGTCTGTGGAAACTGGCCCATGACCATATCGCCAAAGGCGCGGCTCCAGCGCTGGATATCGCGGCTCTG
ACCGGCGAGCAGAAAGCACTGCGCCGCGAACTGCACAAGACCATCGCCAAGGTGACTGACGATATCGGCCGCCGCCAGAT
GTTCAACACCGCCATTGCCGCCGTGATGGAGCTGATGAACGCGCTGCAGAAGGCTCCGCAGGAAACCGAGCAGGACAGAG
CCCTGATGGCCGAAGCCCTGTCTGCCGTGGTGCGTCTCTTGTACCCCATCACCCCACACCTGAGCTTCAACCTGTGGCAG
GAGCTGGGCATGGAAGGCGATATCGAGTCAGCCAGCTGGCCTGAAACCGACGAATCTGCACTGGTCGAAGACAGCAAGCT
GATCGTGGTGCAGGTCAACGGTAAGCTCAGAGCCAAGATCACTGTGGCAGCCGATGCCGCCAAGGAAGAGGTCGAAGCCC
TGGGTCTGGCCGATGAACAGGTGATCAAGCACACCGAAGGCAAGACCATCCGCAAGGTGATCTATGTTCCAGGTAAACTG
CTGAACATAGTCGCCAACTGAGAAAAAACAGGACATCCATGCTGAAACTATCTTTAAGCGTGAAGCAGTTGATGTTCGCC
CTGCTGGCACTGGTCGTTATGACCAGTGCCGGTTGCGGCTTTCAACTTCAGGGAAGTTATTCCATTCCGCCCGAGCTCAG
CAAGCTGAGCCTGGAGAGCAGCGACAAATACAGCGAGCTGAGCCGCCTGGTGCGTGAACGCCTGCGTCTCAACAATGTCG
GCATAGAGGAACCCGCCAAGGGCATTCCCCGGCTGGTACTACTGAGCGACACTCTGGAGCGCTCAACCTTATCGCTCTAC
CCCACAGGCAACGTCGCCGAATATGAACTCATCTACCATGTGCGCTTTGCCGTGTCTCTGCCGGGCAAGGAAGCACAACC
TTTCGATGTGGAAATCCGCCGCGATTATCTCGACGACCCCCGCACCGCCTTGGCCAAGAGCCGGGAGATGGAGTTGCTGG
TCAAAGAGATGCGCATTCAGGCCGCCGATAACATCATCCAGACTCTGGCCGCCATCGAGGTGAACTGATGCGGGTCTATC
CGGATCAGTTACACCGGCAGTTGTCGCCGCTGAAATCCTGCTATCTGCTGCTGGGCGACGATCCCTATCTGCTGGACAGC
AGCAAGCGGCAAATCCTGGCTGCCGCCCGCAGCCAAGGCTTTGAAGAAAGGTTGCAACTGACTCAGGAAGCCAACTTCAA
CTGGCAGGATCTCGCCAACGAATGGCACGCCATGAGCCTGTTTGCCAGTCGCAGAATCATAGAGCTCAACCTGCCCCAGG
CCAAGCCGGGTGCAGATGGCGGCGCCATGCTGCAAAGCCTTATTGCCGAACAAAACCCGGATATAGTGTTGATCATCGAC
GGCCCCAAGCTTGGCCGCGATCAGCAAAACAGCAAGTGGTTCAAAGCCCTGGACAGCCAGGGGCTTTATGTTCCTTGCGC
CACACCCGAAGGGGCTCAGTTCCAGCGCTGGCTCGACGGCCGTATTCAATACTATCGGCTCAATCTCAAAAACGATGCCA
GAGCCATGCTGTATGCCCTCTACGAAGGCAATCTGCTGGCGGCCGATCAGGCGATGCAACTGCTGCAACTGCTGGCCGGT
GCCCGTCCTGTGGACAGCGAAGAGCTGAGCCGCTACTTCGAAGATCAATCCCGCTTCAGCGTGTTCCAATTGACCGATGC
CCTGCTGGCCAACCAACAGGATAAGGCCCAGCATATCCTCGCCCAGCTCAAGGCCGAAGAAACCGCCATGCCCATTATCC
ATTGGGCGCTGCAAAAGGAGCTGACCTTGCTGCTTACGCTGCAGTCGGCCCGCAGTCAGGGCGATAGCCTCAATAGCCTG
TTCGGCAAGCATAGGATTTGGGACAAGCGCAAGCCGCTCTATCAGGGCGCCCTCACCCGGCTGAGCCTGGAAGCCATAGA
GTCCATGCTGGCTATCGCCTCCAAACTGGAGCTGGCACTGAAACAGCAAGGCCAGGAAAACTGGACCGGCCTTTCCCATC
TGTGTTTGCTGTTCGATCCCAAGGCGGCGCGCCACCTTGGCCATATTGAGTTCGACTGAGGAGACAGGATGCGTATCGGG
CTGATGGGCGGTACTTTCGACCCAGTTCACTATGGTCACCTCAAACCCGCGGCCGAAGTCAAAGCCCGGCTAGAGCTGGA
TAAGCTCTGGTTGCTGCCGAACCATATTCCGCCGCACAAGGCCAAGGCCACCGCCAGCAGCGAGCAGCGCCTGGCCATGC
TTAAACTGGCCTGCGACGAGTTCCCCGATATGGACATTTGCGATATCGAGCTCAAGCGCAATGCCCCCTCCTACAGCGTA
GCGACGCTGGAAGCGCTGCAGCAGGCTTTCCCAGGCGCCGAATTTCAATTCATCATGGGTACAGATTCCTTGCTGTCGCT
GCCGAGCTGGCATCAATGGCAGCGGCTGTTTTCCCTGTGTAACCTGGTGGTTTGCCGGCGCCCGGACTGGCACCTGCCAA
AGGACGCCGAAATCCAAACCGAACTGGCCCAAAGAGGCTGCTCGGTCACCCAGGCCTTGGCGGCAAGAGCCTGTGACGAT
GAAAATGGCAATGGCAGTGACCATGACATTGAAAATGCGCAATACGGCAAAATCATCAGCCTCCCGGTCGAGCCGCAGCC
CTTCTCCTCCACGGCCATTCGCCGCGCTATCGCCGTCGGTGACATTAATGCCTGCCGCGCCGCCATGCCCAAAGCCGTGC
TCGAGTATATAATCGCAAACCGCCTCTATCTTGGCGGTTAACTGCGGTGGATGGGCGATAAATGCTATGGGACTTGCCCG
CCAGCGCTGATATACTACTGCGCTTGATCAAAAACATGAGAGGATCTTCAGCGTGCAAGGCACAGAACTGAAACAATTTG
TTGTCGACAAGGTCGATGATCTCAAGGCACGGGACATAGTGGTGCTGGATGTCAGCAAAAAGTCCAACGTGACCGACTTT
ATGGTTATCTGCTCAGGCACATCCAAGACCCATGTTCGCGCCATTGCTGAAAATGTGGTTGCCGAAGCCAAGCAAGCCGG
CATGCAACCTCAGGGCGTAGAAGGCCGCGACAGCAGCGACTGGGTTCTGGTGGATCTGGGTGATGTGATTCTGCATGTGA
TGCAGGAGCAAACCCGCGAACATTACCAGTTGGAAAAACTCTGGTCTGACGCCAACGCCTGATGAAACTGCAACTCGTTG
CCGTAGGCACCAAAATGCCGGACTGGGTCAGCAAGGGGTTCGCCGAGTACCAGCGCCGCTTCCCCAGGGACATGGCGCTG
GAGCTGGTTGAAATTCCTGCCGGCAAGCGGGGCAAGAATGCCGATATCGCCCGTATTCTGCAAAAAGAGGGTGAAGCTAT
GTTGGCCGCGATCCCCAAGGGCAACCATATCGTCACTCTGGATCTGCCGGGCAAGAACTGGACCACTCCGGAACTCGCCT
CTGCCATGAAAAAATGGCAGCTCGATGGCCGGGATGTCAGCCTGCTGATAGGCGGCCCGGAAGGCTTGGCTCCCGCCTGT
AAACAAGCCGCCAGCCAAAGCTGGTGTCTGTCGGCCCTGACCCTGCCCCACCCTTTGGTGAGAGTCGTGGTGGCCGAGAG
TCTTTACCGGGCCTGGAGCATCAACAACAATCATCCCTACCACAGGGAATAAGGCACCCAAGAGCCACTTGCATTAGCTG
ACTTTGCATTAACAGTTTGAACCGGAGAGAATCCATTGCCGCGTAGAAAGCGAATAACCATGCATGATCACGCCGCCGAG
GCGGCACTGTTCAAACGCCGGGCGCTGTTTACCTTTGTCTGCGTGGTCGCTTTGCTCAGCCTGTTGCTAGGCAACCTCTA
CTATCTGCAGGTGGTGTCTTTCAAAGACTACGAAACCCGCTCCAATGATAACCGTATCCGAGTGGTACCGCTGGCACCCA
GCCGCGGCCTGATCTATGACCGTAACGGCAAGCTGCTGGCAGAGAACCTGCCCTTCTACACCCTGGAAGTGATCCCTGAG
AAGGTGAAGAACATGCAGCAGACGCTGGATGAACTCTCAACCGTTATCGACCTCAGTCAGGATGAGCGCGACAGCTTCAC
CGAGTCACTGAAATATCACCGCCGTTTCAAGCCGTTGCCGCTCAAGACCCGGCTGACGGAAGACGAGGTGGCCCTGTTCA
GTGTTAACCAACACAGGTTCGATGGTTTCTATGTCGATGCCGGTCTTAAACGCCACTATCCCTACAGCAGCCTGCTGACC
CATGTGCTCGGCTATGTCGGCAAAATCAACTCCAGGGACAGAGACGCGCTGGAACGCTCCGGCAGTTGGAAAAACTATGC
CGCCACCAAAGACATTGGCAAACAGGGGATAGAAAAGTTCTATGAGAGCCTGCTCCACGGCCTGCCCGGGCATCTGGAGG
AAGAGGTCAATAACCTGGGACGCAGTGTTCGCACCCTCAAGGTGACCCAGCCCGAGCCAGGACAAGATATCTACCTGACA
CTGGATCTGCAGCTGCAGCAAAAGGCCACCGAACTGCTGGATGGCCGCCGCGGCTCAATTGTGGCGATAGACCCAAGAGA
CGGCGGTATTCTGGCCATGGTCTCCAGCCCCAGCTATGACCCTAACCAATTTGTGCACGGGATCAGTTCCAAGGCCTACA
GCGAGCTGCTCAACAGCCGCTCGCGCCCCTTGATTAACCGTGCAACCCAAGGGCAATATGCCCCGGCCTCCACGGTCAAA
CCACATCTGGCGCTCCTGGGGCTGGAAGATCAAACCATTAGCGAGAAGACCCGCATCTGGGATCCAGGCTTTTGGCAGAT
CCCTGGGGTCGATCGTAAATATCGCGACTGGAAACGCTGGGGCCACGGCTGGGTGGATGTCTATGACTCTATAGTCCACT
CCTGCGATACCTTCTACTACGACATGGCTTACAAAGTGGGCATCGACAAGATTTCCGGCTTTATGGATCAGTTCGGCTTC
GGTCAGAATACCGGGGTGGATATCTTCGAAGAGTCTGCCGGGGTAATGCCATCGAGGGACTGGAAACGCCTCAAGTACAA
CCAACCCTGGTACATAGGCGACACCATCTCGGTCGGGATTGGCCAGGGTTACTGGACCACCACGCCGTTGCAGCTGGCCA
ATGCCACTGCCATTTTGGCCAACCGCGGTAAACGCTTTACTCCGCACCTACTCAAGGCCATCAAGGACAACACAGCCCGC
ATCGAGACGCCAGTGGATGAAAGGCCGCCGATAGTGCTGAAAAACAAAAACAACTGGGAGATTATCAACGAGGCCATGCG
CCGCACCGCGCAGAAGAGTCGCTTCACTGATGCCAGTTATACTGCGGCGATGAAGACAGGTACCGCCCAGGTCTTCAGCG
TTGCCGAAGATGAGAAGTATGATGCGGACTCCATTGACGAGCATCTGCGCGACAACGCGCTGATCATCGCCTATGCCCCC
TACGAGAATCCGAAAATAGTGCTGGCGGTGGTACTGGAAAACGCCGGTTGGGGCGGCGCCAACGCCGGGCCGGTTGCCCG
GGCCATGCTGGATGAATATCTGCTGCGGGATACCTGGGAGTTGAAACATGAGCCACAGCCGTAAACCCAATATCTGGCAG
AAGATGCATATCGATCTGCCGCTGCTGCTCGGCATCCTGGGCCTGATGGGCTTTGGCCTGTTCGTCATCTATTCTGCCAG
TGGAGAAGACCTGGCCATGATGGAGCGGCAGCTATTCCGTATGGGGCTGTCTCTTGGGCTGATGCTGTTTATCGCCCAGA
TTAACCCCGAGGTGTTTCGCCGTTGGGCTCTGCCCATCTATATTGCCGGGGTCGCCCTGCTGCTGGGGGTGCATTTCTTC
GGTGAGATAAACAAGGGCGCCCAACGCTGGCTCAACCTGGGCTTTATGGAGTTTCAGCCGTCTGAGCTGATGAAACTGGC
CTTCCCGATCACCATGGCCTGGTTTATCTCCAAGTTTCCCTTGCCGCCGAAGAAACGTTATCTGGCAGGTGCCGGGGTGA
TTTTGCTGATCCCCACTCTGCTTATCGCCAAACAGCCGGATCTCGGCACCTCAATTCTGGTGGCCGCCTCGGGGATCTTT
GTACTGTTTCTCTCCGGCATGAGCTGGGCCATTGTCGGCGGTTTTATCGCCGCCGTGCTGGCGCTGCTACCGATTCTGTG
GTTCTTTTTGATGCACGACTACCAGCGCAATCGAGTGATGACCTTGCTGGATCCCGAGGCCGATCCGCTCGGTACCGGCT
ACCACATCATTCAGTCCAAGATTGCCATAGGTTCAGGCGGACTCTGGGGCAAGGGCTGGCTCGATGGTACTCAGTCGCAG
CTGGAGTTTTTGCCGGAGCGCCACACCGACTTTATATTCGCCGTGATCGGTGAGGAGTTTGGCCTCATCGGCAGTCTGCT
GCTGCTGGCACTCTATCTCTATGTAATCGGCCGCGGCCTGGTGATCGCCTCCAGGGCTCAAACCAGCTTTGCCCGCTTGC
TGGCCGGCTCGCTGACCCTCACCTTCTTCGTTTATGTGTTTGTGAATATCGGCATGGTGTCCGGTATTTTGCCCGTAGTG
GGAGTCCCGCTGCCGCTGATAAGTTATGGCGGCACCTCTATGCTGACATTGATGGCCGCTTTTGGCATTCTAATGAGTAT
TCACACCCATAGACGCTTCATCGACAGATAGGAACGCCTTACATGCCGACATTCAAAAAGCTGCTCGCACCTCTGGGCCT
GCTGCTGAGTATCAACCTCAGCGCCTGCGCCACCGCCGAGGTGCCCTCTCCCGAGCAGCTCAAGCAGGATTTTATCAAAC
AGCAACAGAGCCAGGGCTTTAGCCAGGAGGAAGTCGAAAGCTTCCTCGCCTCGGCCCAGAAAAACCAGGCGGTATTGGAA
GCCATCTCCAGCCCTTGGGAGGCCAAACCCTGGCATCAGTACTACCCCATTTTTCTGACTGAAAAGCGCCTCGAAGCCGG
GCTGAATTTCTGGCAGCAGCACGAACAGACCATAGCGCGCGCCGCCAAGACCTATGGCGTGGATCCGCAAATCATAGTGG
CCATTATCGGTATTGAAACCTTCTATGGCGGTTACATGGGCAAGTACCCGGTGATCGATGCCCTCTATACCCTGGGGTTC
TACTACCCGCCACGGGCGACTTTCTTTCGCGGCGAATTTGCCAAGCTGATGACGCTGCTTAAAGAGGAGCAACTCAATAA
GGAAACCCTCCTGGGCTCCTACGCCGGCGCCATGGGCTATGGCCAGTTTATTCCCTCAAGCTATCTGGCCTACGCCGTCG
ACTTTGACGGTGACGGCAAGCGGGATCTGCTGGGCAGTGTCGACGACGCCATAGGCTCAGTAGCCAACTATTTTCACCGT
CACGGCTGGAAAGCCGGTGAACCGGTGGCGCTGGAACTGAGCACCTCAGCCACGCCCAAGGCCAAGGTCTGGAAGGGAGA
AAAGCTCAATTACCAAGTGGCCGATATCCTCTCTCCCGAGGTGGCACTGAAGGAAAACCGCGATCTGGATGCCAGCCAAA
AAGCACTGCTTATCGAGTTGGAACAGGCCGATGCCAAAGACTATTGGCTGGGGCTGAACAATTTCTATGTGATCACCCGT
TACAATCGTAGCCCGCTGTACGCCATGGCGGTTTATCAATTCAGTGAACAACTCAAAGCCCACCATGACAAGACTTAAAC
TATTGCTGCCACTGACAGCCTCTATTCTGCTGGCCGCCTGTGCCGGCAACTCGGGCCGTTACACCATGAAAGATGATAGG
CCTCCGGCCGATGCCCCGGATGTCTCCAAGGTGGAAGATGCCCACCCCAGGTTCGAGCCCTACAGCAAACAGGGCAATAA
GGATTACCAGGTCAGAGGCAAATCCTACCAGGTGATGCCGTCCGGCAAAGGGTACAAAGTTGAGGGGCTGGCATCCTGGT
ATGGCGCCAAGTTTCACGGCCATCTGACCTCCAACGGTGAAACCTATGACATGTACTCGATGTCGGCGGCGCACAAGACA
TTGCCACTGCCCAGTTATGTCAGGGTCACCAACCTGGCCAACAACAAGAGCGTGGTTGTCAGGGTCAATGACCGTGGCCC
CTTTCACCCCGACAGAGTGATAGATCTGTCCTACGCCGCGGCTTACCGGCTGGACATGCTGAAGACAGGCACCGCCAGGG
TGAGGCTGGAAGTCCTGTTTGAGGACAGTGAAGAGAGCCAGACCATGGCCGAGCTTCGCAGCGACAATTTGCACTATGTG
CAGGTGATGGCATCCGGCTCGCGCGAACGTCTGCTTGAGTTGGCTTCAGAGCTTGAAAACAAGTATCAGGTCAAGAGCCG
AATTACCGATGCCAAGCCGGTATACAGGCTGCAACTCGGCCCGGTCAGCCATGAAGGTATTGCCGCCAAATTGCTGGAAA
AGCTGAAGCAGGAAGGCTTCCCGAGCAGCTATATGGTGACTGAACCAAAATCATAAGCGTTCAAAATTCCACCATATTTT
TAACTAATTAAGGAACCTTAACTGAAATCTCCGGTCGACTAATGTTATACTCGCTGCGAATTTCAGCATATTTTCCGACT
CCAACCAGAAGACGTATTCAGGTAATGATGAATTTTGTAAAAAGTCCCGCGAAAGCCTTTCTGTTGTTCGCCTGTGCCTC
AGTTTCCGCCGCACAGGCCAACAATGCCCCGATAGTCGTCCCAGATGCACCGGATGTTGCCGCCAAGGCCTATGTCTTGA
TGGATTACAACTCAGGGCGCTTACTGGCGGAAAATAACGCCTACGAAAGCCTCAACCCTGCCAGTCTGACCAAAATGATG
ACCAGCTATGTCATTGGTCAGGAGATCAAGGCGGGTAATGTCTCTCCCGATGACGATGTGACCATCAGCAAGAACGCCTG
GTCGAAGAACTTCCCCGACTCCTCCAAGATGTTTATCGAAGTCGGCAAGACGGTTAAAGTCTCGGATCTGAACCGGGGTA
TCATCATCCAATCCGGTAACGATGCCTGTGTTGCCATGGCCGAGCACATTGCCGGAACCGAAGGCGCCTTCGTCGATCTG
ATGAACTCCTGGGCCAAACAGCTGGGCATGCGTGACAGCTACTTTGAAAACTCCCACGGCCTGGATTCGGACAACCACAA
ATCCACCGCCTATGATATGGCGCTGCTGGGCGCGGCCCTCATCCGTGATGTACCCAACGAGTACGATATCTACAAGGAAA
AATCTTTTACCTACAACGGTATCAAGCAGTACAACCGTAACGGCCTCTTGTGGGATAACAGCCTCAATGTCGACGGCATC
AAGACAGGCCACACCTCGGGTGCCGGCTATAACCTGGTATCCTCAGCCACCAAGGACGGCATGCGCCTGATTGCCGTGGT
CATGGGCACCAAGAGTGAAGCTGCCCGTAAGGCCGAGAGCAAGAAACTGCTCAACTACGGCTTCCGTTTCTTTGAAACCA
TCACCCCTTACAAGGCCGGTGACAGCTTTGTCACCCAGAAGATCTGGTACGGCGACCGTGACACAGTGGACTTGGGTGTA
ACCACTGATACTCCTGTGACCATCAACCGGGGTCAGGCTAAAAACCTGCAGGCCAACTTCGAACTGACCAAAGAGCTGAC
CGCACCGCTGGCCAAGGGTGAAGTCGTCGGCCGGGTATACTTCCAGCTTGATGGCAAAGACATTGCCCAGTTCCCACTGG
TGACATTGGAAGAAGTCAACGAAGGTAGCTGGTTCAGCAAGCTGATGGACTACTTCAAGCAGATGTTTGCCGGCTGGTTC
AGCTAAGCCAATAAATCGTGAGAGAATGCCGCCTGCGGGCGGCATTCTTGTATCTGCAAGAGACAGTGATATCCGCAGCG
CCTCAGGGCATTTATCCTTGCAGTGCAAGAATAAAGCAGAAATGAGCAGGCCTTGGTGGATTTTTTTGCTATACTCCGCG
CCCGCCCGGGTTATCCCGGCACTTGGCGTTTACTCAGGCCTGAGCTTCCGGCATTTGGGCCGCCGACACCCGAAATAGCT
AAGACACACGCCAAGCGGTTGAATACAGGAATATCGAGATGAAGTTTGAATCTTACAGTTTTGCCCCCGAAATACTCCGC
GCGCTCAATGAGTGCGGTTATGAGAGCATGACACCGATTCAGAGACAGGCCATCCCTGCGGTTCGCCGCGGTCAGGACGT
GCTGGCCAGCGCCCAGACGGGCACAGGCAAGACAGCCGCCTTTGTGCTGCCTATTTTGCAGCGCCTGCAGGATAACCCGC
TCGAACTGAAACCCGGCAATATCCGGGCCCTGATCCTGGCACCGACCCGTGAGCTGGTGTCCCAGGTTGCCGATAATGCC
CGCCAATACGGCAAATACCTGCAGTTGTCGGTGGCCACCCTGTTTGGCGGTGTCAAGTCGGCATCTCAGGTCAACAAACT
CAAACAAGGCGCCGACATAGTGGTAGCCACTCCGGGGCGTTTACTGGAACAACTGCTGGCCGGTAACCTGAGCCTGGGCT
CGCTGGAAGTACTGGTACTGGATGAAGCCGACCGTATGCTGGATATGGGCTTTATCAACGATATCAACAAAATACTTCAG
AGCGCCGCCAAGCAGCGGCAAAATCTGATGTTCTCGGCCACCTTCTCTGGCGCGGTAAGGCGCCTGGCCGATGAGATAAT
GAACAAGCCCAAGGTCATCACGGCCGACCGCCAAAACACCACAGCGGTGACCGTCAGCCAGGTAGTCTACCCGGTAGAGC
AGCGCCGCAAGCGTGAACTCCTGTCTGAACTTATCGGGCGCAAGAACTGGCAGCAGGTGCTGGTGTTTACCGCCACCCGT
GAAGATGCGGATCATCTGGTCAAGGAGCTGAATCTCGACGGTATCGCCAGTGCCGTAGTGCACAGTGAAAAAGCCCAGGG
CAGCCGCCGCCGGGCGCTCAGAGAATTCAAGGAAGGCAAGGTACGGGTGTTGGTATCCACCGAAGTGGCCGCCCGCGGCC
TGGATATTCCGGATCTCGAGTATGTGGTCAATTACGATCTGCCCTTCCTGGCAGAAGACTATGTGCACCGTATCGGTCGC
ACCGGGCGCGCCGGCAAGACGGGGGTCGCCATCTCTTTTGTCAGCCGCGAAGAAGAGCGCACTCTGGCCGACATCGAAAA
ACTGATCGGCCAAAAACTCAAGCGCATCATGATGCCAGGCTATGAAGTGAGTAATCGCGATCTCCTGCTCAAGCAACTGC
AAAAGCGCCGCAGCTTCGCCAAGAAAAAGCCGGGCGCCAGCAGCGCATCGGAGCAGGTCGCAGCGGAAAAGAGCATGTCC
GGCCGCAGAGTTAAGGTTAAAGTCGGCTCCAGCGGCATCAAGCCCAAGAAGCTCAAGTGAGCCGCCCCGCATGACGGGCT
TTAGCTCCTATGTTGAATCATTAAAAAGCCGCGCACTGCGCGGCTTTTGGCTAGTTGGGTTTTAGCTGGTTTTTCTACCG
GCTGGAAACACTTGCATTCTCGGCGGCAAAGCTTGCTCCCCTAAGGGACAAGCGCTCACCGCGATTGAGATAGGTGGTGC
AAGCCACCCGCAGCAAGGATGCAAAATTGCTGACTCGCCCTTCCTTGCAGCAGGCCTCTTGATAGATACGGCTGAGGCAC
TCACCGAGACTCAACCCCGCCTCGGCAGCGATATCCTCCAGCAACTGCCAAAAAATCGCTTCCAGGCGAATACTGGTGAC
GACGCCTAATACCGTTCCACATAGGCGTTGGCTCGCTCAGCGAGAATGAAAAGATGCGGAGACAAGCGGGACAATGGAAG
ATTTATCGGGATAAGTCGACTTTGTTCTGCGATGTATACGTACCTTTTCAACTCGCCCCTTTGGGAGCTTGTCAGCCACC
CGATTACTGCGCCAACTTGTCTCACCATAGCACCACTATGCCATCGACAATCCGACTTGTACTCAGTTGGCTGACACAGC
TCTGAGCAGATTAAATGCCTATAAGGAACGGTATATACGCACCGAGCGGGTTTTCAACTCAAACAAGGCGGGAGCCGCCC
CGGAATAGATTTCACACATAGCATCTCCGGCCAAGTGAAAGACCCGTTTAGATGACCTTTTCCGTCAGAGCGGACAAGGC
CCTGGGCAGTGGAATTCAGAGCAAAGCATGGAACTGCGCCAACCACTGAGGATGGGCAGGCCAAGCCGGCGCTGTAACCA
ACTTGCCGTCAGTAATCGCTTCTGTCACCTCGATATCGGCATATTCACCACCGGCTTGGCGCACTTCGGGGGCACAGGCG
GGATAAGCCGACACCTTCTTGCCCTGCACCACTCCGGCGGCGGTCAGCAGTTGCGCCCCATGACAGACGGCGGCAATCGG
CTTATCCGCCTTGGCAAAGGCCCGAACCAGCTCAAGCACTTCATCATAGAGACGCAGATACTCGGGTGCTCGGCCGCCGG
GGATCAACAGCGCATCAAAATCATCGGCACTTATCTGTTCAAAGTCACCGTTGAGAACGAAATTGTGCCCAGGTTTTTCA
CTGTAGGTTTGATCGCCTTCAAAATCATGAATAGCCGTCCTGACAGTATCACCGGCCTCTTTGTCAGGGCACACGGCAGT
AACCTTATGGCCCACCATCTGCAGCGCCTGAAACGGCACCATGATTTCATAGTCTTCCACATAATCACCGGCAAGGATCA
ATACGTTAGCCATTGTCTTCTCCTGTTATTCCATCGACTCACCATCAGACTCATCTTAACCAAGCCCATAGAGGCAGAGG
TAACAACCGGCTACTACCTCATTCTGTTCATTAAACAACCCGGTTGCCCGGCAGACAAGTGATATCCTTGAGATTGAAAA
ATTTACAGTAAGATAGCTGCGAAGACAGATCGGATAACTGTCTTACTGATAACTATTGTGGCGGCTTTTCTTTGTCTACC
TGATATAGAAAACTGCAGCTTAGGGTATACTCAGCGCCCCATCCATATCTCTTATACGCGGAAAAACAATGACGGAACAA
AGCTACAATCAGGCCTTGCTGGCATTAACCCAGGCCGGCCTCGCTGCTTTGGCGGAACGTAACCATGCCGCTGGCAGCAT
CAAGACCCCGGCGGCGGAAAGTCATTTTCTCTGCAACTGGATGGTGCAGTCACTAAAAGAGAAACGTTTCTCAAAGTTAC
TGGCAGAAGATCTCACTCGCTGGATAAGAGCGGGACGAAGCCTGGGGGCCGGTGCCAAGTTACCCGAGGTGCTTCAACGT
ATCCAGGCGCAGTATCTGCCAGCCATCAATAATGCCGCAGTGGGGCAATCGCTCCAGAACCTGATTGCCGAGCTCCAAGC
CGAAGGCTGGCTCGTCATCCTCGACTGTGAAGTAAGCGGTAAACTCAAATTAGACAGCCAGGGGCAAAACAGCTTGGTGA
TCTCCGCCGAGCAGTATCAGCAGCATCTGCTCGATGGCAAATTGATCAAACCCATCACCCTTTACATCCGCGCCGACGAG
CAGTTGATTGCCCAGTTTGCTGTCAAACATGCGCTTCTATTCAGCCAGGGGGATAAGAAAGCCAGTTGCATCAAGCACCA
TAAGGCTTATCGACTCTATCCTGATAACCAACAGCCCGCATTGGCTTTGCTCAAGGCTTAACTTTCAGCATCGGAAATGA
CCTTGGAAATGGCACTGGCGAACACTATCACCGCCTGAGCCATTTCTCGGTTTATCAGTCCCCCGTCCAAGTTCGCTGAA
TCCACTTTGTGTTCAATCATGGAATTGTTAGCCAACAGAATGAGGGTTGCGACTTTCGGCCGCTGCCACAGCGGCTATCA
CACAGCTAATAATGGGGGTCTTTGTTGTTTTTTTGTTGTTTTTAGTCAAGGCTGCGCGAAACATCAAAAATATTTGGCTG
TCCTGTGTTTCTCTTGTGTTTCTCGTTATAACTTCAGATACGTTTTAATTGTTGTATGGAAGTTTTTAAACCCTGTGAGT
TCAAACTCCAGTACCCAAGATGACTCAAGTGTCATAGGTAACTTTCCATTTGTCGATTCACCAAATTTGATTTCCGTTAT
ATCAACAGGACTATGAGCAGCAAAGAAATAAACTGACCCATCAATATATCCGTCTTCTGGGTTTACAGGGAAAGTAAATG
TTCTACCAGCAAGTTCACTAAGCTTGGTAGGCAGATTAATACCGTCAATACTAATTACAGTTTCTATTTTCTCAGAATAG
CCATCTAGACTTAGCTCAAACGGTTCTATTCCTATCTCAAGTGAAACGTCTCCATCGACACCAGAAATCGTTGCACTTGT
ATATTTAAGTTTTTCTATCGGGAAATTTTCCATTCTACCGCCTGAATTATAAAGCTGCCATAACGGCTCAAGGTAATTGG
CGTGCGGGTTGCAAATACAAACGCGTGACAAGTGCCGAAGGTCATCTGCATTGCCTTGTTGTGCGTGACCTCATTTTATG
AAAAGTGCCTGTGTAGTTTTTTGGAGAAGGCTACTCCAATCGGTGGTTAAAGAGGCTTCATCTCTTCCTGCACTATGACA
AATTAGTGTTTGGAAGTGCTGTAAAATCAACAACGCGGCTTCCTCTTTAGTAATGATCCCAGTCAACACTCCTTTGTAAT
TCTCTCGATCTACGAGTATTTCTTGTATTTTTATTTGAAACAACTCATCAGATGGAGGTGGAAGCTGAAAGATATCTGCC
ATTTCAACGCCACACTTGATTAATGCCTCTTCGCTAAAGTGCATAACTGTCCTATTTCGCATTAACGCCCGCCTCAGCCG
CCGAAGGTCGGCTTGCAGACTCTTGTTATAACTTTTGCTTTTATCGCTGCCATACTGCAGAAGGCTAGAAAGCAACCTAA
CAATAAGGGAATTGTAGTCCCCATGTGATAGCTCAAGTAGCCAAGAATTTGCCAGTCTTGAAGCGAACCCAGCCTCCAAT
GCAAGCACACCACAAGAATAGATACTGAGGCGATAAATGCGGCGACAATATACTTCCTAATAGGAATCCACCCAAAGGAA
ATAAGGACACCCATAATTCTTGGCAGATTGTTGGCTCGTTGTCTAGGCTTGAATGGAGCCTTTGAAAAGGAAAGGATACC
ATGCCGAGGCCAAGATATGCTCAAGTCAGTCTTGAGGACACCCCCTTCTATCACTGCATCTCCCGCTGTGTACGTCGCGC
CTTTCTATGTGGCGTTGATGACTATTCGGGCAAGAGCTTTGAACATCGCCGTGATTGGGTTGAATCCCGTCTATTGGAAC
TGGCAGCAGTGTTCGCCATTGACTTGTGTGCCTATGCAGTCATGTCCAATCATCTGCATTTGGCACTCAGAGTTGACTTG
AAAACCGCCACAGAATGGACATTGGAGCAGGTTTTACAGCGTTGGCACCTGCTTTACAGTGGAACCCTGTTATCTCAGCG
TTTTCTCCGTGGTGAAACACTTTCTGATATTGAATATCTCACCCTGCAACAAACCACTGAAGTCTATCGCCAACGTTTGA
TGGATATCAGTTGGTTTATGCGGGCGCTTGATGGAAATAAGGATTGGAAATAAGGACACCCATAATTCTTGGCAGGTTTC
TCTCACCTTGTCTAGGCTTGAATGGAGCCTTTGAAAAGGAAAGGATGCCATGCCGAGGCCAAGATATGCTCAAGTCAGTC
TTGAGGACACCCCCTTCTATCACTGCATCTCCCGTTGTGTACGTCGCGCCTTTCTATGCGGCGTTGATGATTATTCCGGC
AAGAGCTACGAACATCGCCGTGATTGGGTTGAATCCCGTCTATTGGAACTGGCGGCAGTGTTCGCCATTGACCTGTGTGC
TTATGCGGTCATGTCCAATCATCTGCATTTGGTACTCAGAGTTGACTTGAAAACCGCCACTGAATGGACATTGGAGCAGG
TTTTACAGCATTGGCATCTGCTTTACAGTGGAACCCTGTTATCTCAGCGTTTTCTCCGCGGTGAAACACTTTCTGATATT
GAATATCTCACCCTGCAACAAACCACTGAAGTCTATCGCCAACGTTTGATGGATATCAGTTGGTTCATGCGTGCGCTCAA
TGAACCTATTGCCAGACAGGCCAATCGGGAAGACGGTTGCAGTGGTCGCTTTTGGGAAGGCCGCTTCAAATCCCAGCCAT
TGTTGGATGACGCAGCCGTATTGGCCTGCATGGCTTATGTTGACTTGAACCCTATCCGCGCGGGAATAGCCAAAACCCCA
GAAGACTCAGACTATACCAGTATTCAACGGCGGATACGGGCCGCGATGCAAGGCAAAAACACACCTGAGCTGTTACCCTT
TGTCGGCAATGAACGGCTGAACATGCCACAAGGATTGCACTTTGAAGCCAAGGATTATCTGCAACTGGTCGATGATACCG
GGCGTATTATCCGCCACGACAAGCGCGGCCAGATTACTGCCGGCACTACGACCATTTTGAATCGTTTAAACATCCCCGTC
GGCAACTGGCTCAAGTTGACGACTGATTTTAGCCGTCTATTCAAAGGGCCGGTTGGGACACTGGAATCTCTTACCGACTA
CTGTACTCACCTACAACGACGACGAAGACAAGGGGCCGCTAATTGTCAGAAGCTGTTTAGCTGAATCCCCGAGGCTCCAA
GATATTTCTACTTTGTTCGACCTCCATCGTGTCTTAAATTCGACTTTTGCGCTCATTTCATTAACCTAGCGCCACTCAAA
AGGTTTGAAAGATGATTTTCTGCCAGTGAAAACATCAGTGTTTCTGTGAACCAGGCAACTAAAGCTTTCACTCAGCAAAT
AATGGGTGTCTTTATTATTTTGTTATTATTTTGTAGTTTGGGTCTGGAAGAGGCAATAAAGCCACGCTTGTCTTCCCGCA
CCGCCCGGCCTGTCCAATCAATCAGCTCCAGATAGTCGGCAAAGTGAAACGGAATGCCGCTTTGTTCGGCGGCAGTGGCT
GCAGCATCAAATTGCAGCAGTGGCTTAATAAGTGAAGTGTTGGCAGATGCAGGCTCAGCATGTTCTTCTATGCGCTCCTG
AATGGATGTGTAATCCGAAGTGTGCAGTGAATCTGCAATACCGGCGCGAATGGGATTTAAATCCACATACATCATGCAGG
CCAGCAGCGCCTGTTCATCGAGCAACGCCTGCGATTTAAAGCGTCCTTCCCAGAATACGCCCTTGCAGCCATCTTCTCGA
TTGGCCTTGCGGGCGATATCTTCGTTTAAACAGCGCATAAACCAACTAATGCTGCCAAGGCGTTCCTGCCAATCGCTAAT
CAGCGTATCCAACAGTATTTGCTCACCTTCTGAGAGACTATCGCCCTTGAGGAACTTTGCCGCCACAGGATTGCCACTAA
AGAGCCCTGTCCAACGCTCAATGACTTCAAATGGCGACAACGACTGTTGCGCAGCAAGGTCGATTTTGAGCACCAAATGG
TAGTGATTACTCATGACCGCATAAGCGCAAACGTCGATGCAGAATATTGACGACAACTGCCTGATTCTATCCACTATCCA
GCCACGTCTATGCTGGTAACTGCGCCCCGACAGTGCATCTTCACCACACAAAAATGACCTTCTCACGCAACGGTTAATCA
CGTGGTAAAAGGGTGTACTTTCAGCATCTATCAACTGGCGACGGGCGGTGGTCATAACCAACCTCGACTGAGCTTTGATG
GGTATTTCAAAGCCTAGTCAAGGCTGGGCGAAACATCAAAAAGATATGGCTGTCCTGTATTTGTTGTCTCAAAGTTACTG
GCAGAAGATCTCACTCGCTGGATAAGAGAGGGACGAAGCCTGGGGGCCGGTGCCAAGTTACCCGAGGTACTTCAACGTAT
CCAGGCGCAGTATCTGCCAGCCATCAATAATGCCGCAGTGGGGCAATCGCTCCAGAACCTGATTGCCGAGCTCCAGGCCG
AAGGCTGGCTCGTCATCCTCGACTGTGAAGTAAGCGGTAAACTCAAATTAGACAGCCAGGGGCAAAACAGCTTGGTGATC
TCCGCCGAGCAGTATCAGCAGCATCTGCTCGATGGCAAATTGATTAAACCCATCACCCTTTACATCCGCGCCGACGAGCA
GTTGATTGCCCAGTTTGCTGTCAAACATGCGCTTCTATTCAGCCAGGGGGATAAGAAAGCCAGTTGCATCAAGCACCATA
AGGCTTATCGACTCTATCCTGATAACCAACAGCCCGCATTGGCATTGCTCAAGGCTTAACTTTCAGCATCGGAAATGACC
TTGGAAATGGCACTGGCGAACACTCTCACCGCTGGAGCCATTTCCCGGTTTCTCAATCCCCCGGCCAAGTTCGCTGAATC
CACCTTGTGTTCAATCATGGGGTTGTTAGCCAACAGAATGAGGGTTGCGACTTTCGGCCGCTGCCACAGCGGCTATCATA
GCTTTCAGCTAAAAGTTCCTAAGTTAGTATTGGCGAGCTTCCGGCCACGGTGTAGTCAATCACCTGCGGTGCCCCTTTCG
CACAGGCGATCCTGTGACTCACTGTGAACCCATCCTTGGGCGCTCGACGAAAACGTCCCTGTTTTCGACGGTCACAGTTC
CGCCTGTGCCTGGGAAATAGGTGTATGTCTGCTGACACTTCAGATATTTCAAGCTACTCAGCGCTAACACAGCTAATAAT
GGGTGTCTTTGTTGTTTTTTTGTTGTTTTTAGTCAAGCCTGGGCGAAACATCAAAAAGATATGGCTGTCCTGTATTCTAT
CTTTTCAGTCACTGTGCCTCCCAGCCGCGCAGTAGATGAAGATGCTCTTTTGGTGTGCCTAACGCCGCCAGCAGAGGCAG
ACAAAGCGCGCAGCGGTTTGGCTGTCCTTCTGGCTGGCCTTGTTAAGCATTACCAACTGCAAGTTTCCCGAAGTGGTTTA
ATTGCATTCTCTAAACCAGCGGTATTAAAAATAGCTGTAACAGGACTCTCATTATAAGGAGTTACCTGAGCTACCAATTT
TGGTGAAGTTAGCATTTCTTTTAAGAAGGGTATCGGTTTACGATGAAAAGATGCCTTTTTATCAGTGGACATACTCCACC
TTTGCGTGACTGCTTTGTTATCGCCGACTCGTGTAAGTACGTCCGCTTCACTACCAAGATAATCATTCCATCCTATGTAA
AGGTCTGTAGAATTACTTTTGCATCTTGCGACTAGAAAGACAGGATTACCCCATCTATTTTTTCCAGAATCGGCATCCAG
AACTAATGTAACAGTCTTTGAGTCATCAATTGGATTTACATCTACAGAGACTTTCCATTTTCCTTTGCCTTTTATAGACG
TTGGCTGAACTTGCCGACCATCAAGATTTTTCTTTTTTGCTAAATTGTCAAAGCACTCTAAGCGAGCCAAGTCCCCGTCA
ATAACAGCGCATTTAGCATATTCTTTATCGTCTATTGCTGAGATAGCTTGGCCAGAAAAGGCAAATACAGCTACCAATAG
AATAATTTTCTTGAGCATACTTCGATATCTCCTTGTGATGCTTAACGCCTTGCACACGGGCTGGCGGCGCGAAGCGACGA
CAGTCCGGCCCCGAAGGGGCAATGTGCTGCAACTTGTTATGTTCAGACTTTTTTCAAGCCATACCACTTGCGACCAGAAG
ACTGGGTAACGAGAACTGCGTATTTTTTACCAGTTTTGGAGGCAGCATTCTTAGCTTTTGAAAGAACATCAGACCTCGTT
AGATTCCCTGAGATAGTATATTCACCATCAGGCAACTCATAAGTAGTGCCATCATCTGAAGAAATCTCATCAGAAAATCC
TTCTTTGTCCATCTCTTCATAAAGCTTGTTGTAGTCTTCCCAATCTGCATCATGCAAGACCATTCTTACTGTAAAGCTAG
CCATTTATTTACTCCTTGATTGAACATAACAGCTGTATAGTGCGCATGCGCGTTTTCCAAACCTATTATCTACCTGCTGT
ATTTTTTAACGTTATGAATTTAATATTATTTCCTGCAATGTTACGGAAATAACGCGCAAGCTTAGCTGCAAATTCCCGGC
ATTTTGTCGAGAACGTCAATAATACTGTATAAAAAATTAGTTCTGAGGTGCTTGTCATAAGCGCTTCAATCCGTACAACC
AAGGGCCCTTCAACCCTGGCCCTACAAAAAGCATTAAGGAAAGCCATAGCTACCGCACGGGTCCAAACTCCGTTTGTCCC
TGCATTCCGCTGAAAACGGAAAAGTGTTGCTGCTTTCGGCCTTAAGCTTAAGGAAGCGCTAAAGCTAAGCTTTTGAATTG
GTTATACAATACCCAGTACTGAATTTGAAAACAATTAGCCAAAGGTCAAGTTTTGACAAAGGCAACAAAACCCTAATTTG
GTTTGTTTTTGAAGCAGAATTGACTGGGTTTGAAACCCAAAGCGACACGACTTTAGGCCGCTGGAACCGCGGCTATCATA
GCTTCCAGCTAAAAGTTCCTAAGTTGTTACTGGCCGAGTTTCCGGCCACGGCGTAGCCAATTACCTGTGGCGCACCTTTC
GCACAGGCGATACTGTGACACGCTGTTAACCCATCCATGGGCGCTCGACGAAAACGTCCCTGTTTTCGACGGTCACAGTT
CCGCCTGTGCCTGGAATTAGGCGTATATCTGCAGCTGAATACGACACTTTGGGATGAGGAATTGCACCGACTCCCCCTCG
GTGTCGCCGAAAGCCGTTGGCGCAAATAACGTGGCTGAGGCATGGATGCCGAAGCAGCGACAGTCGAATCAGGGATGAGC
GTCTGAAGCGATAGTTATTTGCGCCATTAGGCCGAGGGGCTTTCGACACCGTGTGGGGCGGCAAGGGAGATCCAAGAGGG
GATTGCTGTTGATCCCTTCTTGGTCGGGTGTGGGGCGAAGCTCCACGACTTTACGCCGCTGGCACAGCGGCTATCATAGC
TTTCAGTTCAAAATAACCAAATAACATTAATTGGGCTTCCACCAACGGATGTCTCCCATTGCCTGCAGCAGGCTTATGCA
CAGGCGATCCTGTGACTCGGCGAGAGTTGCACAGCAACATGCTTTCGAGCGCGAACCAGGGATGGTGAGCTGGCCGTTAA
ACAGGGAAGTTGTTGTGAATACGTCCATGTAGCCTCGACGAAAACATCTGACCTACAAGGACGTAGGAAATGCCGAATTT
GTCGGGAACAAAATTCGGCCCTGTTTTCGACGGTCACAGTTCCGCCTGTGCCTGGAAATTAGGTGTATGTCTGCAGACAC
TTCAGATGTTCCAAGCTACTCAGCGCTAACAGAATTACACCGATTCCCCTTCGAAGCCGCCGCTAGGCTTTGTTTGCATA
TTGGCGTAGCCGAGGCCGGCTTGGAAAATTGAAAACGAATTTTCCGAAGCAATGCCTGATAAGAAAATGCCCTCCTATTG
GAGGGCATTGATGAGTACAACTGGGCTTAAACGTTTCTCGGTTGCTCAGGTTTGTCTATATCCAAAGTCACTTCATAGGC
CACATTGTTTTGGCTGACAGGCTTTACCGTCTCCACTTTGGGCTCGGCACTGGCCTTGGTATCCCGGGCGATTTGCAGCG
CTTCATGGGTGAGCATGTTGTTGCCACTAAGCAGATCATTCAGCCCGCCCTTTTCGGCATCTACCAGCCCCAACTCTCTG
AGCATGGCATCGACCACGGGCGCATTGGCACGGTAGTTGAGCGCTGCACTGGTCACTTGCTCGGCAATGCCGCCCTTGAC
ACCGGCGCCATCGGAAGCTGTCCCCAATTGGCCGGTTACGCCGCTGCCATAGCCTTGAAGGATCTTGATGCCTTCGATGT
TTTCCAGTGGTTTAACCGCATTGGCGACGATTTCCGGCAGAACTTTGAGGATCGCCAGTGAACGCTGCAGGGCAACTTGC
TCGTCACGCAACACGTTCTCGGCTTCGTGCAGCGCCTGTTTACCGGCCGCTTCCACCGCATACACCTTCTCATCGGCCTC
GGCCTTGAGCATCTTGGCATCGGCACTGGCGCGGGCTTCGGTCAGTATCGCTATGGATCTGTCTTCGGCGGCGCGTTTCT
CGGCTTCAGCCTGAACTGTAACCCCAACGGCTTCCCGCTCTGCCTCTTTACGGGCGTCAATAACTTCAATCTCTTTGCGA
CGATTAGCCTCAGCCACCTGACGCACTGTGATTACCGCTTCCTCTTTTTCAACCTTGAGCTTTTCGGCCTCGGCGGCGCG
GGCCCTGGCGGCAGATTCTTCTTCCGACTTGGCGGCAACCGCAATCTGTTTCTCCTGTTCAGAGACTTCGATATCTCGCA
ACTGTTGAATTCTGGCCTGCTCAATTTGCTTACGCTTTTCAATCTCGCGGGTTTCTATGTCTTTGGTCTTTTCAATTTCC
GCCGACTCAATGGCGCGTTCCTTGGCGATTTCCGCCTCCCGCTCCTCACGCTGCTTTTGCTCTTTCTGCTTGATGATCTC
GGCCTTTTGCTCGGCGCGCTTGAACTCCAGTGCCTGCTGCTGGATCAGACGTGCTTCCTCTTCAGCCTTTTCGATATTCA
GCGACTCTTTTTCGGCTTCCAGGTTACGCAGCTCAATCTGGATCCGGTTATCCTGCTGAATGTCGTTGGTTTCTTTACGC
TTTTCTTCGATGATCTTGGCAAGTCTGGCACGACCTTCGGCGTCGAAGGCGTTGTTCTCATTGAAGAACTCCAGCTCTGT
CTGGTCAAAACCTGTCAGAGAAACCGACTCCAGTTCCAGACCATTTTTTTCAAGATCGTTGGCTACGTTGTTCTGCACCC
GTTGTACAAAGTCGGCCCGCTGTTCGTGCATCTCTGTCATGTTCATTTCGGCTGCCACGGCGCGCAGCACGTCAACAAAC
TTGGATTCCATCAGCTTCTTGAGCTCTTCCACCCTATTGGTACGACCACCCAATGTCTGGGCCGCCATGGAAATACCTTC
GGCATTGGGGGCCACCCTCAAGTAAAAGTCGGCCTTGACGTCCACCCGCATCCTGTCTTTGGTGATCAGGGCATCTTTTT
GGGTCTTGCCCACCTCGATGCGCAGGGTGTTCATATTGACGTGAATAATTTCATGCAGTACCGGCAGGACAATGGCGCCG
CCATCTTTGACTACCTTTTCACCACCGAACCCCGTGCGCACAAAGGCCATCTCTTTAGTGGCGCGGCAATAGAGCTTGGC
AAAAATAAACCCTATCACCAACAGGCAGAGCACTACTGCGCCTGCGGTAAACAGCAACATACTGGTGCCGCTGGTATTTA
AACCCGGGATGGTTTCCATTCCTGTTGTTTCCTTCTTTGGTTAGATTATTGTTCAAAACGGGTGGCAGACCACACGCGGC
CGCTGCGTCTGAGCAGCACCACTTGCACCCCTGCCGGGAATTCGGTGTCTTCGTCTTCGGGCTCGACCAGAACATAGTGT
TTCTGACGGTACTGATCCTGAACCACAGCCTCGCTGGGATTGCCCTTGATGGCACAGCCGAGTGTTACTGTGCCGACGCT
GCCGCTGAGATCTTCGATTGAGACGGCGCTGGATTCATTTTTGGGAAGAATTCGGGCCAACTGCCCACCGAGGAAATGGC
AGGCAATCGCCGCTAGCGGCAAGGCCAGCAGCAAAGAAAACACTTGCGGCAACAGAGCAGAGGTCAGCAGCCAGGAAAAA
TAGTTAAGCAGGTAGCCCGTAATACTGAAACATCCCAGCGCCAGCACAAACCAGATGAGCACAGGCAGCCTATCCAGGCA
GAGCCAACCGGCCAGCGCTGTCAGTCCGCCCTGAGGCAGGTCAGTATCAAGATCGGCATCGGGAAGCCAGTCATCCATGG
CGGCCATCAGGCTGATACCCGCGATTAATGTGAGTCCCTCTATCACTCCAAGCAGTGCCACTATCGCCAAGGCTACAGCA
TAGGGCAGATTGGACTGGGCCAGAAAAAAGTCCAGCACAGGATTCCTCCTTGTGGGCGACGACCGCTCCCGGTCGCCAAC
ATTCCATATATGCCTGTTAAATTCAGGTAATTCTCGAGTCTACCTCCAGGCAAGCTTGGACTCCAATAGCTTTTATCTGC
ATTTGACGTCAGAAATCGGAAGCAGTTCACACTAAGGCTCAAATCCAGAAGGTTTGATACTGCCATCGCAACGCTTAAGG
CTTAACCAGGCTTAGTTAACCTTAAGTCGCAAACTGCCGGCTCAATATCGGCAACAGGGAATAACCCAATTAGTGCCACA
CCTTTATTTTTTGTTACAAAACATTATGTTAATCAATCTACGCATGAGTAAAGCCTACTGAAAACTGCTTGAGTATCGTC
CCTTGGCTTGGTTAGCATAGGGGCAGTTATTCTTTGATGAATGCCAGACATTCCAGAGCACACCATGACAGCCAAAACCG
AATATCAGCAACTTTGCCAGCACTTTCGTACCATCAGCCACTTTGAGCATTTCAGTGCCCTGGGGGACTGGGACCAAGCC
ACCATGATGCCCATGGGCGGCAGCGAGGCCCGCTCCGAGGCGATGGCCGAGTTGGCATTACACATTCACAGCTTGAAAAC
TGCCCCCCGGCTTGCCGAATGGCTGGATGGCGCCGAAGCCAAGGCCACCGAACTCAGTATCGAACAGAGGGCCAATCTCA
GAGAGATGCGCTGGCACTATGCCCAAGCGATAGCCGTGCCGGGAGACTTGGTGCAGGCCAAGACGCTGGCGGGTTATCGC
TGTGAAAACCAATGGCGTGAACAGCGACATAACAACGATTGGCAAGGGTTTCGCCCCAATCTTGAAGCGGTAATCGCCTT
GGTGCGAGAAGAAGCCCAGGCTCGCTCGGCGCACACTGGCAAGGCCGGTTACGATGCCCTGCTGGACAGATTTGAACCCG
GCATGACATGTGAGCGGCTGGAGACCACTCTCGGAGCGGTGCGGGACTGGTTGCCCGAGCTTATCCAAAAAGTGAAGCAC
AAGCAGCTGCACCAGAGTTACAAGAGCAGCGCCGGCGACTACCCGATAGCAGACCAAAAGCTGCTGGGACGGGAGGTAAT
GCAATACCTGGGATTTGATTTCAACCAAGGGCGTTTGGATGTCAGCTCGCACCCATTTTGCGGTGGCGTGCCCGGTGATA
TCCGCCTGACCAGTCGCTATACGGAAGATGACTTTATCGCTGCCCTCACCTCCACTATTCACGAAACGGGTCATGCCCGT
TACGAGCAGGCACTGCCAAAGGATTGGCGAGGACAACCCGCCGGAATGGCTCGCTCCATGGGGATCCACGAGAGTCAGAG
CCTGTTTTTTGAGATGCAACTCGGCGGCAGCCGCGCCTTTATCAGCAAGCTCTATCCGAGAATTCGCCGACATCTCGACT
GCCCGGTATCGGCCCATGAACTGGTCGACAATATCACCCGGGTCAAGCCGGGTCTTATCCGGGTCGATGCCGATGAGGTC
ACCTATCCGGCGCACATACTGCTGCGATTTGAAGCCGAGCAGGCCTTTATCGACGGCAGCCTGGAAGTGAAAGACCTACC
CGATTTCTGGGATCAAAAGATGCAGCAATATCTGGGGCTGAGTACTGCCGGCAATTATAAAGATGGCTGCATGCAGGATA
TTCACTGGACCTTGGGCGAACTGGGATATTTCCCCAGCTATACCTTGGGCGCCATGTATGCCGCCCAGCTGAGATTTGCC
ATGGAAGCCGAGTTGGGCCCCATTGAAGCCCTGCTGAGCCAGGATAAGCTGGGGCAGATTTGCGACTGGCTGGATGAAAA
GATCTGGTCCAAGGGGTGCCTGCTGGAAACCGATGAACTGATCCGCAGCGCCACAGGGCAGAGTCTGGATCCCGGCTTCC
TGCAGCGCCATCTGCAGCAGCGCTATCTGGATTAATTTATCTGCAAAAATGGTATAATGGCGCGTTTCTACGAAGTAACT
GAAAAGAGAAAGTGAATTCAGATGTTGATACGCGCCATTAGCCAGGATGACTGGCAAGCCATAGGCGAAATTCAAGCAGA
GTGCTACCACGCTCTGGCCCCCGAACCTTTACATGTGCTCAAGAGCAAGTGGCAGGCATCACCGCAAACCTGCTATGTCC
TTGAAAAGAGTGACCAGGTGGTAGGCTATTGTCTGGCTCATCCCTGGACCGAAGACACCCCTCCGCCACTGTACAAGGCG
ATTACCACACTGCCCAAGGCCGACACCCTTTATCTGCATGATATTGCCATCAGCAACAGAGCTCAGGGATTCGGCGCCGG
ACGCAAACTGTTTGATACCCTCAAGCTTCAGGCGGAAAAACTGCGCCTGGGTTCCTTGTCACTGGTTGCAGTACAGGGCG
CCTGTGGTTACTGGGAAAAGCTCGGCTTTAACCACAAGCGTATCGAAAAATCGCTGGCCACCTATACAGATGACGCCAGT
TATATGGTCTATCCGGTAGCCCGCTGACAGATGCAACCCACACTCATCACCATAGGCTTGTTGTGCCTGAGCAATATCTT
TATGACCTTTGCCTGGTACGGCCACCTCAAGTCCCTTTCAGGTAAACCCTGGATCATTGCCGCTTTGGTCAGTTGGGGCA
TAGCCCTGTTCGAATATCTTTTGCAGGTACCGGCCAACCGTATTGGTTATAGTGTGATGAATGTGGGCCAGCTCAAGATA
CTTCAGGAAGTCATCACCCTGAGTCTGTTTGTTCCCTTTGCGGTGTTTTACCTAAAGGAACCACTGAAACTGGACTATCT
CTGGGCCGGGTTGTGTATGCTCGGCGCCGTTTATTTTATATTTCGCAGTAAGTTCGGTTGAGCCCACTGCTTTAATGAGG
ACACAAGATGGCACGTCTGGTCGCCTATGAATACAAGGGGGTCGCGAAAGTGATCAACTTTGCCTATGACAAATACCACG
ACATGTACGAGGCTGTTGCCGCCGCCGAGGGAATAGATCTCAGCCGCTTTCTGGCAATGGAACAGCAAGTCGCCATGACA
GCCAAAGGCGGTGGCGCCCTGAAGAGCTATCGCACCAGTGAATTCGCCCGTATGGGGTTTCGTCATATCCACTTTGTTAA
AGAAGAAGAGCAGGGTTAATACCTGCCCAAAAGAGGGTTAAGCCATGATAAATCCAGAGCACGCCAATTTTCCCCGAGCC
GGCTTTTTCAAGCGCCTCGGTGCTGCCGTTTATGATCTGCTGCTGGCGGTAGCCGTCTACATGTTTGCCGGTGCCATAGG
GTTTGGGATCTTTACCGGCCTGACCGCCTCCGGCCTCATTCCCATGGGGAACTATGAACATGTTTCGGATCTGCTCAATG
GCAACAGCCTCTATCACGGCCTCTATCAGCTGTGGCTGGCCTGCTGTGTGGCCGGTTTCTACGCCCTGTTCTGGTCCAAG
GGCGGCCAGACTCTGGGCATGCGCGCCTGGCGCCTCAAGGTGCAACATCCCAACGGCCAAAACCTGAGTTTTATTACCGC
GCTGGCACGGGTGGTTTGGTCCTTGTTGGGGATAGGCAACCTGTGGATCTTGTTCAGCGGTGACAAACTGGCACTGCAGG
ACAGTATGACCCGCTCAGAAGTGGTGCTTCTCAGTAAAGAAGCCAACTCACTGCGTAACTGGCACGGAGCCTGAAGTACA
CGGATAGTGGTAGCATTAAAATAGAGCTTTTTAGATACTAATACGCAAACCACAGCAAAAGCCCTGTCACTGACAGGGCT
TTTTCATAACGTTAATCAACAAGGGAGGCTTTTAAACCCGCAGCGGCTTTACTCTCAAGCCTTCAATCCTCAGCGTCCTC
AGCGGCGGATATAGTAGATAGCCGCGCCGGTAAACAGCACACTCGGCATCATGGCGCCCATCAAGGCCGGCAGTTCATAG
ACTATGCTCATGGGGCCAAAGATCTCATTACAGATATAGAAGGTAAAGCCGGCTATCACCCCGAGTAATACCCTGGCCCC
CATGGTGACGGTTCGCAGTGGCCCGAACACAAAAGAGAGCGCCACCAGCATCATCACAGCCACTGTGATGGGCTGCATCA
CCTTACGCCACAATGCCAACTCATAGCGACTGGCGTCCTGATTATTGTTCTTCAGATAGTCGAGATAACCGACCAAACCA
CGGATAGACAGGGCATCGGGTTTAACCGACACCACGCTCAGCTTGTCCGGTGTCAAACTGGAGGGCCATCTGTCTTCCTT
GAGGTTATCCAGCACCACTTGCTCATTTTTGAACACAGTGCGGCGAACCTCCAATAAACGCCAATATTCCTTGGTATAGA
TAGCCTGCTCGGCGTGCACCACACTGGCCAGCTTCTGCTCTGAGTCAAACTCATAGAGGGTAATATTGCCAAGACGGGTC
ACATCCTCAATCTCGCCGATGTTGACGAACAGGTTTCCGTCTCTGGCCCAAATCCCGCGGTGGGACTTAATCAGGTTACC
GCCGGAGATCTTGTTCGTCTTAAGCTCATAGGCCTTCTGCTCCGCCACCGGCGCGCCCCATTCCCCCAGTACCATCACCA
ACAGCATCAAAGGGACCGCCGTCTTCATCGCCGACAGGGTGATCTGCAGCCGTGACATGCCGGAGGCCTGCATCACTATC
AGTTCAGAGTTGGAGGCCAGCATGCCCATACCGATGAGGGCCCCAAGCAGCACGGCCATGGGGAAGAACATCTCCACATC
TCTTGGGATCAAAAACAGCACATAGACTGCGGCATCCATCATGGTGTAGCTGCCCCGGCCCACCAGACGCAGCTGATCGA
CCCATTTGATGATCCCGGAAAGCCCGGTCAAAATCAGCAGACACAGGGCAGAGGTGCTGAGCAGTACTCTGGCAATATAC
CAGTCCAGTATCTTCATGCTGCGGCCCCCCGGCGTTTGAACAGGCCGGTCAGGCGAGTGCCCAAAGGTCTGCCCTTACCT
ATCAGCAAGATGCCCATCACCAATGCCGAGGCATGGATCCACCACATCCCCAGCCAGGCCGGGATCACCTCATCCTGCAG
TGCCTTGCGCCCGGCGACCATCAAGCCGAAATAGCCAAGATAGAGCAATACCGCCGGGAACACCTTGGCAAACTTGCCCT
GACGCACATTAACCCGCGCCAGCGGCACCGCAATCAGCGTCATCAAGGGGATCGCCAGCGGAATAGCCAGTCGCCAGTGA
AATTCTGCCACGGCTTCCGGCCCCGGCGTATTGAGCAGTTCCTTGAAAGGCACGGCAGATAACTTACGATCCCTCTCATC
CACTTCCTGCTCTTTGAGCTGCATCTGATAGCCGCCGAACTCAATCACCTGGTAATCCACCCGGTTCGGGGCTCCCTGAT
AACGCACGCCATCATCGAGCTTGAGCCGCTGACCACCGGTTGCGTCTTCCACCACCCGGCCACCATGGGCCACTACCAGG
TTGGTAACGCCACTTTCGTCTTCCGCATCGGGAAGCTGGGCCACAAAGACTTTTTCCAGTTCGTTGTCTTTACTGATTTT
TTCAACAAAGAGCACAGCCCGGCCATTGGCACTGGTTTGAAAACGTCCCTGAACCAGGGCGGCAAGCCCGGCCTCTGACT
GAGCCTTTTCCAAAACCGTGTGCTGTTTGTCCTGCGCCCACGGCGCGACATAAAGCGCCAGATAACCGGTAAACAGGCTG
TTGAGCAACGCCAGGATCAGGGTTACCCGGGTGACATACCATTCGCTGATGCCGACCCCGTGAAAGACCACCATCTCGTT
TTCTGCATACATGCGGCCATGGGCGAGCAAGATCCCCAGAAACAGACTCAGGGGCAGGATAAGCACCGCCAGTTCGGGCA
GATTGAGGCCTATCAGTGTCATCACCAGGGAAGCGGGAAATTCGCCATCGGAGGCATCGGCCAGGATGCGGACAAATTGC
TGGCTGATAAAAATAGCTAACAAGACTGAAAGCACCGCTATTTGTGCCTTCAAAACTTCGCGGATCAAGTATCTAAATAC
AATCACAGGCTGAATCCGGTATCCAAACTTATCTTTTTGCTGGTGTCAGTGTTACTTTCATGTAGACTGTCTACTTTTGA
TAGTTTTCTGACCATAACAGGCGGCATTTTGGTTGTTTCAGGCGTATGATTCTTGTCAGCCAAACCAGCCCCCTGCTGCA
GGAAATTTTCCGCCTTTGGGCGGCACAAGCAGACATTATCCAATAAATAAAAAAGTTTGTCTTTAAAAGAATCTAGGAGA
GCTCATGGAGTTTAGCGTAAAGAGCGGCAGCCCCGAAAAACAGCGCTCGGCCTGCATAGTTGTAGGCGTTTACGAACCCC
GTCGCCTGTCCGGCATCGCCGAACAACTGGACAAAATCAGTGAAGGTTACATCAGCAACCTGTTGCGTCGTGGCGATCTG
GAAGGTAAGCCCGGGCAGATGTTGCTCCTGCATCATGTACCCAATGTACTGAGTGAGCGGGTTCTGCTGGTAGGTTGCGG
AAAAGAACGAGAACTAGACGAGCGCCAATACAAGCAGATCATCACCAAGACGATCAACACCCTCAACGATACCGGCTCAA
TGGAAGCCGTTTGCTTCCTGACCGAACTGCACGTTAAAGGCCGCGACACTTATTGGAAAGTGCGCCAGGCCGTGGAAACC
ACCAGCTCTACCCTCTACAGCTTCGATGGACTCAAGACCCGCAAGGGCGAGACCCGCCGCCCGCTGCGCAAACTGGTATT
CAATGTCCCTACCCGTCGTGAACTGACGGTCGGCGAGCGCGCCATCGAGCACGGTGTCGGTGTTTCTGCCGGTATGCAGT
TGTGCCGCGACGTGGCCAATATGCCACCTAACATCTGTAACCCGGCTTATCTGGCCTCGCAGGCCCGGCAACTGGCCGAA
GTGCATGAGAACCTGAAGGTTAGCACTGTCGGTGAAGAGCAGATGGCCAAGCTTGGCATGAACGCCTACCTGGCCGTGGG
CCGTGGCAGTGCCAACGAGTCCATCATGACAGTGATGGAATATCAAGGCGCCGTCGACACGACCGCCAAGCCGATAGTGC
TTGTGGGTAAGGGTCTGACCTTTGACTCAGGTGGTATCTCGCTCAAGCCGGGCGAAGCCATGGATGAAATGAAATACGAC
ATGGGCGGCGCTGCCGGGGTACTGGGTACCATGAAGGCCATCTGTGAAATGAAGCTGCCTATCAATGTGGTTGGGGTACT
GGCCGGCTGTGAAAACATGCCTTCCGGTAATGCCTACCGCCCAGGTGATATTCTCACCACCATGAGCGGCCAAACCGTGG
AAGTGCTTAACACAGACGCCGAAGGCCGTCTGGTGCTTTGTGATGTACTCACCTATGTGGAGCGCTTCGACCCTGAACTG
GTGGTCGATACCGCCACTCTGACAGGTGCCTGTGTTATCGCGCTGGGTAAACACGCCTCAGGTCTGTTCTCGGCCCATAA
CCCACTGGCGAGTGAGCTGCTCAATGCCGGTGAGCAGAGCGGTGACCGCGCCTGGCGCCTGCCGATATGGGATGAGTATC
AGGAGATGCTGGACAGCCCATTTGCCGATATGACCAACCTGGGCGGACGCCCTGCCGGGTCTATCACAGCGGCCTGTTTC
CTGTCGCGCTTTACCAAGAAGTACCACTGGGCTCACCTGGATGTAGCGGGTACAGCCTGGAACAGCGGCGCCAACAAGGG
CTCAACCGGTCGTCCGGTTCCTATGCTGGCGCAGTTCCTGCTCAACCGCGCCGGGGTCGAGCAAGGCGAATAAGCGCCTG
ACTCCCAGCCAATAAAAAGCGAAGCCCAGTGCTTCGCTTTTTATTGGCTATTTTATAAAGCCAATCCTCCCTTTGTCCTG
CTCCTTCCCCGTCTTTTGATTATCGCCCCCGCCTTTTGATTATCGCCGAGTGAGTCGGCGCTTGGGTAAAATGGTATTCA
TCCACGGCTCAAACCACAGAGCGAGGCCACAATAAACCGACCTGTTGAAAGGTCGTGGCTCAATACGGCCCATAAAACTC
GGCCTACGACTAAGTTTGCACAGCTGAGTTTGCAAATACAGTTCCAGCCGACATGACTCCATTTACTTTAACTCCGAACG
CTTTAATTCATTGTTTTTAATCCAGTTACTTTCTATCGTGTTTCCTTAGTCACTTGGTTCTGCCACTTAGGCCCCAAGCC
AAACAAGTGCTGTTCAAATAAACCACTAGACGACTGGTCTAATGGTGATTATACTGGCCGCCATGAACACACAGACACAA
AGCACACGCCAACACATACTGGACACGGGTTACCAGCTCGTCGTAACCAAAGGCTTTTCCAATGTTGGCCTGTCACAACT
GCTGCAACATGCAGAAGTCCCCAAGGGCTCCTTCTACCACTACTTCAAATCCAAGGAGCAGTTCGGTGAAGCCCTGATAA
AAGACTATTTCAACGATTATCAGGATAAGCTGCAGGCACTGCTGGGCCATGAGCGCACTCCGGCGCTGCAGCGGCTGCAA
AGCTACTGGCAACTCTGGCTGGACTGCGACGCCGATGTCTGCGGCGCGCAAAAGTGCTTGGTGGTGAAGCTGAGTGCCGA
AGTGGCCGATCTCTCTGAGCTGATGCGTATGGCGCTGCTGCAAGGCGCCAAGCGGATCATTGCCACTATTGCCGAATGTA
TCGAAGCCGGTAACCGGGATGGCTCTGTCAAGGTCGGCAACAGTGACCAGACGGCGCAGCTGCTCTACAACCTCTGGCTG
GGGGCCAGCCTGATGAGCAAGCTGACTCAGGATAAAAACGCCCTCAACCTGGCAATGCAAACCACTGACAACATACTCGC
AGGCAGGCTGGACAACAGCGGCCAATAACAGATACTCCCCGCCACACAGGTGGCGGGATTTTTTTAACCAAGCACTAGAC
GACCGGTCTAATTAAGCAATAAAAGCCAATGGAGCCTATTATGACTGCCAATCAAAACCCACATCAGCGCATTGTGCTGG
CCTCTCGCCCGAGCGGCGCTCCCAATGCAGACAACTTCCGTCTGGAAAGCAGCAGTAAGCCAGTGGCAGGCGACGGCCAG
GTGTTGCTGCGCACCATCTATCTGTCGCTGGATCCATACATGCGCGGCCGCATGAGTGATGCAAAATCCTATGCCGAGCC
GGTAGCCGTGAACGATATCATGGTCGGCGGCACGGTTTGCCAGGTGGAAGAGTCCCGTCACCCGAACTTTGAAGTCGGTG
AGTGGGTGCTCGCTTACACTGGCTGGCAAAACTATGCCCTTTCGGACGGTGAAGGGTTGTTGAAACTCGGCAAAGCGCCG
GCTGCCCCTTCATACGCCCTCGGAGTCATGGGCATGCCGGGTTTCACCGCCTATATGGGACTGCTGGATATTGGCCAGCC
CAAAGCGGGAGAAACCCTGGTGGTTGCCGCCGCGACCGGACCGGTTGGCGCTACTGTAGGCCAGATAGGTAAACTCAAGG
GCTGCCGGGTCATAGGTATTGCCGGCGGCGCTGAGAAATGTCGCCACGCCAAAGAAGTACTGGGTTTCGATGAGTGTCTG
GATCACAAGGCCGAGGACTTCGCCGAGCAGTTGGCCCGAGTCTGCGACCAGGGAATAGACATCTATTTCGAAAACGTCGG
CGGCAAGGTGTTTGATGCCGTATTGCCCCTACTTAACACCAGCGCCAGAGTCCCTGTATGTGGTTTGGTGTCTCAATATA
ACGCCACTGAGTTGCCGGCCGGCCCGGATCGCCTGTCACTGCTGATGAGCACCATTTTGGTGAAGCGGATCAAGATGCAG
GGCTTTATCATTTTTGACGACTATGGTCACAGATATGAAGAGTTTGCCAAGGATATGGGTGACTGGCTGTCTCAAGGCAA
AATTCAATACAAGGAGCAACTTGTCGAAGGGCTGGAGCAGGCCCCACAAGCCTTTATCGGCCTGCTTGAAGGTAAAAACT
TCGGCAAGCTGGTGATCAAGGTTGCCGAGCCGCTGTGATAAAAACTAATGGCTGCACCAAGTTGAGTCCTGCGGCCATTC
GGTAACCAGCAAAGCAAGACTTGCGGTCCTCTATAAGCATAAACGCCAAGAGGGCCGCTAATTTTGACGGCTTAATTCAG
GCTATTCACGCCGTCTTTAACAAAGCCTTGGATCAGGTCTCCAGCTTAAGCCTGGTTTCAAAGACAATCCGGGCACGCCC
TTTAATTTGAACTTTGTGAACAGTCTCTTTATCGGCAAAGACCCGCACCTGCATATATCCCTTGCGGCCCATCTGTTCGC
CCTGAGCGATGGAAAACTCCGAGCCCTGCATGCTGGCAGGCAAGCTGCCGTAGTGAGTCAAATAAGCGCCCAAAGGCCCA
TTGGCATTACCCGTCACAGGATCTTCTGTTATGCCTATGGCAGGTGCAAACATACGCCCTGCAGCCAGCACGCCCTCTTC
TTCAGGCTCCAGTGTAAACAGGTAAAAACCATTGCAACCAATTTCCCGACTCAACGCCACCAGCTTGGACTCATCCAAGG
CAACCTGCTCAAGCAGCGCTTTACTCTTGAGTGGTACCATCACTTTGGAGTGGCCGGTAGAAACTATCTGTACCGGCAAA
TCCGTCACCAGGGCCCCTTCAGGCAAGCCGGTGCCCAGCAACAATGACTCAACCTGGGCAGCACTCAAGATGGCGCCAAA
CTCTACCTTTCCCTGAGTCATCAGCACTGAAATATCGCCCTCTTCCTGTGCTATGGTAACCGGTAGCTTTCCTGCTCCCG
TCTTTTGAATCACAGTTCCATCTGTGACACCGCGACTTTTGGCATAAACATAGTGGGCCGACACCGTGGCATGGCCACAG
ATAGGGACCTCTTGAGTGGGAGTAAAAAACCTGACTTCGATATCGTAATCGGCCCCTGGAGTATTAAAAATAAAGGCCGT
TTCCGAATTATTTAGCTCTCTGGCGATATTTTGCATCTGCCGCTCATTCAAGCCATCGGCATTGAGCACTACACCGGCGG
GATTACCGGCAAACAGCTCAGTGGTAAAGGCATCCACTTGAAAGAGTTGTAACTCCATGATTGACTCCGGAACAAAAGCG
TCAAACGAGTATCGACACTTTCCCAACCCTTGGCAATAAAGGCGTAGCTTGTCACTCGATAGCTCAAGAGCCTTATCGGG
ATGGCGCTGACCATTTCAACCTTTGGCCAAAAGGTGTAAAATCCTCCTCTTATGTCAAATGGCTACCAGTGTTCTGTGCA
GGGGTGAGATGCAGGCGATGAGCAAGGCAACTTTTTATCTGCTGCCGAATGCAGCACAGCAACCAAGCGCCGAGCAGTTG
CAACGGCTTGCCTGTCAGTTGGCCGGGCAGCATTATGCCAAGGGTGAATGGCTGTATATTCACTGTGAGGATCAGGCTCA
GGCCCATGGGATTGACGAGCTGCTGTGGCAGTTTGAGCCCAGTGCTTTTGTACCCCACAACCTCAAAGGGGAAGGCCCTG
CCGCCGGTGCACCGGTTGAAATCGGCTTTGACAGGCTGGGGCCCAATCAACGCCGCCCGATACTGATCAATCTAGCCAAT
GAAGCCCCGGCGTTTGCGGTAAACTTTGGCAGGATCATAGATTTTGTTGCCGGTGATGAGCAACACAAGGCCCTGGCCAG
GGACAGATACCGCCAGTATCGTAATCTGGGAGTCACGCTCAGCACCCAGGATTTGGCAACACAACCACTTAATTTTGTTT
GAGAAACGACAGTTCCCATGGAAAAAACATACAATCCGCAGTCTATTGAACAAGCGCTCTACCGTGTATGGGAAGAGAAA
GGTTACTTCAAGCCCCACGGTGACGAGTCCCAGGGCAACTATTGCATCATGATCCCGCCGCCGAATGTCACCGGCAGCCT
GCATATGGGACACGCCTTCCAGGATACCATTATGGACACCCTGATCCGTTACCAGCGGATGAAAGGCAAGAACACCCTCT
GGCAAGTGGGTACCGACCATGCCGGTATCGCCACCCAGATGTTGGTGGAGCGCAAAGTCGCCGCCGAAGAAGGCAAGAGC
CGCCACGACCTGGGCCGTGAAGCCTTTATGGACAAGGTATGGGAATGGAAGAACCAGTCCGGTGGCACCATTACCCGCCA
GATGCGTCGCCTGGGCGCCTCGGTAGACTGGGACCGCGAGCGTTTCACCATGGACGAAGGCCTGTCGGAAGCCGTGCAGG
AAGTGTTTGTTCGCCTCTATGAAGATGACCTCATCTATCGCGGTAAGCGCCTGGTTAACTGGGATCCCAAGCTGCACACT
GCGATCTCCGATCTGGAAGTGGAAAACAAGGAAAAGCAGGGCCACATGTGGCATTTCCGCTATCCACTCGCCGACGGCGC
CCTGACTGCCGACGGTAAAGACTATTTGATTGTCGCCACCACACGTCCGGAAACCATGCTGGGTGACAGCGCCGTTGCCG
TGCACCCTGACGATGAGCGTTATCAATCCCTGATAGGCAAAGAAATCATTCTGCCAATCGTTAACCGCCGTATTCCTGTG
GTGGCCGATGACTATGTGGATATGGAGTTCGGTACCGGCTGCGTGAAAATCACCCCGGCCCACGACTTCAACGACTATGA
AGTCGGCAAGCGTCACAATCTGCCTATGTTCAACATACTCACCCAGGATGCCGCCATCCGCACTGTGGCCGAAGTGGTGA
ATGTCGACGGTAGCCTCAACACCGAATTGGACGCCTCTTTGCCAAGCCGTTATGCCGGTATGGACAGATTCAAGGCCCGC
GATGCAGTTGTCGCCGAATTCGAGACCCTGGGTCTTTTGGAAAAAATCGAGCCCCACGGCCTGAAAGTGCCTTATGGCGA
CCGCAGCGGCGTGGTGATTGAGCCGCTGCTGACAGACCAATGGTATGTGTCTGTCAAACCACTGGCCAAGACAGCCATAG
AAGCGGTGGAAAACGGCGATATCAAGTTTGTGCCTCAGCAATACGAGAACATGTACTTCTCCTGGATGCGTGACATTCAG
GACTGGTGTATTTCACGCCAGCTGTGGTGGGGTCATCGCATTCCGGCCTGGTATGACGACAGCGGCAAGGTCTATGTCGG
CCGTAACGAAGCCGAAGTCCGTGCCAAGCACAACTTGGCAAGCGATATTGCTCTGCGTCAGGATGATGATGTACTGGATA
CCTGGTTCTCCTCTGCCCTGTGGACCTTCTCAACCCTGGGCTGGCCACAGCAAACTCCTGAGCTGAAAACCTTCCACCCC
ACAGACGTGCTGGTGACTGGTTTCGACATCATCTTCTTCTGGGTAGCCCGGATGATCATGATGACCATGCACTTCATCAA
GGATGAAGACGGCACACCTCAGGTGCCTTTCAAGACTGTCTATGTGACCGGGCTTATCCGTGATGAGCAAGGCAACAAGA
TGTCCAAGTCCAAGGGTAATGTGCTGGATCCTCTGGATATGATCGATGGCATAGATCTCGAATCTCTGGTTGGCAAGCGC
ACCGGTAACATGATGCAACCGCAGCTGGCCGCCAAGATAGAAAAGAGCACCCGCAAGGAGTTTGCCGACGGCATCGAAGC
CCACGGTACCGACGCGCTGCGCTTTACCCTGGCTGCCATGGCGTCCACCGGCCGTGACATCAACTGGGACATGAAGCGCC
TGGACGGTTACCGCAGTTTCTGTAACAAGCTGTGGAATGCTTCCCGCTATGTACTGATGAATACAGAAGATCAAGATTGC
GGCCCCAACTCACCCAACGGCAAGGCCGGCGGTGAGATGCAGCTGTCACTGGCAGATCGCTGGATCACAGGTCTGTTCAA
CCAAACGGTCAAGACCTTCGAAGAGCATATGGGCGCCTATCGTTTCGACCTGGCCGCCAATACCCTGTACGAATTCACCT
GGAACCAGTTCTGTGACTGGTATCTTGAGCTGACCAAGCCTGTGCTGCAAAACGGCTCTGAAGCCGAGCAGCGTGGCACC
CGTCATACTCTGGTGACTGTACTCGAGCAGCTGTTGCGCCTGATGCACCCATTGATGCCATATATCACTGAAACCATCTG
GCACCGTGTCAAACCACTTGCAGGTGTGGAAGGGGAAACCCTGATGCTGGCCGCCTTCCCTGAGTATCAGGCCGACAAAG
TCGATACCGAGGCCATGGCCGACTTGGAATGGGTCAAGCAAGTGATTGTTGCCGTGCGTAACATCCGCGCCGAGCTGAAC
ATAGCTCCGTCCAAGCCGCTCAACGCCTTGCTGCGCAGTGTCAGTGCCCGCGACAAGGCCCGTGTAGAAGCCAACCAAAC
CTTCTTCACTAGCTTGGCCAAGCTGGAAAGCATGACGATTCTGGCCGATGGCGACAACGCGCCCATGTCCACCACCCAAC
TGGTGGGCGAGATGGAACTGTTGATCCCTATGGCAGGGCTTATCGACGTAGCGGCCGAGATGGCTCGTATCGACAAACAG
CTGGACAAGCTGAGTGGCGAAGTGGCCCGCATTGAAGGCAAGCTGTCCAATGAAGGCTTTGTCGCCAAGGCACCGGCAAC
CGTTATCGACAAAGAGCGCAGCAAGATGGCTGATCTCAAGCGCGATATGGACAAGCTCAAAGAGCAGCAAGCCGAGCTGG
CCAAACTGGAAGCCTAACGATTAGCTCAAGAGCGATAAATGTAAGGGCAGTCAATTGACTGCCCTTTTTCATTCCGTTTG
CGCCCAGGGCAGAGGGTTGGCAAGATTAAGATAATTTCATCTGCCAGTGCTGGCTATCGGGGCAACATATTGTTAAATTG
GGGAATATTCCAAGGGGAGTAACTTCTCGCCGGTTTGTCGTCATTACGGTGTTTGCGCACCCGGCAACCGGGCAAAGCCA
CTGAGCTGTGCTTTGTAAGTGAGACCTTGCCGACAGGCAAGATCCGTGCTCCTTCAGCTGGCCTGCCGTCGGTGGCAGGC
TTTGTTGTATTTGGAGATAACGAAATGGGTACCTGGTGGTTGTGGAGCGGATTTCTGGTAATAGTACTGGGGATCCTTTG
GATAGATCTTAAGTTTGTCGGCGGTGGTCACAGCCATAAAGTCTCGGTCAAAGAGGCGGGGATCTGGACCCTGGTGTGGA
TAAGCGTCGCCATGCTGTTCAACTTAGGAGTCTGGTTCTATCTGAAACAGACCGCAGGTCTCGAAGTCGCCAATCAGCAA
GGGCTGGAGTTTCTCACCGCCTATCTCATCGAAAAAGCCCTGGCAGTGGACAATGTATTTGTCTGGCTGATGTTGTTTAG
CTATTTCGCCATCCCCGCCGAGCTGCAAAGGCGGGTGCTGCTCTACGGAGTGCTGGGCGCCATAGTCATGCGCGCCGCCA
TGGTATTTGGCGGCACCTGGCTGATTAATCAGTTCCACTGGGTGTTGTATCTATTCGGGGCCTTTTTGCTGTTTACCGGT
GCCAAGATGCTGTTTGCCAAGGAAGAGAATGAAACCGATCTCTCCAACAGCAAACTGCTCGGCTGGCTCAGAAAACACCT
GAGGGTGGTGAAAAAGCTTCAGGGTGAGCGCTTTGTAGTGCGTCGCCGCGGCATGTTATTTGCCACCCCCCTGTTACTGG
CGCTGATTTTGGTAGAGATCAGCGACATCATCTTCGCGGTGGACAGTATTCCGGCCATCTTCGCGGTCACGACAGATCCC
TTTATCGTACTGACCTCCAACATCTTTGCCATCATGGGACTCAGGGCCATGTACTTTCTGTTGGCGGGCGCCGCCGAACG
TTTTGTGCTGCTCAAATATGGCCTGGCGCTGATCCTGATGTTTATCGGTACCAAGATGCTTCTGCTGGATATCTATCATC
TGCCTATCATGTTGGCACTGGCGGTCATCGCCGCTATCCTGCTGATCAGTGTATTGGGCAGCTTGTGGCTGACCCGGGAT
AAGGGTAAACAACCACAGGCATAATATCTGTCACTTGTCAGTCGCTCAAAGGGCTTATAATATAACAAAAAATTAACAAA
TGTTATTCTTATGACCCAGAGAGCGACCTTGGTCAGCGGCACTTTGCTGCCACTCAACAACCTGTTGGCAGACGGCGTTT
ATACCGCTCCTTTCAAACTCGGCAGTGAAGAGTGTGAGGTTAACCTCATCATAGATAGCGGCAGTTCCACCATCGCAGTG
CTGCACAGGCGCTATCAGCCTGAACAGGATATGTCACTCAAGCCAACGGCCTTGGCACAGGAGATTTGCTATGGCCAGGG
AGGCTGGCTGGGCTCTGTCATTCATACTCAGGTTCAGGCGGCGCAGCTGAAGTTAACAGATACGCCACTGGCCTTGGTAC
ACAAGGAAACCCGGCACACATTCCTGGAGGCTGACGGTATCTGGGGACTGGCCTATCACCCCCTCAATCGCAGCTATGAT
CTGAGTCATTATCTCGCTCTGCAACATCAGCGGCAGAAATACACCTTTCCCTGGCCCTTTGGTGATCAAGCACAAGTGCT
TGATCAAAGGCAGCTGCAGCACTTCAAGACCTTAATCTCGCAGGCGCCAGAGCAGGATATTCCCAGTTGCTTTACCCTGA
TGGAACAACATGGTCTGTGCGCCAACAGGTTTGCCCTGCTCTGTCATAGATCCAGTATTCACCATGCCTGTGCCGAAACA
AGGCAGGCAAGCTTAAAAGACGACAGTCTCAATCAAGGAATACTGATACTCGGCGGCGGCGAAGAGCAGACCCATCTCTA
CGATGGCCAATTTATCGATATCAAGGTCGTCCATGACCGCTACTATAACCTCAACCTCAAAGCCGTCGGCTGGCACGGTG
AGGATGCCATTCCTCTTCCTCCCACCGACAGCAAGCTGGAACAGAGAGGGTCGAGTAACGCCATTCTGGACTCGGGCGCT
TCCCTCATCTGCCTGCCCGAGAGTCTGTTCAAGCGCTTGCTGCAGAGCCTTTACTGTCTTCACCCTGATGCTGCCTCTGT
GCTGGAACCCTTTATCCATGAGCTTTCCAAGGTGCAGCAAATGCTGGCAGAAGGTATCCCCTGCAACCAACTCAAGCTTG
AGCAATGGCCGGAGCTGTTGTTTTACCTCGAAGGAGAAAAAGGGGAAACCTGCATACTCACCTGCCCGGCTGACTGTTAT
TGGCAAACAAATGCCCCTAAGCATGGTCATGCCGTATTCAAACTCATGGGACAACTGCCCCATTGGCCGGCCCAGAGCAT
TCTGGGGCTTCCGCTGTTCAATCCCTACTATGTAGTGTTCCGTCGCGATCTAGGAGCGAGCGGCACGGTTCGCTTTGCCC
GTAAGAAAAATGTTTCCAAGCCGGCAGTCCCCTAAGGAGAGTCATGAACAGATTGACCAGTCCAAGACTGCTGTTAACGC
CTCTGAAAGCAGAGGATAAAGACTTGTTCACCGGCCTTTATCGCGATCCTCAAGTCATGTCTTTTATCGCAACTGAGCTC
AGTGAAACAGAAGCCGAAAGGCGATTTACCCATACCCTGACAGCCAACAACAAGTTGCTGCCCCGAACATATTGTTGGTG
TATCAAAACCCGCAGGCAGCTCCCGATAGGCATACTGGGCCTCAGCCGCTACGGACGAGCGGGCGAAATAGGCATTTTGT
TGCGCCCACAGGCTCAGGGACAAGGTTATGCCAAGGAGCTACTGCACCTGATGCAGCAGCGACTCTCAAGTGAAGCGACC
CTCGATGAGCTGCTGCTTCGCATTCATAAAAAGAACGAACCGATGAAAAAAGTCGCCTTGGCTGTGGGGTTTAAGCCAGT
CATGGCCGAGCCTGAGCATTCCCGCTTGATGTCATTTCTGTGGCAGACCACCAATAGCGCTTTAAAAAATAATAAACATT
GATAACATTAGCAAAACAACTAAAGAGGCCAAATCAATGCAAGGCTCTATCACCTGTGTCGGCGTCGGTATGATGCTGGG
GGCTCACCTGAGTCCAGTCAGCCTCAGTCATATCGAGCAGGCCGATATAGTGTTTTGTGGAGTATCCGACCCTCTGGTCG
AACTCTGGCTTAAGAAACTCAATGCCAATGTCCGCTCGCTACAGCCTTGCTATGCTCACGGAAAATCCCGCCATCTCAGC
TATCGGGAGATGGTCGATACCATGCTAAGTGAAGTTCGTTTGGGTAAAAAAGTGGTCGGTGCCTTCTATGGACATCCCGG
CGTGTTTGCCAAAGCGCCTCACCAGGCCGTGACCATTGCCAGGAATGAAGGCTTTGAGGCGCAGATGCTGCCAGGCATAT
CCGCTGCCGATTGCCTCTATGCCGACCTTGGCATAGATCCCGGTCAAAATGGTTGCCAGCACTTTGAAGCAACCCAATTC
ATGCTATACCACAGGCGAGTCGATCCAACTGCCACTCTGATCCTGTGGCAGATAGGCCTGGCAGGCGATCTCGACATGGG
GCTGACAATCACAGATGCCAAGAATCGGCAACTCTTGTTGGAAGAACTCTATCGGCTCTACAGTCCAGAGCACTCCTGCT
GGCTTTATGAAGCCGCCACCACGGCGCTGGCCTCTCCCAGAAGAGAAGCCATTAAACTGCGCGAGCTTGTAGAGGCCACT
TTGGCGCTCCATACCACTTTGGTGATCCCTCCGGCTGCAAAACCCGAACCTAACTTAGAAATGCGAGCACGCCTTGCGGC
ATTGGGTAGCAAGGCGCCCTTGTATCATCAACCCGAGGAGAGTGTATGAGTAAAGTGATTAACCTGCTGGCCCGACTGGG
CGCCGACCCGAGCCTACAAGCCCCGGAGGCGCTGGATAAAGCCCTGACTGAAGCCGGGGTATCCGCCGAAATAGCCACGG
CCATCAAAGATAAAGATCTGCTGCAGTTGAAGGCCGAGCTGGATCTTTGCCCGGACGTATTCTGTATATTTTTCCCGGCC
GAAGATGAACCGGAAAAAGACGAGCAGGAAGATGACGAAGAGAATCAAGCTTCACAGCTACAAGCTGTGGCCAGCTAGAC
GGCACCTGAGGCTCAGCGGCAGGCGGCTCATTTGCGCCCTGTTGTGCCTGATAGCAAGCACTGCGGCCCAAGGCTCGGAC
GAACTCAGAGAAGCGCTGCAACGCAGCGACGAAATCCGCTCGAGTTCGCCCGGGCAGTTCAGCGCCATGCTCAGAAAGCT
GGAGCTGCGCCGTACCGATATGTCTGCTGCCGAGCAGGACTACCTGTCTTACCTGCTCGCCTACGAGCACTCCTTCAACG
GCCGCTTGGAAAAAGCCCGCAGTATCTATCAGGAGCTGGTGCAATCTAGCGCTGTGCTCGAAATCCGCTTTCGGGCGCTG
ACCTCTTTGGTCAATACCAATGCCATCAAGCGCGAGTGGAGCCAGGGTGCCGAAAACCTGCGACAAACCCTGCAACTCTT
GCCACAAATCAAGGACGACGGCTTCTATGTTCATGGTCTGGCGGTGGCTGCGGTTTTCTACAACCTTCTGGGGCAGTATC
AACAAGGGCTGCACTTTGCCACCAGACTCAGGGAAAAGGGCCACAATGATGGTCGCAGCCTCTGTTTTGCCGACCAACTC
AGCCTGCAGGCGCAGTTTGGCTTGACGCGTATTGAAGCCACTGACAGAGCTTTTGCCCAAGCCTTGAATATCTGCCGGGA
AGCCAATGAACCCGTGGGCGCCAGCGCTATACTCAGTTACCAGGCAGAGCTCTATATCAATGAGGGCAAACCGCAGCAGG
CACTGGAGCTTTTGTTACATCAGCTTCCCCAAATGGAGTCGACCCGCTATGCCCCTATGATTGCAAGCTATTATTCGTTG
CTGGCCGAAGCTTATTGGCGCACAGATGAACCAGAACTCGCCAAAAAGTTTGCCATCCAAGCCGTGGCAGGCGGTGCCGA
AGCCGGCAAGGGCGACCCCAGTATCCGAGCCTTTCGGGTGCTGTATCAGTATTACCGGCAAAGCGGCGATCTTGGTGCGG
CGTTGGATGCCTATATACAGTATTCCGAAGCAGATAAGGCCTTTCTCGACGAGATCAGAGCCAAGACCCTGGCATTCCAG
TTGGCGGAACACCAAAGCGTGGAGCAAAAAAATCGTATCGCACTGCTGGATGAACAGAACAAGCTGCTCAAGGTCAAACA
ACAGTTGGCCGAGACAGAGTCCCACAACCACAAGCTGCTGATAGCGGCACTTTTCTGTGTCATCACTTTGCTGCTTACAT
GGGGATACCAATCCTGGAAAACCCAGAAACGGTTACGGGAGCTGGCCGAGTTTGATTGCCTCACCGGGATTTTCAGCCGC
GGGCATTTCACTCAGGTCGGGCTCAGCGCGCTGGAATACTGCAAGCTGCAGCAACTGCCGGTGAGTTGCATCATGCTGGA
TTTGGATAATTTCAAACGTATCAACGACACTAAAGGTCACAAGACCGGAGACTGGGCGCTGAGGGAAGTAGCCCGTATCG
CCCGAAACCTATGTAACGGCAAGGAAATACTGGGGCGTATTGGTGGCGAAGAGTTTTGCTTGTTGATGCCTGAGACCCGT
ATCGACAAGGCGATAGCCTTTGCCGAAATTCTGCGGGAATTATTGGAGCAGGCCGATACCTCGGATTCGGGCCACAGCTT
TACCTTGACCGCCAGCTTTGGGGTCTCTGAAGCTGCAATTTCCGGCTATCAGTTGGAGGCGCTCTTGGCAGATACCGACA
AGGCCATGTACCAGGCCAAGAAAAATGGTCGTAACCAGGTGTGCAGTGCTGCCGATATCCCCTGAATTCGGGTGGAAAAA
ACAGGGAAAACAGCATATTGGTGTTTTTTTGACACCAATGCCAAAGTATAATGCGGCTTTATAGCGACGATGGAAACCTG
CCATGCTGGCTTTTATCAAAGAAGAAATATCACTGCTTATCGCCTTGATTACCTTGTTATTCTTTAAGACAGGTGGCGCT
GAGTATCTGGCGGACGGAACTCCGCTCGCCGTTTATATCCCGCTGTCGATATTGCTGCTTGTGGTAGTGATCTGGACCAT
TTTCGGAGTCGTGCGCCATTCAGATATTCTGGCTATTCGACTGGGCGATCCCTATGGCACCCTGATCCTCACCCTGTCGG
TGATCTCATTGGAAGTGGTGATGATCTCCTCTGTGATGCTGACAGGTGACTCCAACCCAACCCTGGCCCGGGACACCATG
TTTGCCGTGGTGATGATCATCTCTACCGGCCTGGTGGGGCTGACGCTGCTGCTGGGCGGTTGGCGCTATCATACCCAGCA
ATTCAATCTCGATGGGGTAAAATCCTACCTGGTCGCCATTATCCCGCTGGCCTTGGTGTGTCTGGTGCTGCCCAACTTTA
CCGAAGGCGGCAGCATAGGCGGCTTATCGGTTTCCATGTCCTGGATGCTTGGCTTGGTGTCGATTATGCTCTACGGCATC
TTCCTGATGATCCAAACCAAGAGCCATAGCCACTTTTTTGTTGATGCCGACCACCTGGATGATGAGCACCATCATCATGC
CTCCAGCCACTCCAACCTCTACCACGGAGTGCTGTTGCTCATCTGCCTGGTAACCGTAATGCTGCTGGCCAAGACCCTGG
CCATGCCCATCAACTACAGCATTACCACTCTGGGCGCGCCGGCGAGCCTGGGTGGCTTCCTGGTAGCCTGTATTATTCTC
GCGCCGGAAGCTGTGGGTGCCATAAAAGCCGCGCTCAATAATCAGTTGCAAAGAGCGATGAATCTCTATTTTGGTTCTGT
GCTGGCCACCATAGCCCTGACCGTACCTGCGGTACTTCTGGTGGGCAGTATTGCCGGTGAAGAGGTCAGGCTGGGGCTCA
GTCCCGCAGATATGGTACTGCTGGTGACCACGCTGATGGTTTGTAAGGTGAGTTTCAGCAGTGGCCGCACCCATGCACTG
CACGGGGCGACTCACTTGGTGTTGTTTGTGGTCTATCTGTTCTTGATGTTTGAGTAATCATTCGCGGATGTTGGCCATGA
AAAACACATCCACATATTCGCCATCACGGAAGGCATAGTCCCTCGCCTCGCCCTCAATCACAAAGCCATGGCGTTTGTAG
AGCGCTATGGCGGCGTGATTGTCGGTATAAACCGTCAGCTCAAGGCGTCTCACCGCCAACCAGTTATGGGCCAAATCCAC
TGCGGCTGCCAGCAGCGCAGAACCCACGCCGATACCGCGGCACTCTTCACTCACCGCCATCCCCAGATCGGCCACATGCT
TACGTCTGGGGTTGGTTTGTACCTGTAAGGAGAGCTGACCGGCCACCTCCCCTTGCCACTCTGCGACCAGTGAATAGTAA
CCATCCGGCAATTCGCCCAGGCGCTTATACCACTTTTCGAGTGACGGAAAGGGCTGCTGCAAGGTGCCGGCATAACAGCT
GGGCTGAGTAAATAGCGCCCGTATTGCCGGAATATCCGTGTGCTCGCTGTGGCGCACCACTACCTCTTGTTGTGACTGAC
TCACCTTGGGTTCAAACTCTGTTGCCTGCACTCTGTTGTTCTCCTTAACTAAAAGCCGCCAAGCCTGTCTGGGCCCGTCC
CAGGATCAAGGCATGAATATCATGGGTCCCCTCATAGGTATTGACCGCTTCCAGGTTCATCAGATGCCGGATGACATGAA
ACTCATCACTGATACCATTACCCCCGTGAATGTCCCTGGCCTGGCGAGCGATTTCGAGCGCCTTGCCGCAGGAGTTACGC
TTGATTAGCGAGATGGCCTCGATAGCCAAACTGTCCTGATCCAGCAAGCGACCGGCCTGCAAGCAGGCAAACAGCGCCGT
GGTGATCTCTGTCTGCATGTCCACCAGCTTTTTCTGGATCAGCTGATTGGCCGCCAGTGGCCTGCCGAACTGGACTCGGT
CCAGACTGTACTGCCGTGCGGCATGCCAGCAAAACTCGGCCGCCCCCAAGGCACCCCAGGCGATGCCGTATCTGGCCTTG
TTGAGACAGCCAAAGGGCCCCTTGAGCCCCTCGACGTTGGGCAGCAGAGCATCGACACCCACTTCAACCCCGTCCAGCAC
AATTTCGCCGGTTATCGAGGCCCTGAGAGAGAACTTGCCCTCTATCTTGGGCGCCGACAGCCCAGGAGTGCCCTTTTCCA
CTAAAAAGCCACGAATGACCCCATCCAGCTTGGCCCAAACCAAGAAGAGATCGGCAATCGGTGAATTGGTGATCCACATC
TTGTTGCCATGGAGCCGATACCCTCCCGGGATGGCTTCGGCGCGAGTCTTCATGCCACCGGGATCTGACCCCACATCCGG
CTCGGTCAGGCCAAAACAGCCAATCAGCTCACCCCGTGCCAGCCTTGGCAGGTATTTCTGTTTCTGCTCTTCACTGCCGT
AGGCAAAAATCGGATGCATCACCAAAGAGGACTGCACACTCATGGCCGAGCGATAACCACTGTCGACCCGCTCTATCTCC
CGGGCAATTAGGCCATAGCTGACATAGTTGACCCCGGCGCCGCCATATTCAGTCGGCAGAGTCGCCCCGAGTAACCCCAG
AGCACCAAGCTCTGTCATGATCTCTGGATCAAAGTATTGCTCGCGATTTGCCTGCAGGATCCTGGGTTGCAACTTGCTTT
GGGCATATTCATGCACAGTGTCACGGATCATCCTTTCTTCCGGCTGCAACAGACTGTCAAACTGCAAGGGATCTTGCCAA
TCGAAGGGATTACGGGCCATAGCTTTGTCCTTTTTTTCAGCTGATTTTCATCATGCTACCTCAGTCCCGGATGTCTGCCC
AGAGCTGAAACCTCTGCCAAACAAAGATTACGCCTGTATCAAATTGCAACCTTTATGAAAGAAATCTCTGAATTTGCGCC
GGACAAATGCTAATCTTCTGCACAATCTTGGTCATAGTTATTACTGATATTTCCGGTATTCATGTCTGTACGGCTCTGTT
TATTCATTATCAGCCTCTTTTCTCTCAGCGCCTGGGCCCATCCCTATTGCGAGGAGAGAGAGTGCATACCTGTTGGTGAA
TGGGATCTTGGACTGGCTTTGGGTTACGGCCAAAAGAGCAACCCCTTGCGCCATCAGGACGATATTCCCCTCTATGTGAT
CCCCAGTATTGCCTACTATGGTGAGAACTGGTTTTTTGACAACGGTAATCTGGGACTGACCCTGGCGGAGTCGGAAAACT
ACACCATCAACCTGGTGACGGCTTACAGCAGAGAGCGGGCTTTTTTCTACCGCTGGGATCCCAGCAATGTGTTTACCTTC
AGTGGCGGATCTCAAGTCTCCATTACCCCTGAGAGCCGCGCCGCGCCGGTTATGTTAATGCAAAGCAATGAACCACCAAA
AGTTTTTAACGAATTAGAGGACAGGCACTTTACATTTCTTGGCGGAGCCGAGGCTTTTATTTACACTCGATACGGTATAC
TGAATCTTTCGCTTACACATGATATGTTCAATGTTCACCGGGGCACTGAAGCCAAAGCCAGGTGGTTATATCATCTGACA
TTGGAACGCTGGAAACTGGAGTTTGCCCTGAACATAGAATGGAAGAGTAAAGAAATAGTCGACTATTACTTTGGCGTAAG
ACCAAGCGAGAATGCCTATTGGAGTCAGGCGTACCAGGGGAGTTCAGGCTTTAACCGCGGACTGGAGTTTACCGGTCGCT
ATAGCCTCAACGAGGACTGGGATCTTGTATTAGGACTGCGTTATACCCAACTTGCCGATGAAATAGCCAAGAGCCCTCTG
CTGGATGAAGATGATGTCAGAGCTTTTTTCATTGGTGCTGCCTATAGGTTTTAAAACAAGGTGCGCTTAGCAAAAGGCTG
GTGTTGGCTGTTCCCGCTGCTGATGTTGTCAATGATATTTGCAGCCAAGGTACAGGCCGAACCAGATAATAATAATCAAG
AAGCCAAGCTGGCTATCACTCCACAGCTCTGTATTCTCAAGAGTGAAGAGGACACCTGTTCGCTTGACGTCAGTTTAAGC
TGGAGTAATACAAACGGTGCGGTTTGTATCCTTTCTGATTACGAAGGGTTACAACGTTGGTGCAGTGAAACTGAAGATGT
GCACAGCCTCACATTCCGACTCACAACCAGTGAGGACATTCACTTTGTCATGGTAGATAAAGACACATGGCAAACCTTAG
CCGGCGTTTACTTTAGAACTACGCCCGTGTCTGACACCAGCGTCAGGCGAAGATATCGTAACCCTTGGAGTTTATTCTGA
TGACCTCAGCGCAATCGACTCACCGAGTTTTATTGGTGGAAGACGACATTCGTCTTGCCAACCTTATTGTGGATTATCTC
AAGTCCCATGGCATGCATGTAGAAGTTGAGCGCCGCGGTGACACAGTACTGACCAGACTGCTTAACTACAAACCGGACAT
TATCCTGTTGGACATCATGCTGCCGGGGATGGATGGACTGACATTATGTGAAAAGCTGCCGGATTACTTTGCCGGCCCTA
TCCTGCTGATGAGCGCACTTGGCTCCAACGAAGATCAAATCAAAGGCCTGGAACTGGGCGCCGATGACTATGTGGTTAAA
CCGGTTGACCCGGCACTCTTGGTCGCGCGGATCAACAATCTGCTGAGACGTCATACCAAGCCACCTATGGCAGAATCCCA
CTGCCTGAGCTTTGGCAAGCTGAGCATAGATCCTCACACCCAGGCGATTCGTTTGGGCGAGAAAGAGGTGGATCTCACCA
GTCACGAATTTGAACTCCTGTGGCTGCTGGCATCCCAGGCCGGCCAGGTGCTGAGCCGCCAGTATATCTACCAATGCTTG
CTGAATATCGATTTCGACGGCAAGGATCGCAAGATAGACGTGCGCATTTCCCGCCTGCGCAAGAAGCTGGGCGATAACAT
AGAAACACCGTTCAGGATCAAGACGGTCTGGGGCCAGGGATATCTATTTGCTCCCGAGGCCTGGAACAGCTAATCCTCTT
TTAGGTTACCGCGTGAAACGCCTCTTCATCAGTTTGTACCTGCTGATCAGCCTGAGTTTTCTCGGGCTGGGATGGACCCT
CGACGCCCTCTGGCAGCAACACGATGACGAGGCGGAACTGTTGGCCGATGCGCCTTTGATGGCGATGGCGGCCATGCTGA
AGCCCATGCCCCCAGAGCAGCGGCAACAGGCGATTGCCGCCGCCAATGTCAATGCCACTTACCCGCTGCGTCTGTTCAGT
GCCGACAAGATCACCCTGGCAGACGATGGCGAATTGGCTCCCGGTGAAGTCTTCACCACCCTGACCAACTCTGGCAAGCA
GATGCAGTTTATCCGTCTGGATCAACAGGTGCTGATGACAGGCCCAATAGATACAGACCCCAGAGCCAGTCTGCGCGGCC
TGTTCACCCTGTTCTTCTATCTATCTCTGGCCGGGGTTGCCCTGGTTTGGGTCTGGCCGCTATCACGGGATCTCAAAGTG
CTGAAACAAGCCACCCAGGCACTTGGTCAGGCCAAATGGGATACCCGTATCAAGCTGTCACCCCGTTCTCAGGTAAAACC
CCTGGCGCACACCTTCAATGAGATGGCGAGGCATATCGGTGCTCTTATCGACAACCAGCGCCACCTGGCCAATGCTGTCT
CCCACGAGATCCGCACTCCGCTGGCCAGGCTCAAGTTTGCCCTGGCGCTGATCCCCAACTATTGCCGTGAAGGCGCCGAT
GAAGCGGCCAGAGCCGACTTTATTGCCGGCATGACAGAAGATGTCAAAGAGATGGAATCCTTGCTGCAGGAGATGCTCAC
CTACGCCAGCCTGGAGTCGGCCCAAACAGGGCTGAGACAGGAGAGCTGCGATCTCACCGCCCTCTGCCGCCAAGTGATAG
ACAGACTGCAGAGCCTGAGCCCTATTCCGATAACCCTGGATAGCTCCGTCGCCAAACTGCCCTTCACCTGTGAACCGGCC
TTGATTGAAAGAGCACTGCAAAACCTGCTCACCAACGCCCAGCGCTTTGCCGAAAGCCAAATCCTGGTGACTCTGAATGA
AGAAAAAGACAGGGTAACTATCGAGGTTAAAGACGATGGTGAAGGGATCCCAGAAGAGGAACAGCACAAGATTTTCGAGC
CTTTTGTCCGCAGCGATACCTCACGTAACAGCAATAAAGGCTTTGGGCTGGGGCTGGCAATTATCAAGCGCATAGTCGAG
CGCCATCACGGCGAAATCCTGCTGTTCAGCTGCCCCGGGGAAACCCGTTTTTGCATCAGCCTGCCCAAGCGGGAATTCAA
TCGAGACTGAAATCACTGAAGTCCAGAGGTTCGTCTTCGTCGCCTTTGGCATCAAAGTCCAGGCTGTGATTCAACTGCAA
CTCTTCCTCCTTGAGCTGTTCCCTGCGCGCCTTTATCTGCGCCAGTTGCCAGCGCCTTTTGCGCGCCTTGCACAGGCGAA
TGACATCCAACTTACGAGCATCGGAAAAGTTGAGCCAATCGAACCTCTCTTCGCGGTTCCGAAAACAACCTTTGCAATAG
CCCTTGGCATCTGTCTGGCAGACACCGATACAGGGGCTGGGGATATCAAAAAAGACCAGTTGTTCCATAGGGGCGTAAAT
GCAGGCTCTCTCTGACGGCTGAACCTTAGGTATATCATCTCATTCTTAAAAAGGCGATTTTTTATCCACTTCTTGCACTG
ACGGCCGCTTTGGCACAAAGTCACAGTGTAAGGTATATCCCTTCACGGAGGACAAGCGATGAAATTCAGGACACTCTTGC
TGCTGTTACCCCTGCTGCTGACAGCCTGCGCCCAGCAGCCGAAACAAGACTACGACCCAGGATACAGCTTCGCCAAGCTA
CAAAAGTTCACCCCCCTGCCGATTTCCAGCAGTGATGATCCCCTGAGCGCCGAGCGGATCAATCAGGCGATTGTCGACAC
GCTGAAAAGCAAACAATTTATCGAAGTCACCGAGTCAGCGGACTTCAAGGTTTCCTTTGCCTTTCGCACAACAGATAAGC
CGAAAGACAAGGGCCTCTCCATCGGCCTTGGCAGCGGCACCTGGGGATCTGGTGGTGGCATAGGCGTGGGCACCAGTGTG
GGTGTGCCTCTGGGAGCTGATGCCAAACTCCAAACCATACAAATCGATATCATAGAAGCGAGTAGCAACCGCCTCATCTG
GCGCGGCAGCGATCAGTTCAGCTTCAGCGATGGCGGCGAAGGTAAGGCTCAGGCAACCCGGGAAACCGTGATGCGGATCC
TGAGCCAGTTTCCGCCTCAACCGTGAGCCATCACAGTGCGGCCGTTGGCCCATTGACGCAGGGCGTTGAGCTTTTCGGCC
ATCACTACAGATAAGGGGCGGGTCCGACTCAGGGCATCGAGCAGCCAGGCCTGGTTGGCCTCCTGCCCCGCGGCTCTCGC
GGCATAACGGGCAGAAATAACTGCCTGCTCTATCTCGGCGCCGGAGAAACCTTCACTGGCGCTTGCCAGACTCGCCAATT
CAAGCGCGGCCGGATCGATATTGCGCTTGCGGCAGTGGATGCGGAAGATCTCCTCCCGGGTGGAGCTATCCGGCAGGTCG
ACAAAAAAGATCTCATCCAGGCGTCCCTTACGCAGCAACTCGGGGGGCAGCGCGCTGATATCATTGGCGGTCGCCACCAT
AAAGACCTCTGACTTGCGCTCTGCCATCCAGGTCAGCAGAGTACCGAGGATCCGCTTCGAAGTGCCTTCATCGCTGTTAC
TGCTGCCCAGCCCTTTTTCAATTTCATCTATCCAGAGCACGCAGGGCGCCATCAATTCGGCCATCTCCAGCGCTTTCTTG
AGGTTACGCTCCGTCTCGCCTATGTACTTATTGTAGAGTCCGGCCATATCCAGGCGCAGCAAAGGCCGCTGCCAGATACC
GGCCACCGCCTTGGCCGCCAGGCTCTTGCCGCTGCCCTGCACCCCGAGCAGCATCACGCCCTTGGGTGTATCGAATGATT
GCGCATCGCTGCCAAGGCGCCTGTGGTTCAGCCACTCCTTGAGTCTGGAGAGCCCGGCAACATCGGCAAAGTCACAAGTG
TCGTACTCAAATTGCAGCACACCTTCCATATCCAAAAGCTCAAACTTGGCCTTGTTGACCACGGGAATATCCGAGTGACA
CAAGGCACCATCATCCCAGATGGCCTTACGGGCAAGACGGCGGGCATCGGCATGGCTCAGACCGCGAAGATTACCGGCAA
GCAGTGGGATCACGGCTTCATCGAGACGATTCAAGACCCCTTTGGCTCGAGCCAGGCGCGCTTCCTCTATGATGAGGTTT
TCCAACTGGGCCTGCCCTGGCATGGAGAGGGAGAAATGAGCGCAGTATCGGCTCAGTTCAGGGGGCACATCAAAGGCGTG
GCTGACCATCACCAGGGTGTGCTGCAAGGTTTCGTGCTCAAGGGCAATCTCCTTGATCATTCTCACGTTACGCGGCGCAT
CGACCACATAGGGGTGAAAGTCACAGAGCACATAGATCCCCTGTTGCTGGCTGGCCTTGATGTGCGCCAGAATATCGGTC
GGTTCGGCATTGAATTTCTGCACCCCGACTTCCCTGTCCAGCCGCTTGAGCCCCTGGGTAACACTCCAGCCATACAGGGG
CCGCATCAGCACACCGGCCACTCGTTTGAGCAGCTCCAGTACCCTGGGCTCCTCATACGTTTCAATTATCACCAAGGGCG
TACCGCCCCTGAGCACCCCGGTTAAGTCTTTGACATCCTGCATTCTGGCTTCCCGCACGATAATAGCGGACTTAAGAATA
ACAAAGTTTCAACATCCGCCACAGCAGCGCAAGCAGTGATCCAGCGCACAATTTATCAAGCCTTCCGCCCAAGCCGATTG
CCAAAGGGTAAACTAGCAAAAAAATCCGCTGCCACAGGCAGCTACAATAACCAAAGGTACCCCCACTATGTTAGGCACTC
CCCTTAGCCAAGGCGCCGTGCGCGCCATGCTGCTCGGCTGCGGCGAACTGGGCAAAGAAGTTGCGATTGAACTGCAGCGC
CTGGGCGTCGAAGTCATTGGCGTCGACCGCTACCCCAATGCCCCTGCCATGCAGGTCAGTCATCGTTTTCATGTGGTGAA
CATGCTCGATCCCGAGGCGCTGCGCGCCGTCATAGAGCTGGAGAAACCCCATCTGGTCATTCCGGAAATCGAAGCCATAG
CCACAGCAACGCTGGCAAAGATGGAGGCCGAAGGCCTGAAGGTAGTACCCACTGCCAGAGCCACCCAGTTGACCATGGAC
AGAGAAGGCATTCGCCGTCTGGCAGCAGAGACGCTGGGGATCCCCACGTCGCCCTACGTCTTTTGCGACACTGAGACAGA
ATTCAATCAGGCGGTGGCCCAAATAGGTTTGCCCTGCGTGGTCAAGCCTGTGATGAGCTCATCGGGCAAGGGCCAGAGCG
TGATCCGCGAGCAAGCCCAGATAGCCGCGGCCTGGGAGTATGCCCAGCAAGGTGGCCGCGCCGGTCAAGGCCGGGTGATA
GTCGAAGGTTTTGTGCCTTTCGACTACGAAATCACCCTGCTCACCATAAGTGCAGTTAACGGCATTCATTTCTGTGCGCC
TATAGGCCACAGGCAGGAAGACGGTGACTACCGCGAATCCTGGCAGCCACAGGCCATGAGCCAAGCGGCCCTGGAAAAGG
CACAACAGATAGGCGCCAAAGTGGTTGAGGCGCTCGGCGGCTATGGTTTGTTTGGGGTAGAACTCTTTATCAAGGGCGAT
GAAGTCTACTTCTCTGAAGTCTCGCCCCGGCCCCACGACACCGGCATGGTAACCCTGATAAGCCAGGATCTGTCCGAGTT
TGCCCTGCACGTGCGTGCCATTCTCGGATTGCCGATCGCCAATATCCGCCAGCACGGCCCCAGCGCTTCGGCTGTGGTGC
TCAAAGAAGGCGACTCAGACAACCTGCGTTACACTGGCCTTGCAGCAGCGCTGAGCGAAGCCGACACCCAACTGAGACTG
TTCGGCAAGCCGGAGATCCATGGTCGCCGCCGTCTGGGAGTTGCCCTGGCAAGGGATCTGGATATTCAAAGCGCCATAGA
CAAGGCGCTGCGCAGCGCCGCCAAAGTAGAAGTGATTTTTTAAAAGAGACCGCCATGAGCCAGCATTTTCAGGGTAAGTA
TGAAGTGGAACTCAAGTTCCGTCTGAATGAATCTTGCAGCAAACAACAACTGCTTGAGCGCCTCAATGCCATGGAGCATG
AGTGCATGTTTGCCGATAATCAGGAAGACGACTGCTACTTCGATACCCCGGATGGTCAACTGGCCGCGGCGGACAAGTCA
CTGTGCATCCGGGAGATGCAGCCATCCAACAATCTGCTGTGGATCCTCAAGGGCCCGGGAGCGGATTGCTGTGAAGCGGT
CAATATCTCGGATGCCGCCAGGGCCCGCAGCATGCTCAGCGCCATGGGCTATGTGCCGGTGCAGCGGCTGCAAAAACGCC
GCAGCATCTACTTTATCGGCAAGTGGCATATGACTCTGGACAGCCTGGCGGGGCTCGGCGATTTTGCCGAGCTGGCGATC
ATGACCGACGATAGCGATAAGCTGGAGCAGCTTCGCAGCGAGCTTTGGCAACTGGCGGCCCGGTTCGGACTGACCCAAGC
CATGTTGGAGTCCCGCTCCTATCGGCAACTGTGCCGCACTAAACCTTATTGAGTTAAACCTGGTTAACTGAGTCTCCACC
AATAAAGGCGCGCAGATTGTCCACGGCTATGTCCAACAGCTTCTGCCTGGCTTCTGTTGTCGCCCAGGCATTGTGCGGAC
TTATGCTGACTCCTTTGGCATTGAGTAAGGGGTTATCCGGCATAGGGGGTTCACTGGAGAGCACGTCCACTCCGGCCCGC
AACTTGCCCTGATTGAGTGCTGTGGCAAGCGCAGTTTCATCCACCAGCCCGCCACGGGCGGTATTAATCAAAATCACTCC
TGGCTTTAACAGCTGCAGCGAGTCTTGATTGATCATCTTCTCGGTCGCCGCTGTCAGCGGGCAGTGCAGCGAGATCACAT
CGGCTTCACGATACAGCTGCTCCAGTGGCGCCCAGCTGATGCCTTCGGCCAGGTCATGGCGCTCAGTTCGGGTATGCAGC
AGCACCCGCATCCCCAGTGACCTGGCTATATTAGCCACTCGCGAGCCTATATCACCATAACCGACAATTCCCATCACCTT
GCCCGAGAGTGACATCAGCGGTGACAGAGTAAAACAGAAGTCGGCGCACTGGCTCCAGGCCCCCGCCACCACCCCCTGGT
GGTGCTGCGCCACTTGTTGGGTGTGATACAAGAGATGGGCAAAGACCATCTGCGCCACCGCATCCGGACCATAGCCAGGC
ACATTGGTGACTGTGATGCCAAGGTCGCCGGCGGCCTGTAAATCAACCACATTGGTACCCGTGGCAAGAATGCCTACGTA
CTTGAGCCCGGGCAGCGCCGCCAGTTGCTGCGCCCCGAGCACTGTCTTGTTGGTGAGCAAAACATCGGCGCCTTGGGCGC
GCTGCAGCACAAGCTCCGCCGGGGTTCTGTCATAGACGCTAAGCTCCCCAAGCGCCTTGAGTGGCGACCAATCGAGATCG
CCAGGATTGAGACAAAAGCCATCCAGAACCACTATTTTTAAGCTCATACTCACCTCTTCTTTGTTACCCCACTCAGAAAC
GGTATCTTAACCCCAGATTGGCCTGCCCCTGCCACAGGGTATCGCCCTTGATATGCCATAAGCACTGATTGGCGTCGCAA
AACAGGCTGCTGTCGCTGTTTATCAGGGTCGCATAGCCGCGCACATCGGCAAACAGGGATAGCTGCTCCAGCAATTGATA
ATCCAGCCCCAGCCCTAGCCCCATGGAAAAACGGGTTTCGTTGCTGCCAAGCTCGGGACGCAGTTGCGTCAAACCAGCGC
TGGCGGTGACATAGGGCCGCAGCTTATCTTTGGGGAAATAGAGCGTGCCCCCCAGATGCAGATAATCGACGCTGAGGTCC
ATCAGCTTGTCAGTGCCCGGGAAGCCGCTGCCACTGAGCTCAGTGCCCTGATGGGAGTAAAGCAGATACATGTCACCCGG
CTCTGATGTCGTCAGCCCCAACATAAAGCCAAAATGACCGGCCTCGGTAATATCCGCACTACTGTTGTTATTAACCGTGC
TTTCGCTGGACCTATAGTCCAGATCATTGCCGCCAAAGCTGTAACCGCCAAACGGCGCAACAAACACTTCGGCCTGAGCC
TGACCGCTCAGGGCCAAAAGCAAGGGGATTGAATAAGCAAGTTTCATGGCGCTCTCCTTGGGTGAACCCTCTTTAACAGC
ATGAGCCGACACCCAAGGGCGAGGCTCAGCGCATTCCTCTACTGCTCTTGACCCTGTCGTAAGCCGCCTGAATATCCTGA
GCCTTACGCTTGGCCAACTCCATCATCTCTTCCGGTAAGCCCTTGGCTACCAACTTATCCGGATGGTGTTCATTCATCAA
TTTGCGATAAGCGCGTTTGATGTCCTGATCGCTGGCGGATTCTGACAGCCCCAAGACTTCATAGGCATCGGCAACCGATG
GTCTATGATCGCCGGGAGCTTGTTGAAAACGCAGCTCCGCTTGCCAACGCTTGAGCAGTTCATCGAGCTGAAAGCTACTG
AATCCCAGCTCTCTGGCAATCACCTGCAGTATTGCATATTCCTTGTCCTGCAGCTCACCGTCAGATAGGGCAGTCTGGAT
TTGAATTTCCAGAAACATCTGCTGCACTTCCCGGCGACCAAAGGTGATGCGTCGAAAGCGGCGCAGGCTGGCTTCCAGTT
CAAAGTCCGGCTCCTTGCCCTCGCGAAACGCCTGCTGGGCGTCTTTTCGTGCCGTGCCGCTGAGGCGCAGCATATCCATC
AGACTGGTGGCCATGCGGATATCGTTTTCGGTCACCCGCCCCGAGGCCTTGGCGATATGCCCCATAACGGCAAAAGTGGT
GTTGAAAAACTGTGCCTGCCGACTGCCCCCCGGAAGCCCCTGAGAGGCCGCCATCCGCTTGTCATATAGATGCCCAAGCC
AGATCCCCAGCAAGGCGCCGAAGAAACGCCCGAACATAAAGCCAATGACACCGCCGAAAAATTTACCCCAAATACGCATC
TGTTATCCCATAGTGCGCCCGTGCTTGGCCGGGCCAATACTCAATCTTGAACTGTCTTGTCTTATCCGGTTGCGGGCTCG
TGTTTAAACAGTCCCTTTAGCCTGCCTAAGCTCCAGCTGTTGCAACCTGTCCAGTGTGCCGACATCACACCAGTAACCCG
TGAAATGACTGCCACTGATAAGCCCCTGCGCCATCTTTTGCCGCAGCAGCGGCGCCAAGGCAAAATGTGTTTCTGCTACC
CCATCGAATAACTCGGGGCGATATATTCCCACCCCGGAGAAAGTGTATCTGGGCGCGCCCCTGTCACTGACCCGCGAATA
GCCGAATGTTTGCGGCAGCAAGGCGAAGTCTCCCTCGGGATGCTGCGCCGGGTTATCCACCAGAAACAGGTGCGCCAGAG
TATCTGCAGCCAAATTGGGCAGCTCAGGCATGGCATCGATAAACACATCGCCGTTAATCACCAAAAAAGGCGCATTACCC
AGCAGCGGCAGGGCCTTTTTGATCCCGCCGCCGGTTTCCAGCGCCTCAATCTCACGGCTGTAATGAATCGTCACGCCCAA
ACGGCTGCCGTCTCCCAGGCGTTCAATCAGTTTGTCTGCCTGCCAGGCGCAGTTGATCACCAACTCTGTCACGCCCATGG
CAGCCAAACGTTCAATGTGATACTCAATCAAGGGCTTACCGGCCACTGTTACCAGAGGTTTAGGCAGCTTGTCGGTCAAG
GGACGCAGACGCTCCCCTCTGCCGGCTGCCAGAATCATCGCCTTCATTTGTGCTCCAGTGCCTCTGCTTGTGGTCTGGAC
TGTGATTGTGACTCTTGTTGAGTCAGCGGCAATAACCTCTGCCTGACCCAGGAGGAAAGCGCCTGCAACTGAGGATAACG
CTCGCAGATATCGGTCACATAGCCGAGTGTAAGCGGTATATCCTTGAGATAACCTGACTTGCCATCTCTGTGGTGCAAAC
GGGCAAAGATACCCGCCGCCTTCAGGTGTCGCTGCACTCCCATAAGATCGAACCAGCGACTGAAGGTGGCATAATCAACA
TCTTTGCCAACCAACCCCAGCTCGCGACACTGTTCAAAGAAGGCTTTGAGCAGCGGCTCGACTATCGCATCCGGCCAACG
TATATAGCAATCTCTCAGCAGCGAGACTGCATCATAGGTCACAGGCCCCAACACGGCATCCTGAAAATCTATTACCCAAA
GCTTACCGTCTTTAAGCATCAGATTACGGCTGTGAAAGTCCCTGTGCATGCCGACCTGGGGTTGCGCAAGCGCGCTGGTA
GTCAGAATAGCAAAGCTTTCGGCCAACATAGTATGCTCAGCGGCTGTCAGGGAGACTTGCCAGTGTTTATCCAGCAGCCA
CTCGCTGAAAATCGCCAGCTCGCGTTCGACAAAGGCCGCATCATAGTCCGGCAAGGGGCCAAGTTCACTTTCCCGCACCG
CCGCAATATCCGGCAAAATCGCCAGCGCCTTGAGATACCAGTCATTCACATTGGTTTCGGTCAACTCGGGCAACAACAAA
TTATCGCCAAGGTCCTGCTGCAGAATAAAGCCCTCTTCCTCGTTGAACTCAAGCACCTTGGGCACCCGAATGCCCGCTTG
GTGATACGCCCGCGCCAAGGCAATAAAGGGCTTGTTATCCAATAAGTTGGGAGGAGAGTCCGTGACTATGTAATCACAAC
CATCGACATTGAGACGAAAATAACGCCTAAAGCTGGCATCACCGGAAATCAGCTTGGCTTGCAAGGGCTTACCGAAAAGT
TGCTGCAACCAGCACGACATGGAAAGAAATCTGGGATCAGACAAGGTCATCTCATGGCTCTTGACGAAAAATTGCTTTAT
TATACCGAGGTAAAAAACAGGAAACAGCCAATAAATACAGAGTTTTTTATGGCTGCGTTGCCCGAGGCAGGATGCAACTT
TTCCCTCCGAAACTTGTCCAGACAAAGAAATCTAAATAATTGACCTAAGATGCAGATCCGATATTTTCTGGCATTGAGCC
TTTTACCTCCCCTGACGCTGGCTGAAACCCTTCCTCAGGAGGGCGGCAACAACGCTCAATGTGTTATCTTGCCTCCGGTT
CCCTATCATCAGGATGGGGAAAGCAGCGGCCCTTTGGCCGATCAAAAAATACAGATCCATTCTGACGCCTCTTCGGCGCA
ATTGGGACGCGAGGCGACCTTCGAAGGCAATGTGACCTTTTCTCAGGCCGGGCGCAAAATTTCCGCCGAAAGAGCCACGG
TCAACCAGCAGGAGCAGCAGCTAACCGCTCAGGGCAACCTGGTGTTTCAAGACCCGCTGTTTACCGTGACCGCCGACTCG
CTGATGGCGCAGATGCGTTCCAACAACGCCACCCTGGAAGGCGCTCAGTACTGGCTCCACGGCCAGCAAGTTCACGGTGA
CGCCCAGAAACTGGAAATTACCCAGAACAACAACCTGGTATTGAACAACACCAACTTCACCACTTGCCCACCGGATAATG
TCTCCTGGCTACTGGAAGCCGAGAAGATCAAAATCGACAGCAAGGAAGAGTGGGGGGAGATCTGGGATGCCAAACTCAGA
ATAGGTGGCGTGCCGGTATTCTATATTCCCTATATGACAGTGCCGGTTTCGGAGAAACGCAAGACAGGTTTCCTGTTCCC
CAGCTTCAGTTCCAGCACCACCAACGGGATCGAAATCGCCACCCCGTTTTATTGGAACATAGCGCCTGAGTACGATCTGA
CCTTTACCCCGCACTATATGTCGTCGCGGGGCTTGTTTACCAAGACAGAATTCCGCTATCTGCTGGGCGATCCCGGCGAC
CGGCAAACGCCTACCGGCCAGTTCAACCTCGAATATCTGGGCAGCGATAACATGCTCGATGGCAGCCCCAACCGCTATAT
GTATCACTGGGAGCACAGCGATGCCCTGGATGAAAACTGGCGGGTGCTGGCCAACTATACCGATGTCTCGGACAACAACT
ACTTCAACGATCTCAAGTCCGATGTCAATCGCGCCACGGACAACCAGTTGTCCCGGGTTGGCGAAATCGCCTATTTCACC
GACAACTGGGACTTCAGTGCCAGAGTGCAGGACATCAAGGTACTGGGCAAGGAAGAGCGTCCTTATCAGGTGATGCCACA
GCTGAACTTCAACTACCGTACCCCCGGGGTGTGGGAAGGCCTGGATTTCAGCTTCGCCTCCGAGATAACCAACTTCCGTC
ATAAAGAAGATATATACACCACCGCCAGCCGGGTACATATGGAGCCCAGCATTCGTCTGCCAATCCATGGCCCGGCGGGG
TCGCTGACCAGTGAAGTCAAGCTGATGCAGACCAACTACTGGCAGCACAATATCCAGCAGCCCGAGTTGGATGACAGTGT
CAGCCGCACCTTACCTCAGGTGAGGGTTCACGGTCAGATAAACTTCGAGCGTTATACCGAATACTTCAACCAGAACTACC
GCCAGACGCTGGAGCCCCAGTTCCAATACCTGTATGTCGGCTATGAAGATCAATCCAATATCGGTCTCTACGACACAGGT
GAACTGCAACAGGATTATTTTGGTCTGTTCCGCGACCGGCGCTTCTCGGGCCTGGACCGTATCGCCGATGCCAACCAATT
GACTCTGGGTTTGACCACCCGACTGTTTGATGAGCGTAACCTGGAACAGCTGAAATTCAGCCTGGGCCAGATCATCTACT
TCGACGACAGTAAGGTCAGCCTCTATGAGAATGAACTCACTGAGCAGCCGTCCACTTCGGTACTGGCCGCCGAGCTGGAT
GCCAGAATCTACAAAGACTGGTTTGTCAGTGGTGCTATTCAATACGACACCCGTTACAGCTCCAACAAGAAGAGTGAAGC
AACCCTGGACTACCGCCCCGGCCCCAACAAGCTGTTGCAATTCAGCTATCGTTACGTGCCGGATCTGCTCAACAGCAACA
CCAATGACAGAGTGGATATCTCCCAGGCCGGTGTCCGTACCACCTGGCCAATTACCGACAGCCTCTATTTTGTCGGCAAC
TGGTATTACGACCTCAAAGAGGAACGTTCGGTGGAAACCTATACCGGCTTCCAGTACGAGTCATGCTGCTGGGCAGTGCG
TCTGAGCTACCACTACCGCATCAAGACCAACTACGAGGACGACCTCAAGAATGCAGTGCTCAACGAGCGTGAGATGTTCG
AAACCGGCGTCTACCTCAACTTTGTGATCAAAGGCCTCGGCGGCTCAGGCCCACTGGGGGTCAGTGACATGCTGGATGAA
GGTCTGTTCAACTACCGCAAACCACTTTATCTGAGGAATTAATCAAGATTTGTGGTAGATTGCTGAACCTCGGACGGGAC
AGAGAGTCCAATCTGGACAACCCAGGCCGCTGCCATCGGCGGCCAACGAAACGAAAATGTGGCAAGGATTTTGTGGATGA
AACCCTGTAAGAAACTGATTTTTGGATTTTTTGCTCTAGTCATGAGCCAGGCTGCCCTGGCAGCACCACAACTGCTGGAT
CGCGTTGCAGTGCAGATCAACGACGGCATAGTGCTGGAAAGCGAAGTCCAGAACATGGTCGACACTGTTAAGGCCAACGC
CAAGGCCGCCGGCCAGAGTCTGCCTTCGGATCAGGCGCTGCGCACCCAGGTTATTGAGCGTTTGATCCTGACCCGTCTGC
AACTGCAGATGGCCGACCGTATCGGCCTGCATATCGGGGATCTGCAGCTGGACCAAACCATAGAAAACATTGCCAAGCAA
CAGAACATGACTGTCGCCCAGATGCGCGCCGAAATTGAAGCCGATGGCAGCAGCTTCAGCCAATACCGCGAGCAACTGCG
TGAAGAAGTAACCATAGGCGAGATCCAGCGTATTCAAGTACAGCGCCGAATTCAGGTTTCACCCCAGGAAATCAATAACC
TGGTGAAACTGATCAAGGACCAGGGCCTGAAAGACGTGGAATACCAGGTTGGCCACATTCTGATTGAAGTGCCTTCCAAC
CCCACTTCAGAGCAACTGGAAGGAGCCAGCAAGCGTGCCAATGCCGTGCTGGAGCGCCTGAAATCCGGTGCCGACTTCCG
TGAAACCGCCATTGCTTCTTCCGCCGGTCCCAAGGCACTGGAAGGCGGTATCTGGGATTACATGAACATCAATGAGATGC
CTACCCTGTTTGCCGAAGTCATCACAGATGCCAAGAAAGGCGATATCATAGGCCCTATCAAGAGTGGTGCCGGTTTCCAT
ATCATCAAGATCATGGACGCCCGCGGCCTGCAGACCAAAGAAGTCGAGGAAGTCAGAGCCCGCCATATCCTGCTCAAGCC
GTCACCGATTCTGTCTGAAGACAGAGCCAAGGCGATGCTGCAACAGTTCCTCAAACAGATCCGCAGCGGCGAAGCCAAGT
TTGAAGATCTGGCGCGCCAGTACTCGGAAGATCCCGGTAGTGCCACCAAAGGCGGTGAGCTGGGTTGGGCCGATCCCGGC
ATTTATGTGCCCGAGTTCGCCCAGACACTCAACAGCCTGAAGCAGGGTGAAATCAGTGAGCCGTTCCGCTCAACTCATGG
CTGGCACATCACTCAGCTGGAAGAGAGACGCAAAACAGATGCCACAGATCAGTTCAACACCAACCGTGCGCATCAGTTGA
TCTTCCGCCGCAAATTCAACGAAGAGTTACAAAACTGGCTGGACGAAATGCGGGCCGACGCATACATTGAACTCTTCGAC
CCAGAAACTGACAGAGGTTAAGTCGCTTGGACATTAAACGTATTGCCATTACCCCCGGAGAGCCTGCCGGCATAGGCCCG
GATCTGGTAGTACAGCTGGCGCAGCGCGACTGGCCGGCCGAGCTGGTTGTGTGCGCGGATCCTGCCTTGTTGCAGGCGCG
CGCCAAGATGCTGGGGCTCAGTCTCCAGCTCAAGCCTTATCAGCCAAGCCAAGCAGCCAAGCCACAGCAAGCCGGTAGTT
TGACCATAGTGCCCTTCCCCATGGCCTGTGAGCCTCGCTGCGGCGTGCTCAATGAGCAAAACAGCGCCTATGTGGTCGAC
ACCCTGCGTTATGCGGGTGAGAAGAACATGAACGGCGAGTTTGATGCCGTGGTGACAGGTCCGGTACACAAGGGCATTAT
CAATCAGGCCGGGATCCCCTTCTCCGGCCATACCGAGTTCTTTGCCCATCAGGCCGGTTGTCAGGATGTGGTGATGATGC
TCGCCTGCCCCGGTCTGCAGGTAGCCCTGGTGACCACTCACATTCCACTGGCTTACGTTTCCAAGGCGATCACCCGTGAA
CGCCTGCATCAGATCATCAAGATACTGCACCAGGATCTGGTGAATAAGTTTGCCCTGGACAACCCCAAGATTTATGTCTG
TGGCCTTAACCCCCATGCCGGTGAAGATGGCCATTTGGGTCGGGAAGAGCTGGATGTGATCATCCCGGCGCTGAACGAAC
TCAGAGAGCAGGAGCAGATGCGGATCATAGGCCCTCTACCTGCCGATACCCTGTTCCAACCCAAGTATCTGCAAGACGCC
GATGTGGTACTGGCCATGTACCACGACCAGGGCCTGCCTGTGCTCAAGTCACAGGGCTTTGGCAAGTCGGTAAACATCAC
TCTGGGCCTGCCCTATATCCGCACTTCGGTGGATCACGGCACGGCGCTGGAACTCGCAGGCACAGGCAAGGCCGATATCG
GCAGCTTCGTCTGTGCACTCAACAAGGCCATAGAACTGGCCGGCAAAAACTGATCCAACTGAGTATCAATGAGCAATAAA
GTACACTTAGGCCATACCGCCAGAAAACGTTTCGGACAAAACTTCCTGACCGATGACAATGTGATCAACCGTATTGTGGC
GGCTATCGCCCCGGATAATGAGCATGTCATGGTCGAAATCGGCCCGGGTCTGGCGGCCCTGACCGAACCTGTGGCCAGTG
CCATAGACAAGCTGACCGTGGTCGAGCTGGACAGAGATCTGGTAGAACGCCTGAAGCAGCATCCTGTGCTGAAAGACAAG
CTGGAAATTCATCAGGGTGATGCCCTGCAGTTTGACTTCAACAAACTCATGGTCGAGGGCAAGAAGCTCAAGGTCTTTGG
TAACCTGCCATACAATATTTCCACACCGCTGATGTTCCATCTGTTCGAATATGCCGAGCAGATCACCAACATGCACTTCA
TGCTGCAAAAAGAGGTGGTGCTGCGGCTTTCAGCCAGCCCAGGCAGCAAGGCCTATGGCCGCCTCACCGTCATGGCCCAA
TACTATTGCCAGGTAGTGCCGGTACTGGAAGTGCCCCCTGGCAGCTTCACGCCGCCACCTAAGGTCGATTCCGCCGTGGT
GCGCCTGGTGCCCTATGAAACCAAACCCTGGCCGGCCAAAGACGTTGCCATGCTCGGCAAGGTAACCAGCACCGCCTTCA
ACATGCGCCGCAAAACCCTGAGAAATAACCTCAAGGGGCTGCTTGATGATGCCGATTATGAGACTCTGGGAATCGATCCC
GGCCTCAGACCCGAGCAGATCAGTGTCGAGCAGTATGTTGCCATCGCCAACTTGCTGAGCGACCGTCAGGCGTAACATCC
GGACGCCGGGCGGCGTCCTTCCTTTCCATCAGAGATTTTGGCCAGGAACTTAAGATGAATCCCCAGAAAAGCCGTATCAG
AGTCGAGGTACAGACCCAGTACATAGAACACCAGTCTGCGCCGGATGAAGACAAGTATCTTTTCAGTTACACCATCACCA
TTATCAATCTGGGTGATGAGGCGGCGACCCTCAAGAGTCGCCACTGGGTGATCACTGATGGCAATGGCCAACAGAGCGAG
GTTCAGGGCGCCGGTGTCGTCGGTGAAACCCCGAGGATCAAGCCCAATACTGCCTACCAATACAGCAGCGGTACAGTGCT
GGAAACGCCGCTGGGCTTTATGGAAGGCCGTTACCTGATGGAAACCGATGCGGGCGAGAGTTTCTACGCCCAGATCCCTC
CTTTCCGCCTGGCCGTACCCGGCCAGGTACACTGATGGGCAGATAACAGTGGCTCACTATTTTGTCGGCGATATTCAGGG
CTGTTTCAACGAGTTGCAACGCCTGCTGGAGAAAGTCGATTTTAATCCCTCCAAGGACGAGCTTTGGGCGGTCGGCGATC
TGGTCGCCCGTGGTCCGGATTCTCTCTCGACCTTGAGATTCTTCCGCGATCTCGGCGATTCGGCCAAGTCTGTGCTGGGT
AACCATGATCTGCACCTGCTGGCGGTCAAGGCCGGGCTCAAACGGGTCAAACCCAGCGACAAGCTGCAACCACTGTTGGA
AGCCGCTGATATCGACAGCCTCATCGACTGGGTTAGAACCCAGCCCCTGATGCGCGAACTGCCTGAGCACAAACTCATTA
TGACCCATGCGGGCGTGCCGCCCCAGTGGGATATCCAAACCTTACGCCAGGAAGCGGACGCAGTCAGCCAGGCATTACAA
AGAACCGACTATTTAGACAGTCTCATCGCCAGGATGTACACAGAAGAGCCGGAAGATTGGTCCGGTGAGCTCAGTGGCCT
GCCCAGACTCAGGTACTGTATCAACGCCCTGACCCGGATGCGTTACCTCTATCTCGACGGCACGCTGGATTTCAGCTGCA
AGGTGCCGCCGGCCAAATGTGAAGACCCCAATCTCAAACCCTGGTTTTTATTCCCATCCAACACCGCTGACTACACCCGG
GTCTTTGGCCATTGGGCCGCCCTGATGGGCAAGGTCGAAGGCGAAAGACTGCAGGCGCTGGACACCGGCTGTTGCTGGGG
AGAATACCTGACACTCTGGCACCTGGAATCAGATCAAAAAATTACCCAACCCAGGTTAAAAAAAGGTTAAACTTAGCGGA
CGTCGGCCGATAACCATCTGGTAACGTGCCCATGAAAACTAAAAGATTTTTCCCAAGAGAAAAACCATAACCTTTTCCGG
AGTAGCCTATGAAGTTGAATGTAGCGACCCGAGTCATAGCAGGGTTTGCCGTAGTCACCCTGCTATTGATCCTGCTTGGT
GCTGTTTCCTGGTTCACCAACAATGAACTGAAAAACACCACCGAAGTTCTACAGCAGCTGAGTATCCCGGCACTCAAATC
AACCGGCGAGCTGGGTGAAACCCTCAGCGAACAGCAAAGGTTGGTTCTGGTGGGTTACCATGTCACCAAGGCCAATAAAC
TCCCGCCTATCCAACAGCAGTTTGCCAGTCAAAAGCAAAACTTCAAGGCGCAATTTGCCAGTCTGTCAAAGCTGGTACAG
CACGAGCCCGGGCTCAAAGAGATCCTGCCCCAGGTAGAGCGCAATTATCAGGCCTTTATCAACACCAGCGAACGCATGAT
GGCCGACCACCTCAGCGCCCTGGAGCAACAGGAAAGCCTCAATAAACAGCGGGATCAGCTGGAAACAACCGCTGATGATG
CTGCCAGTCTGCTGCTGGATCTGATGGATCTGGAACAGAGCCAAGACACGACGGAGCGGGAGATTGCCGCTTCCGCCGCC
GCTCTGGACAGCAATGTTACCAATGTGATCAGCACTGTTTACGATCTGGTCGCCACCGAAGAGCGCAGCAAGTACGAAAT
CATAGTCAAAGAACTTAGCTATATCATCAATGAAGCCGAGGCCAAGCTGGAGTACATCAGTCGCCATGGCGCCGGTGTCA
TCGATGCCGATGTACTCAACGAAATGAACAGCGAGCTTGGCAAACTCAGCCAACATCTTAAGGGCAAAAACTCGATTCAG
GCCCAGAAAGCGACCCAACTTGAGCTCAAAGCCAGTACTCAAGTGGCGCTGAATCAAGTGGAAACCGACAAGAAGAACGT
CAATCAGGCAATGGGGGCTCTTTCCGGTGCCATCGAAACCCTGACCAACGAAATTAACGCCAAAACCCTGGCCAGTATAG
ACTCGGCCAGTATGCAGACCCTATTGGTGGTACTGGTGGCGATAGTGGTTGCCATAGCTGTGAGTATTGCTGTGGTGAAA
CCACTGACCGCCTCACTCAACCGTATCAATCAAGCATTGAATATCCTCGCTTCCGGTGACTTGACCCATAAGCTGGATGA
CTCTGGTCAGGATGAGTTTGCCGAGCTTTCCCGCAACTGCAACCGCCTTATCGACAGTCTCAGAGGTCTTATTCGCGGCA
TTTTGGATAGATCCAACCAATTGGCCGCCGCCGCCGAACAAACCTCGGCGGTCACCTCACAAACCACTATCGGGATCCAG
GAGCAGAAGAGCCAGGTGGATCAAGTAGCAACGGCGACCACAGAGCTGAGCTCCAGTGCCCAGCAGGTATCCCACAGCGC
CGACCACGCCCTGAACCAAATTAAACAGGCCGATGAAGAAGCCCAGCATATGCGGATGATTGCCGAAGAAAACCGCCGCA
CTATAGAAGCGCTGGCCGAAGAAGTCGCCAAGGCGGGGCAAGTAATCAACAAGGTGCATTCCGACAGCGATGCCATAGGC
TCGATTCTGGATGTTATTCGCGGCATTGCCGAGCAGACCAATCTACTGGCACTCAACGCCGCCATCGAGGCCGCCAGGGC
CGGTGAACAGGGACGCGGCTTTGCCGTTGTGGCCGATGAGGTACGCAACCTCGCATCCCGCACCCAGGAGTCGACCCAGG
AGATCCAGCAGATGATCCAGGTGTTGCAAACAGGCACCCAAGAGGCGGTCGCTGTTATGGAACAAGGCCGCGCCCAGGCC
AACTCCTGCGTCGCCAAGACAGAGCAAGCCAATCAAGCTCTGGAAGCCATCAGCGAATCTGTACATCAGGCTTTCGATGC
CGGAACCCAAATCGCCAACGCAGCTCAGGAGCAGAACCTGGTCAGCCAGCAGGTTTCAGAAAAACTGGAACATATTGCGC
TGATATCGGAAGAAACCGCCTCAGGCGCAGATCAGACCGCCCAATCCAGCCACCAGGTAGCGCAACTCGCCGAAGAGTTG
CAGGCTTCGGTTGGCGAGTTCAAAGTCTAATCTTAAAACCATCGGCCGTCTTCCCCAGAGGTTTTGTCGTGGGGACGACG
GCCGACATAGCTTTCAGCTCAAAATAGCCAAATAACATTGATTGGGCTTCCGGTGACGGATGTTTCATTGCCTGCAGCGG
GGATGGGCTGGGAGCCCCACCTTTCCCCGAATTTAATACTATCAGTCACAAATATATCACTCCAGACGAAGCTAATGACG
TTAGAGTTGAGCTTTGTAATCCTGTGAGTGAATGGGCAATGATTATGCTGGATGACTTGCGCATATTGGAAGGCCGTTCA
TATGCACCTGGCTGCAAGATCACAGGCTTTAGTGATTGCAACCACAATTTCTTAGGTGAATTGCATGTATAGATGCAATA
GCAGGACAAAGCTCTACTGGTAAAATGGAAGAACAGTGCTCTAACATACACTCGATATAGGGCATCATGGACAGAAGTAT
AAGATGTAAGATTAGCCAAGAAGATTATGTGTACTAGCTCAGACCTGAGCTGACAGTTCGCCGATTTTGGGATGCCCTGT
CGCCAAGTGGTGAAGACACAACAAAAAGGGCAAGCCTTGGCTTGCCCTTAGCGCGTTAGAGTTTACCGATATCGACGTTT
AATCCGTCCAAGTGCTTTAAGATTTCAGGGTTCACATTCGTGTCGACACGCCCACCTAAGTGCTCAGCAAAAAACTGCTC
GGTGGCGACAATCGAGGCCAGTTTATTGGCTCGCTTACTGAATCCATGCCCTTCATCTTTAGCCAGTATGTATTTAACCG
GTAAAGACTTTTGGTACATTTTCTTGGCGATATTGTCCGATTCTATTTGGGTGACGCGTGGGTCATTCGCCCCTTGGATC
AGCATCAATGGCGCCTTGATGTTATCGACATAGTTAATTGGCGAGCGTTTTTCCATATCTTGCTTCTGCTCGGCAATTTG
TGGGTCGCCCACCGACTCAAACCATTGGCCCAAATAGGGGCGCCAGTAGTCGGGGAAGGAATTCATCAGCGTCACTAGGC
TCGATGGTCCCACATAGGCTATCACCGCTTGGTACAAGTCAGGCGTGAAGGTCGCGCCAGACAGCGCCGCATAGCCACCG
TAGGAGGCTCCGAAGATCCCTAAACGCTGTTTATCGGCAATGCCCTGCGCCACTAAGTAGTTAGCACCGTCGGTGAGATC
GTGCTGCATGCTGCCAATCCCCCAATTATTGTTACCTAAGTTTAAGAATTTCTTACCGAAACCCGTCGAAGAACGGAAGT
TCGGTTGCAACACAGCATAGCCTCGGTTGGCATAAAACTGAGCAATTGCGTGGAAATAACCCGAATCGAGCGTCCAAAAA
TCCCGTGCCCAAGGGCCACCATGGGGCAGAATAATCGTCGGCAGCTGAGTCTGTTTACCCTTCGGCAGTGTTAAATAGGC
TTGGATTCTAACGCCGTCCCGCGCGGTATACACAATCGATTGGCGTGGTGAGAGTTGATCCACAGGAATGCTGGCCGGAA
TGTCCACTAACAGATGAATATCCCCAGTGACGGCATTGTATTGATAGTCCGCGCCAGCGGCTCTGTCGCTGGCTACATGG
ATTTGCCACAGATTGGTTTTCTCATTCATCTCGCCAATCGTGATTTCAACATCTTGATTAAAATGACGATTAATCACATC
CCAATGGCGCGCAAACTCGGCATCTAAGGGATAAACCCGTAAACGCCCACCGTAATAAGCCACGGCTAAGGGATCGCCCG
CATCGCTAAACTGTACCGCAAATACGTCGGCCTCGTTGTAGGGGTCCTTGTGCAGCGTCTCATATTTACCCGTCATCAGA
TCGATTTTCAGCAATTCCTGCTTATCACGATCACCGATGTTGGCGCTGATATAGGCGAGCTTTTTGTCATCGTTTACTTT
AAGAATATCGATGCTCTCGCCCTTGGCGCTTTGGATGATCTTGCGCCAATTGCCGTCGATAAGCACATACAAGGCATTGG
TGTTATCAAGGTTACTGCTGCTGGCAATCACAGGTTTACCCTGCCTGTTAAACTTCACTTGAGTAAAGCTCAATTCGTTC
TTCAAGATTGAGGTTAACTTGCCATCGTGGATGTTGAGCAGATAAATATCCATGCGGCTCGAATCATCGTGATTGCCCTG
CACCACCAAGAGATCGGGATTGTCTTTTACCTGCTCGAGCACACTGTATTTCACGTCGTCCTTATGGGTTAAGCGCTGCT
CTGTGGCGGTGATTTTGCCTGCATGCTCTTCAAAGCTCAGCTTGTAAATCTGGGTGTTCTCGTTACCGCCTTTGTCCTTC
ATAAAGAATAAGTCATTGCCCTTGGCTGACCATTCGAAGGCGCGGATGGGTTCTACCGATGTGGTCAGTGGCGTCGCGCT
GGCAAGGTCGCTCATATCCGCCATCAGATAGATATTGCTGGCTCCTTGGTACTCCTTTACAAAGGCGAGCCATTTGCCAT
CGTCGGACATTTTTAGACTGCGAATGCTCTGCTCGTTAAAGAACTTTTCGATGGGAATGAGCGGCGCCTCGGTTTGCTGC
GTCGCGGTAACTTGAGGTTGTACGTTTGAGGTATCAGCGGTGCTGCAACCCGTCAGTAGCAGTGCGGCGGCAATGGCAGC
ACTGCATAACTGACTCGTAAATGGAAATTTTTGCATTGTCGTAACCTTAGTTTAGGAAGATTGACATTATGCTAATACGA
AAATTAATTATCGTAAAACAATAAAATTATATTTCTTTGTAATATTTTTTGTCGAAGGATTATACTGGTGCTTGTTCGCT
ATGAACGGCTTGGGATGATGTTTGGGTGAGAGGATGAATCAAAATTTTGAAAAATTAATAAAAATCAGTGGCTTTTGTCG
CTGGCTAGTACTCTTGTCTGCGTTGGCGATTATCGCCCATCTGCTATATAGCTATTGGGCCTATGATGAGATCCGCTTCA
ATAGCAATAATTCCCAGTTCCTCGAACTGTGGAACTTGCCAAGTGCTAACCGAACTTGGTTACTCGCCATGCTAACCCCT
CTATTTATCTCATTTTTAGTCGGTGTTTATTGGCTGCAACGGCTCTTATCCTGCTATCAACGGGGGTTGTTTTTCAGTGA
TGAGAGCATGAAATGTTACTTATGGCTCGTATGGCTGAAAACCGCCGCCTTAGTGTTTGAAATGCTACAAAACTTAGGCA
TAGGTTACTATCATCAGTCATTTTTTGAGGATGGCCGTATCGAATTAGTGCTCGATTTTGGCAATATCACCACGATTTTA
TTGATGTTGCTGATAGTGTATTTGCTTAAAGCCGCCCGTGATTATGAGTCGGAAAACCAAGAGTTTGTTTGATTTTGAAT
ATTATCGTTAATTTAGACGTCATGATGGCGGTGCGAAAGGTGAGCTCTAAGGAGCTGGCGAAAGCTGTGGGCATTACCGA
AGCTAACTTGTCCCTGTTAAAACGGGGCAAAGTCAAAGGAGTGCGTTTCGATACGTTGGCGAGTATCTGTGAATACTTGG
CCTGTCAGCCGGGGGATATTTTGGAATACCGCAAGGATGCCGAGCAAGAGACGTCGGACTAAAGAAAGGTTTGAGCCGTG
CTAACCCTCCTTCCATGTTTCAGCGGATTTCAACAACTGTGGTTGAGATAGCGTAGAGTTCAGGCCGTTTGAAAGTACTG
ACAGCTGGTTGCAAAATGTCGTCGCTTCTCCAAGTGTTCGCCGTAGCAGCTGAGCTCTTGCAAGGAGCCTACCGGTCCAC
GAAATAGTTTCCAAATTCAGTATCATGAGGGATATTCAACCGCGTCAGCAGCCTGGCACTAATCTCGGGGAAATGTCACT
CGCTTTCGATGTATGCTGTAGCCTCGATCTTTATTCGATCTAATTCAGCCAAAATGCTCTTGGCCTGAATAAGCGCATGG
ACGTTGGGTCCATCCTTCTCCCCTTCTACGTCTATCAGAACGCTGCCGGCGGGCACACTTGATTCGCCATGCCACATGCA
TTTGCGGCAGGTTTGGAGCGCAGCGGAAAACCAGTCCAACAACATGTGCTTGTTAGGCGGATGTGGCACTAACTAAGCTC
GACTCGCGTCTGCGAGTTCAAAATGCGCTATTTGATCTGCATAAGCTTTCTTGAATGCGGGCCGATCAGTTATACGAGTT
ATATAGGCCTCTGTAGCTGGGCGGTTACCGAAAGCACGCACCAAAGGCACTCGAAGCACATCAACCATTAATAGATCAGC
TACTGTGAACTTATCGGCTACCAACCAATCTCTCTCATTTAGAATAGCTTCAAGTTGATTGAGTCGTGTATTGAGCCATC
CAGTTAGATCATTTTCGGTATTGCCAGAAATTGTTAGAAACCACCAAGGTACACTCACCATCTCCACTGAATTCAGTGCG
GAAAATATCCATTGGTGCGTGTGCGCTTGCCCAATGGAGTCATGCGGCATCAGCTTGTCATTTTTCTGTGCGAGGTGAAG
AAGACAAGCTCCACTTTCGAATAGCTGGAGTTCGCCGTCACTCATAAACGGAACTTGCCCAAAAGGCTGGAGGTCAAAGT
GATTAGTCTCTCTGCCCTCGAACGGGATCGTTTGCACAGAGTATGGAAATCCAGCCTCCTCACACGCCCATCGCAAGCGC
AAATCGCGGACAAATCCCCGCGGACCTTCGGGCACCCAATCTAATGTCCATATGACCAACTCGCTCATTTTTCTAACCTC
TCGATAATCCGCCTAGACATAATGATTCCCTGTGCTGGTGTCGGCCTCCGTGTTTTCTCGTGGATTAGTTAAACCAGAGC
CACACTGTTTGTTGATCCAATAGTCAAACAATCACAGGAGGCCGACATGTCTAAAGCTAACACACTTTTTATCGGGTTGG
ACGTACACAAGGAGACCACTGACGTGGCCTGGGTTTCTGATAAGTCTGCTGAGACTGTGCATTACCATGGCACAATCCCA
ACCAACCTGCATTCATTCGATAAACTCGTTAAAAATCAGCAAGGCACATGTGGCGAACACAAGTAATGCGAATAACCAAA
CTCGCGTGGCTCTATTAAAAAGAGTGCAAGGTCAACCGCCGACACTTACTCGCCAAAGTCCGACTGTCAGAGTGTCCTTA
CCGGAGATTTTTGGGTCTCCGGTAAGGACACTTTTACCTATTTGACAAAGGGAATCATATCAACGCCCGCCACAAATGCG
AGCAACTTGTTGCGAGTCGAGCCACGCAGTGGCGTTTTGGTGGCGATTGTTAGGACAACAAGCTAGAACGGAGCGCATGT
TGTCCCTTGATGATAAATCATTTGCCACTGACCGATCGTACTCCGACGCCAGATTGAACACCTATGTGAATAAGTTGGCG
ATGGATGATCAATTTTTGACATCTTCGCTTTGTATAACAACTGAGCACAGTCCAGGCCAAACATTCGTAACTCATAATTA
CTTGCGGTTATTTCAGGCGCAACCTCAGTTGGTAAACGCGCCAATACATTTGCCTTCCCAAATCGCAAACCTGAAGCACC
AATTTCAATAAAGTCATCAGAGATTAGCTGAACGAGCTCACTCGAAGAACTTCGTACATCAGGCTGGAAAAGATGCTCCT
CCAACTCGATTAATATTTCCATCAAGTTTTTCATTGGTGCTCCATATGCCCTAACAGCTATATAGTACGCATGCGCGTTT
TAGTCCTCGGAGGAGTGTAAACGCGCATGCGCGGTTTCCAAACCTATTATCTACCAGCTGTATTTTTTAAGTTTATGAAT
TTAATGCTATTTTCTAAAATGTTACAGAAATAACGCGCAAACTTAGCTGCAAATTTCCGGGATTTTTCCTGGAACGGCAA
TAATACTGTATAGAAAATCAGTTCTGAGGCGCTTACCATGAGCGCTTCAAACGCTACAATCCAGCCCCTACAACCCAGCT
CTACAAAAAGCGTTAAGTAAAGCTATGGCTACCGCACGAGTCCAAACTCTGTTCGTCCCTGAATTCCGCTTAATGCGGAA
AAGTGTTGTTGCTTTCGGCCTTGAACTTAAGAAAGTGCTGAATCCAAAGTATTGAATTGGTTATACAATAGCCAGCATTG
AATGTTAAAACAATTAGCCAAAGGTCAAGTTCTGACAAAGGCAACAAAACTCTGATTTAGGTTATTTTTGCAACAGAATT
GACTGGGTGTTTGCATTATTCTCTGTTTTTGACAGTCATAGTCCCACCTAAGTACAGGCCGAGCTTCCGGCCACGGTGTA
GCTAATCACCTGCGGTGCGCCTTTCGCACAGGCGATCCTGTGACACGGCGAGAGTTGCGCAGCAACATGCTTTCGAGCGC
GAGCCAGGGATGGTGAGCTGGCCGTTAAACAGGGATGTTGTTGTGAATACGTCCATGTAGCCTCGACGAAAACGTCCCTG
TTTTCGACGGTCACAGTTTCGCCTGTGCCTGAAAATGAGGTGTATGCCTGCAGATCTTTCAAATGGTTCAAGCTACTCAG
GGCTAACAGAATTGCAATAATTCCCCCTTCGGAGCCGCCGCTGGCGTTGTTGCAAATTGGCGTAGCCGAGACAGGGATGT
CGAGGCTCGAAGGTCGAGCAAGGATGCGAGTCCTGAGTGTAGCCAATTTGCTTCATAAGCCAGTGGGGATTTCGGCTACG
TCGGGGGTCGCTGGGGGTTTGGAAAGGGGGCGAGTCGATACAGCCCCCTTTCCTCGGGTGTGGGGCGAAGCTCCACGACT
TTAGGCCGCTGGCACAGCGGCTATCATAGCTCCAAGCTAAAAGTTCTAAGTTAGTACTGGCCGAGCTTCCAGCCACGGTG
TAGCCCATCACCTGCGGTGCGCTTTTCGCACAGGCGATCCTGTGACTCGCTGCGAGTACGTCCTTGTAAGCTCTGCCTCG
CCATCCCTGGCTCGGAAGGTCACAGTTCCGCCTGTGCCTGGAAATGAGGTGTATGTCTGCAGCTCTTTCAAATAGTTCAA
GCTACTCAGTACTAACAGAATTGCACCAATTCCCCCTTCGGAGCCGCCGCTGGCGTTGTTGCAAATTGGCGTAGCCGAGA
CAGAGATGTCGAGGCTCGAAGATCGAGCAAGGTGAATGTTGCGAAGCAACAAGTTCATGAGCGCGAGCCAAGGAAGGCGA
GCTGGCCGTTATGCATGGATGCATTTGGCGAGTCCTGAGTGTAGCCAATTTGCTTCATAAGCCAGTGGGGATTTCGGCTA
CGTCGGGGGTCGCTGGGGGTTTGGAAAGGGGGCGAGTCGATTCAGCCCCCTTTCCTCGGGTGTGGGCGAAGCTCCACGAC
TTTAGGCCGCTGGCACAGCGGCTAACATAGCTTTAAGCCAAGACTCACCAATAAACTAGGTCTTAGCTTCTGGCTAAGCA
GTTGCCCATCACCTGCGGTGCGCTTTTCGCACAGGCAATCCTGTGACACGGCGAGAGTTGCGCAGCACCATGTTTTCGAG
AGCGAGCCAGGGATGGAAAGCTGACCATTGTGCATGGAGGTATTTACACCACGACTTCAGGGCGTTCAACAACAGTTCTC
GCACACCTGCTGTTCGGAGCAAGAAAGCAATGGGTTTCCAAAACCCGAGTTTTATAGCGTTAGATAGCAAAAGCCGGGAT
TAAACCCGGCTTTTATATCGAGCGAAGAAAGATACTAGCCTCAGCTACCGAGACGCTCTTTGATGGCTTGGGTGATAATA
CTGGCACCAAAACCATTGGCTTCGGCCCAGTCGACTATGCTCTTTCCATCGGCTTCCGCCACTTCCAGTTCGGTCTTTGA
CAAGCGCTTGGCAATAAACTCGCCGGTATCTTCGGCGTTGCTGTGATAGGCGGTGCGCAGCAGGCTTTCGCCGTCACAGG
AGATCCCGGAATAGATGTTACGCAGCTTCATCCGGTTCTCTTTCAGCTTCTTACGCAGGCGGTTTTTGTCGTTGGATTTG
ACGTAATCACAGATACTGGCAGCCAGTAGATCTTCGGCTTTAGCAGTTGAGGGGACTGACACTGAGGATACAGCAATCAG
CGCAGCAATGGCCACGGGCAACAGACGCATCTGACACTCCTTTTTGTAATTGTTATTAATGCCAAGAGTCCTCAGCAAAC
GTATCTACTGAGGACTCTTGGCATAAGGATCGGCTCGTGGCTGGCGCCACTCACGTTTCAGGGTTCAAAAGTCCGTCACA
ATTTAACATTTTCTCACCATATTGATAAAGCGAAAATCCAACCCATTTACACTATGGCCACTTTCCTCGTGAATTTGCTG
CCAACTGCCATCGTCCCATTCGGGAAAACGGGTGTCACCTTCCACTTGCAAGTCTATCTCTGTCAGATACAGCGTATCGG
CTTGAGGCAGAATTTCCCGGTAGAGCTGGCCGCCGCCTATCACCACCAGTTCTTCGCAGTTTCCGGCCGCTTCCACAGCC
TCTTTGAAGGAAGAAACCCGGGTAACACCTTCCGGGGCATAGTCGCTCTGGCGGCTGATCACTATGTTGTGGCGCCCGGG
CAGAGGACGACCTATGGATTCGAAAGTCTTACGTCCCATCACCACCGGCTTTCCCAGAGTCATCTGCTTAAAATGACGCA
GATCTTCCGGCAGATGCCAGGGCATTTGGTTATCTTTACCTATGACTCTGTCATGGGCCATGGCGGCAATCATGGCGATG
CGCATATACGCTCCTTGTTATTATTGGATTAAATCACCGGGCGGGTACGGAAATACAACAGACTGGGCATGGCCAGACCG
ACAGACAAAGCCCCGAGAATAAACACGGTTTTCAGGCCATTGGTGACCACCTGTTCCCACAGCTCGGTACTGAGCTGTGA
CTGGGCGGTCAATTGCACCAGGGCAATCACAGTGTTGTAGGCATAGGAACCCGGGATCATAGGGATAATCGCCGCCACGG
CATACAGCAGCGGCGGTGCCAGATGACGCTTGGCAAAGGCAATAGTCACCATGCCTATGATGGCGGCAGCGGCAAAGGTG
GCCCACTCTATCGGCAAGCCAAACTGCAACATCAAGGTCCGTGAGCTGTGGCCTATGGCCCCGGCCAGGGCACAGTAAAG
CAGATAACGCCTGGGAACATTGAACAGCATGGCAAAACCCATGGCGGGTATAGCCGAGAAAAAGGCATCATTCAGCAGTA
ACAACAGAGTGTCCATCACAGGAAAATCCCCCCAAGCTGCATGGCAATGGTAATGCCTATCACTGAGGAAACTGTCATCA
AGGTCGCCTGCCCCCAGCGGGAGATCCCCACATTCATATGGCCTTTAACCATATCCGATATCGAGTTGATCATCGGAAAG
CCGGGAACCAGCATCAGCACAGAGGCCGCCATCGCCAGCTCAGGGGTTTGGGTCACAGGATAGAGATACCCCAACTGGGC
GGCCAAGCTGGTGACAAAGGCGGTCACGGCAAAATTCACCAACACATTGAAGTGACGTTGCGCCATGGCCAGGCGCACAA
ACATGCCGATGACAGAAGCAAAGAAAGTGAAAAGGCATGCGGCCAGATCGCCACCGAACAGGTGACAAAAACTGCCGCAG
GAGAGGCCTATCATGGGGATAAGCAGCCACTTGGGGTAAGTTTTGGGTTGCAGTCTGGCGAGGCGTTTGCGGACTTCATT
GGGGCCATAGAGGCCTTTTTCGGCCAGCAGGCAAATGCGTTGCAGCTCGCACACCACTGTCATATTAATGCCGTGCTCAC
GAATGCGCCGGGTAGTGGTAATACAACGACCGGAAACCAAGCTGGTGAGCACCAGCGAATTGGAGGAGATGGATAGCTCG
ACACTGGCCAAGCCAAGTGCCCGGCCAAGACGCTGACTGATCTCTTCAACCAGTTCAGATTCAGCGCCGTAGGCCAGCAA
TAGCTGAGCAACCCGGACGACCTGCCGGGTGATATCGTTTTGGGTATCAGCGTACACAGGTGTTCAGGCTCGCTCAGATA
TTATCTTTGGTAAATAACCTCAACATCATAATCATCGTCGTCGAAGTCATCGTCGAACTCATCATCATAGTCTTCGTTGA
GATCTTCCAGGCTATCCTGATGGTAGTTGTCCCATTTGAACTCAACATCGGCGTCAGGATCTTGCTGTTGCTCTTCCGCC
GGCAGACTGCTGATAAAGTCATAGAGCTTTTCTGCCAGTTCCTTGGTGCCTTCACGGGTATAAGCCGAAATGGTATAAAC
ATCCCCTTCCCAACCCATCTCCTTGACTATGCTGTCGACTCTTTCCTGCAGCTCTTCTTCCAGCAGCAGGTCTGTCTTGT
TGAACACCAGCCAACGTGGCTTGGAAGCCAGCTTGGGCGAGTATTTTTCAAGCTCAGTGACAATCGCCTTGGCCGCTTCG
GCCGGGCTGGAGCCATCGATAGGCTCGATATCCAGGATATGCAGCAATACACGGCAACGCTCAAGGTGCTTGAGGAAGCG
AATACCCAGACCGGCACCTTCGGCGGCACCTTCGATCAACCCAGGGATATCTGCCACTACAAAGCTCTGCCCTGGACGTG
GGTTTACTACCCCCAGGTTAGGAACCAAGGTGGTAAAGGGATAATCGGCCACTTTTGGTGTCGCGCGGGAAACCGCCCGA
ATAAAGGTCGATTTACCTGCATTTGGCATACCAAGCAGGCCCACATCGGCCAACAGCATCAGCTCAAGACGCAAGCTACG
CACTTCACCGGGGGTGCCCAGCGTTTTTTGTCTGGGGGCACGGTTAACACTGCTCTTGAAGCGGGTATTGCCAAGACCGT
GGAAACCACCTTTGGCCACCAACAGCTTCTGACCATGCTTGGTCAGGTCACCGAGTACTTCGTCGGTTTCTTCATCAACC
GCCCGGGTACCCACAGGTACCTTGAGTACCAAGTCCTGGCCGCCTTTACCGGTACAGTCACGGCCGCGGCCGTTTTCACC
GCGCTCGGCCATATGGAAACGCTCAAAACGATAGTCAATCAGGGTGTTGAGGTTTTCGTCGGCTTGCAGATAAACACTGC
CACCGTCGCCACCATCGCCACCGTCTGGACCACCATCCGGCACGTACTTTTCACGTCTGAAGCTGACGCAGCCACTGCCA
CCATCTCCAGCTTCAACTCTGATCACTGCCTCATCGACAAACTTCATACATACTCCTGGCACCACGGAATGGGGCAATTA
TACTGCCTAACCCTGCAAGGCGCCAAAAAACAGAAACTATGGCTTTCGCCCAAAACAAAAGCCCCACCAATGGCGGGGCT
CAAGCAATTCTGGTTTGAAGATTAGTCTTCGATGCTAACGAACTTACGGTTGTTAGGACCTTTAACTTCAAACTTAACTT
TGCCGTCAGTCAGGGCAAACAGAGTATGGTCACGACCGATACCTACGTTAACACCTGCGTGGAATTTAGTACCACGTTGA
CGAACAATGATGTTACCAGCCAGAACTGATTCGCCGCCGAAGCGCTTTACACCAAGACGTTTGCTTTCTGAATCGCGGCC
GTTACGAGTAGAACCGCCAGCTTTTTTGTGTGCCATGAGTCAGACTCCTATTAAGCGTTGATAGCAGTGATTTTAACTTC
AGTGAACCACTGACGGTGGCCCATTTTCTTCTCGTGGTGCTTACGACGGTTGAACTTTTGGATAGTTACCTTTTCACCAC
GGCCATGGCTAACAACAGTAGCCACAACTTTACCGCCTGCTACCAGAGGGGTACCCACTTGGACGTTTTCACCATCAGCG
ATCAGCAGAACTTGATCGAACTCGATAGTCTCACCAGTGGCAACTTCAATTTTTTCCAAACGAACAGTATGGCCTTCAGC
AACACGGTGTTGCTTACCACCACTTTGAAAAACAGCGTACATAGCTATTTTACTCCGAAATTCTTAACACGCCGGCTCAT
CTTTATGAGGCTGGGTGCTACAAAAACTTTAATGACAATGGGCGCGGAGTTTACGCGAAGAATCCTTTACTGGCAAGCCC
TAATTGACGAAGAAGAAAAAAAGACCGGATTAACTCGCACATTGATCTCTCTGCTACTGTCTTGTTCATTAATTTTAGGT
AAACTTCGGTCTATTAAAATATTTAAGCTTATCGGGAGCTGCCGATTCGGCGTTCCTTCATACCTAGAGTCTACTATGGA
TTTAACTGCTATCCGTCAGCTGGCTGACGCCGACATGCAAGCCGTCAATCAACTGATCTACAAACAACTCGAATCTGATG
TTGCCCTGATCAATCAATTGGGGTTCTACATCATCAACGGTGGCGGCAAGCGTATGCGGCCGTTACTGTCGATTCTGGCG
GCCAGATCACTCGACTATAGTGGTGAAGCACACCTGAAGCTGGCTGCTATTATAGAGTTTATTCATACGGCTTCTCTGCT
TCACGACGATGTGGTGGATGAATCTACTCTGCGCCGTGGACGGGAAACCGCAAACGCCCTGTTTGGCAACAGTGCCAGCG
TGCTGGTTGGCGACTTCCTTTATACCCGCTCTTTCCAGATGATGACAGAGCTGGAGTCGATGAAGGTACTGCAGGTACTG
GCCAATACCACTAACGTGCTGGCCGAGGGTGAAGTGCTGCAGTTAATGAACTGCAACGATCCGGATACCACAGAAGCCAG
CTATATGCGGGTTATTTACTGCAAGACTGCCAAGTTGTTTGAAGCAGCAACCCGTCTTGCCGGTGTGCTGGCCGGCTGCA
ACAGCGAAATGGAAACGGCGCTGGCCGACTATGGCAAATACCTGGGCACCGCCTTCCAGTTAACCGATGACCTGCTGGAC
TATACTGCCGACGCCGAAGAGCTGGGCAAGAACATAGGTGATGACCTAGCCGAAGGTAAACCCACCCTGCCACTCATCTA
CGCCATCGCCCACGGGACAGAGCCACAGCGGCAGATGATCCGCCAGGCGATTGAACAAGGTGACGGCACCGAGCATATCG
AGGCGATAATAGATGCGCTCAACACCTGTGGCGCATTGGAATATACCCAACAAAGGGCCTATGAAGAGTCTGACAAGGCC
ATAGAAGCCCTTTCGGTGCTGCCTGAGTCCGACTACAAGCAGGCGCTGATAAGCCTGGCCAAAATCGCCGTAGCCCGCAG
TCACTGATAGGCTAAAGACGACGGATTAAAACCCATCAGTTGAATTTGTCGTTTAACCCAAGCAAAAAAAGGAGCGCTCA
AAGCGCTCCTTTTTGTTTTTTGCTGTGTGGTTTATGGTGTGATTACTGCTCAAACACCAAGTTGTCGTCGCGATAGTCCA
CCTTGATCGGCTGCCCTGGCAGTAACTCGCCTCTAAGCAGCTTTTGCGCCAGTGGGTTTTCCACCTCTTGCTGCAGTGCC
CGCTTCAGCGGCCTTGCACCATACACAGGGTCGAACCCGGCTCTGGCGATAAAGCTCAGAGCCGCATCTGTGATCTCCAG
CTCGAACTCTTTTTCTGCCAGACGTTGGCGCAGCGACTCGACCTGAATCGCGGCAATACTCTTGATGTGCTCGCTCTCCA
GCGGGTGGAACACCACGGTTTCGTCGATCCGGTTGAGGAACTCGGGGCGGAAGTGGTGCTGCACCACATTCATCACCTGA
GCCTTCATCTCATCGTAACTTTGGTGACTGAACTGCTCCTGGATAATGTCGGAACCCAGGTTCGAGGTCATAATCACCAC
GGCGTTACGGAAGTCAACCGTACGACCCTGACCATCGGTCAGGCGGCCATCATCCAGTACCTGCAGCAGTATGTTGAACA
CATCCGGGTGTGCCTTTTCCACCTCATCGAGCAGGATCACTGAGTAGGGACGACGGCGCACCGCTTCGGTGAGGTAACCC
CCTTCCTCATAACCCACATAGCCCGGAGGCGCCCCGACTAACCTGGAGACTGAGTGTTTCTCCATAAACTCGGACATATC
TATCCGCACCATGGCGCTCTCTGTGTCGAACAGGAACTTGGCCAGCGACTTACACAGCTCAGTCTTACCTACCCCGGTGG
GGCCGAGGAACAGGAAGGAGCCTATGGGCCGGTTAGGATCGGCCAGACCCGCGCGGCTACGACGAATGGCGTTGGCCACG
GCATCGACCGCCTCATCCTGACCTATCACCCGCTCATGCAGCGCCTCTTCCATATGCAACAGTTTTTCCCGCTCGCCTTC
GAGCATCTTGGAAACCGGGATCCCGGTCGCCTTGGAAAGTACCTCGGCAATTTCAACATCCGTGACCTTGTTACGCAGCA
AAGTCATATCCTGCATCTCGGCCTGAGACGCCAGATCCAGCTGTTTCTCCAGCTCTGGGATGCGGCCGTATTGCAGCTCG
GACATCCGGGTCAAATCACCGGCGCGGCGCGCCACATCGAGATCCAGTCTGGCTTGCTCCAGATCCGCCTTGATATGCTG
AGTGCCCGCCAGTGCGGCTTTTTCTGTGTGCCAAATCTCGTTGAGTTCGGCCGCCTTCTGCTCCACTTCCACCAGCTCGC
TGCGCAGGTGTTCGAGACGCTTACGACTGGCCTCATCGTTTTCCTTCGCCAACGCCTGCTCTTCCAGCTTGAGCTGAATG
ATACGGCGCTCGAGGCGATCCAGCGGCTCCGGCTTGGAGTCTATCTGCATTCGGATGCTGGAAGCGGCTTCGTCGATAAG
GTCGATGGCCTTGTCCGGCAGTTTACGATCTGACACATAACGGTGGGACATGGTCGCCGCCGCCACAATCGCCGGGTCGG
TGATCTCCACATGGTGATGCAGCTCGTAGCGCTCTTTCAGACCACGCAGAATAGCGATGGTATCCTCGACACTGGGCTCA
TCCACCAGAACTTTCTGGAAGCGCCGCTCCAGCGCCGCATCCTTCTCAATATACTGACGATATTCATCCAGAGTCGTGGC
ACCGACACAGTGCAGCTCACCGCGGGCCAGTGCCGGCTTGAGCATATTACCCGCATCCATGGCGCCATCGGATTTACCCG
CGCCCACCATAGTATGCAGCTCGTCAATAAAGAGGATCACCTGGCCCTCTTCCTGAGCCAGCTCGTTGAGCACAGCCTTG
AGTCTTTCTTCAAACTCACCACGGTATTTGGCACCGGCCACCAAAGCACCGAGATCCAGCGACAATACCCGTTTGTTCTT
GATGCCTTCGGGCACCTCGCCGTTGACGATACGCTGCGCCAGCCCTTCAACAATGGCGGTCTTACCCACACCGGGCTCAC
CGATAAGCACAGGGTTGTTCTTGCTGCGACGCTGCAATACCTGCACTGTGCGGCGAATTTCATCGTCACGGCCAATAACA
GGATCCAGCTTGCCCTGCTCGGCACGCTCGGTCAGATCTATGGTGTATTTTTTTAGCGCCTGGCGCTGATCCTCAGCATT
GGGATCGTCCACCTTATGGCCGCCACGTACGGCTTCGATGGTTTTCTCCATCAGCTCTTTGGTGGCACCGGCCTGCTTGA
GGCACTGTGCCAGGGTGTCGTTACCTTCCAGTGCAGCCAGAATAAACAGCTCACTGGAGATATATTTGTCTTTACGCTTC
TGTGCCAGCTTGTCGCACAGATTCAGCAAACGTATCAGCGCCTGGGATAACTGAACATCACCGCCTGTGCCTTCCACCTG
TGGCAAGCGCTCCAGTTCCTGACTTACCAGTGAACGCAGAGTGCTGACCTGGATACCGGCTTGGGTCAACAGCGGATGAA
TTGAACCGCCATCCTGATTCAACAAAGCCATCATCAAATGGACAGGTTCTATGAACTGATGGTCACGGCCAAGAGCCAGA
GATTGGGCATCCGAGATAGCAAGCTGAAATTTATTGGTCATACGATCGAGTCGCATACAGCCTCCTGAAACTCTCAAAAT
AAGGTATTACTTTGTTAGCTTAAAGATGGGGATGCTTTAACTAATTTCAAGTCAGACGAATGAAATAACCACTCAATCAG
TGAGCCAAATAAGCGAGGCCATACGGCCGGTACGACCGTCTCGGCGGTAGGAAAAATAGTCTTTGTTGTTATAGGTGCAG
ACATCCAAGGCATATACCTGCCGAACACCCGCCTGCTGCAATCTGAGCCTGGCAAGCCCCTGCAGATCGCCGAGAAACTT
GTCCCCCTTGGCCACAAAGCAGTCGTCGGCCCTGGGGTCTTTATCGCAAAAAGCGGCACGCACTTCTCCGCCGACTTCGA
AGGCAGTTTTGCCTATGGCCGGTCCGAGGCAGGCGATAAGCTCAGAGCCGGGACGAAAACGGGCTATTCCCGCTTCGATA
ACGCCATCACACAGACCGCGCCAGCCGGCGTGCAGCGCCGCCACCTGGGTACCTGCACTGTCACACAGAAGTACAGGCAG
GCAATCGGCGGTCATCACCACGGCCACATGCGCCTTGCTGTCGCTATAGCTGCCATCGGCAATCCTTAGGGAGTCACGCG
CCAGGTCGACCACCTCTGTGCCATGGACCTGCTCCAGCCATGCCGGCTCGCTGGGCAGAGCCAGCCGCTTTGCCAATAAA
GCACGGTTGGCCTGCACAGATGCGGGATCATCACCCACATGCAGCCCCAGATTCAGGCTGTCAAACGGTGGCAGGCTGAC
ACCGCCATGACGCTGGGTCATGGCGATTCTGACATTGGCCGGCAGCGGCCAGTGGCAGCCGTACATGTTACAGATACTCC
GGCGGATGCTCTTCGGTGTCTTTACGCAGCGCCTTGGTCAGCTCGACCATATCCTCGGGGATAGGTGCCTGCCAGCTCAT
CAGCTCACAGGTAATGGGGTGCACCAACTCCAGTCGCACCGCATGCAGCGCCTGGCGCTTGAAGTTTTTCAGCACTTCGA
AGAAGGCTTCGCTGGCAGCCTTGGGGGGTTTTGGACGACCACCATAGACGGGATCGCCCACCAACACATGACCTATATAA
GCCATATGTACCCGGATCTGGTGAGTCCGGCCACTTTCCAGCCTCAAGCGCAAGCGGGTATGGGCGCGGAATTTTTCCGC
CACACGATAGTGAGTCACCGCCGGCTTACCGCTGTGGTGCACCGCCATATGAGTACGCTTGGTGGGGTGACGCCCGATAG
GCTCATCCACTGTACCACCGGCTGTCATGGTGCCCAGCACTATGGCTTCATACTCACGGGTAATGTCGCGCGCCTGCAGC
GCCGCCACCAGATGAGTCTGGGCCTCAACTGTCTTGGCTACCACCATCAGGCCTGTGGTGTCCTTATCGAGACGATGGAC
AATACCGGCCCTGGGCACATGTTCTATCTCAGGGCAATGATGCAGCAGGGCATTCATCAAAGTGCCATCACTGTTACCGG
CACCGGGATGCACCACTAAACCCGCCTGCTTGTTGATAACCAATATATGGTCATCTTCATAGACTATGTTCAGATCGATA
GCCTGAGCCTCGGCGTGCACCTCTTCTTCCAGAGTGGCTTGAACCTCTATCTCCTGAGATTCCAACACCTTCTCTCTGGG
CTTGTTTACCACAGTACCATCAACGGACACTTTGCCATCGAGGATCCATTCCTTGATCCTGGTACGGGAGTAATCGGGGA
ACAACTCGGCCAAAGCCTGATCCAATCTCAGACCGGTTTGGGTTGCTGATATCTCGCTTTTTAGATTAATCTCTTGCGTC
ATAGGAACCGTCCCCAGTTAATGGGGTCAAAAACTGTGTACTTTCTGGTACACTCGGAATCGGCCATTTTATCGTGAAAT
GGAAAAATTCTTAACTACAACTTACTCAAGAATCGAATTCAAGTATGCATAATATTGCCAAAGGCGCTGCCATAGCCTTT
TTTTCGCTGGCCATTGTGGCCTGTAGCAGCAAACCGGAAGACGACTTAATTGCCAGCAAGCTGTCTCCGGACGTTCTCTA
CTCCCAGGCCCGCACCTCTATGGAGCTGGGTAACTATACCAAGGCTGTGCGTTCACTGGAGGCATTGGATTCCCGCTTCC
CCTTTGGCCCACACAAGACTCAGGTTCAGTTGGATCTGATTTATGCCTACTATAAGTTGGATGATACCCCGTCGGCAGTC
GCCAACATCGACAGATTTATCCGCCTCAACCCCACCCACCCGGATATAGACTATGTCTACTATATGCGTGGACTGGTGAA
TATGCAGGCCGACAACTATCTGTTCCATGACATGCTCAATATAGACAGAAGCGACAGGGATCCTCAGTTTGCCCTCGATG
CCTTCAAGGACTTCGAGCGCCTGATCAAGACTTATCCCAACAGCAAGTATGCGGCCGACGCCCAGAAGAGAATGCAGCAC
CTGAAGAATCGTCTGGCGCTGTATTCGGTTAAAGTGGCCGAATACTACCTGAAAATGAATGCCTGGAGCGCAGCCGCCAT
CAGAGCCCAGTCTGTAATGGAAACCTATCCAGGCACCCCATCGATAGAGCGCGCCCTTGAGATCATGGCCACCGCTTACG
ATGAACTGGGTCAGGAGCAGTTAAAGCAGCACGTACTCACTGTCATGCGTGCCAACTATCCGGGGAATGACCTCCTCAAG
GATTAATCCCTTAACGCCCCACTTTAACGTGGGGCGTTTTGTTTTCAGGGCAAGACCAAGCCCAGCCCCCTTAAGCCTCA
GGATCCGGCTTTACAGGTCGAGTTTTCGATTTGGCTAATTCACCCCTAGCCCAGTAATGGCGCGGCTTTCGCTCAAAAGC
TAAGCAATATGCGCCTTTTCGAGTAAAACTTGCTCAAACACGCGATATTTTGAAATATTTCTCAGAAAAGAGTTGACTCA
AAACCGTAAAAGTCTTTTAATGCACGCCGTCGCCCGAATAGCTCAGTTGGTAGAGCAGCGGATTGAAAATCCGCGTGTCC
CTGGTTCGATTCCGGGTTCGGGCACCACCTTCAACTTTAAGGTGCTCAGGCGACTGAGGAAATTGCAAGGCAGTACAGTG
CAGGTGTGGTGGAATTGGTAGACACGCCAGCTTCAGGTGCTGGTGCCCTCACGGGCGTGGAAGTTCAAGTCTTCTCACCT
GTACCACTTTGCAATAATAGTTAGCTGTACGTTAGACTCTAAGTGTGCAGGTGTGGTGGAATTGGTAGACACGCCAGCTT
CAGGTGCTGGTGCCCTCACGGGCGTGGAAGTTCAAGTCTTCTCACCTGTACCAATTAACACATAAAGAGTCGAAATGAAA
ACAGTGCAGGTGTGGTGGAATTGGTAGACACGCCAGCTTCAGGTGCTGGTGCCCTCACGGGCGTGGAAGTTCAAGTCTTC
TCACCTGTACCAATCATTTAAACCTCGCAATGCGAGGTTTTTTTGTATCCAAAATTTGCCTCTCTCTCGTCTCACGCGCT
TCATACTTTTTTGCTATACCTTTTGTATGGCTCAACAAATTGGAATGACAGAGCCTGATCCAAGGATGTATTACCCTCTG
GACTAAGGTTCTCAAGCATGAAGTTACAACTGAAACACAAGATGTTGCTCGGTATGGCCGTGCCTCTTCTCTTGATGCTG
CTACTCTGTGGTATCGCCATCAATATCATGAACAAAATCGACTCAGGGGTAGAAAATATCTACAGCGACCGGGTTGTACC
ACTCAAAGATCTCAAAAGCATTGGCGATGATTATGCCGTCTTTGTCATAGATGCCATCAATAAGGCCAATGCCGGAGATT
TCAGTGCCGAACAAGCCAGAACCGCACTGGATGAAGCAGACAAGAGCATCAAACAGAGATGGCAGGACTACACAGCCACT
CAGTTAACCGCCAGAGAGTCACAACTGGTCAATGAGGCCAAGCGGCTGTTTATTCCCGCCGATGAGCAAATAAAACGTCT
GCAAAATAAATTGGCCACCATGAGCGGTAATATTCAGGGCCAGCTCAGCCAGGAAATTATTCCTCTCTATCAGGTGATAG
ACCCCATCAGTGGCAAGATTGCCGATTTGGTAACCCTGCAATTGGATGTCGCCAGGCAGGAAAGAGATCAGGCTCAGAAC
CTTTACTCCTCTTCCGTTGTGCTGTTTATCTCTCTGGTCAGTGTGGCAATTATCGCCAGCTTGCTACTCAGTATTTGGGT
CAACCGCAGCGTCATGTTACCCATAGGCGATATTCTCACCCAGCTGAAGAAAATTCGCAGTGACTCAGACTTGACGGTGC
AGTTCAAAACCTTCAACGCCGACGAGCTGGGGCAGATATCCGATAACTTAAGAGATGTGATATCTCACCTCAGGGGGATA
CTCAACAACATTGCCAATGCCGCCAATACGGTCAGCGACTCGGCGACCGAGCTCTCAAGCTTCACCCAACAAACCAACGA
GCGCATGCACAGACAACAGGCCGAGACAGAGCAGACGGCTACCGCCATGAATGAAATGACCGCCACAGTCTCCGAAGTAG
CCCAAAGCACCACGGCCGCTGCCGACTCGGCCCACAGCGCCGATGCCAGTGCCGCCAATGGCGATTCAATAGTGCAGGAG
TCGATTGCCAGCATGGTGGCACTCTCAGCGCAAATTCAGGGTACGGCACAGGTGATCACCCATCTGGCCAATGAAAGCCA
AAACATAGGCAGGGTACTGGATGTGATTAAGGGAATTGCCGAGCAGACCAATCTGCTGGCACTGAACGCCGCCATTGAAG
CGGCCAGGGCCGGCGAGCAGGGCCGGGGTTTTGCCGTGGTGGCCGATGAGGTAAGAACCCTTGCCAGTCGCACCCACAGC
TCAACCCAAGAGATTGAGTCCATGATAGCCACTCTGCAAACAGGTGTGCAGGAGGCGGTGACAGCTATGGAGCAAGGCAT
CACTCAGGTCGAGCAGGCCAACAGCAAGGCCAATATGGCCGGTGAGGCCTTGAAAGAGATAGTGGTGTCGGTCGACTCCA
TCGCCCAGCTCAATACTCATATCGCCACCGCAGCCGAAGAACAAAGCAGTGTGGCGGAGGATATCAATCGCAGCATTATG
GCAATAAGCGACATCACCCAACAATCGGCCCAGGCAGCCAACGAGTTGACCGAGTCGGTCAGCAACTTAAGCCATCTGGC
GGAAAACATGCGCGCCGAAGTGGCCCGCTTCCGTCTCTAACTCTCTGAGGGCCCTTCGGGGCCTATTTTTTATTCCCTGC
CAGCTCCAAGCCTTTTGTGAACCAAAAACCTTTTGCCGCCATTCCTGACAGGCCACCTCGAAAAAAGCCGTCTGCACAGC
AGAGCAAAAAAGTGCCACAACCGCTAAAGACTACGACTGCAACTAAAACAAAACCGCGGACATGCCGCGGTTTTCGCCTG
TGCCTGGAAAGCTAGATTTTGAATTGGCTCACCGCCTGATGCAGGTAATCGGCGCGGTGGCGAACCTCATCGGATGCAGT
GGCATTCTCTTCTGCCGCCTGAGCCGACTCCTCGGCAATATCGCGGATCACCACCACGTTCTTGTTCACCTCGGCGGCCA
CCATACTTTGCTCTTCAATGGCGGCGGCTATCTGAGTGCTCATGTCCATGATATTGGTGACATCGGCATTGATCTGCGCA
AGCAAGGTGCCGGCACTGGCCGCCTGTTGGGCACTCTCACCGCCCTGCTTCTGACTCTGCTCCATGATATCCACAATCGA
ATGGGTACGGCTCTGCAGGGTTTGAATGATGCTGGCAATCTCTTCGGTCGACTCCTGAGTTCGCATCGCCAGACTGCGCA
CCTCATCGGCCACCACAGCAAAGCCTCTGCCTTGCTCACCGGCCCTGGCCGCCTCAATGGCAGCGTTCAGTGCCAACAGA
TTGGTTTGTTCGGCGATACCGCGGATCACATCCAGTACGCTGCCTATGGTCTGACTGTCTTTTTCAAGCTCGGCCACCAC
ATTGCCCGAGTCATCCAACTGCTGTGCCAAAGACTGGATCTTGCTGATGGTATCCTCAACGCCAATCTGGCCTTCCTGGG
CATTGTGGTGGGTCTGCTCCGCCTTCCCGGCGGCCAGTTCAGTATTCTTGGCAATCTCGTCTATGGTGGCGCCCATCTCG
GTGATCGCTGTGGCAACCATATCGGTTTCATTCAGCTGCTTGGACACACCTTCCGAGGCGCTGATGGCGTTGCGGGACAG
CTCTTCACAGGACTGGCGCATGGCATCAACAGATTCGATAACCTGCTCGATCAGCTTCTGGAAACTCTCCACCATGCTGT
TGAAATGACGTCCTATCATGCCCAGTTCATCGTTGGAGCCCACATCGCAGCGTAGTGACAGATCTTTTTGCTGCTCAATG
CGGGAAATAACGCCTGTGATACGCTCGACCGGCCCCATGATGCTGCGGATAATCACTACAGTGCTAATCACCAGCACCAA
GGCGATCAGGCCAAACAGCGCCAACCCCAGCATGAAGCTGTTCTGCTGCTCGTTTTCCACCTTGGCTATCGCCAACTCTC
TCAGCTTGGTGGATGAGCTTTCCGTGGCAAAGATCGCCTCTCGCAGCTGCCCCATCATGCCCTTGGACTCGTCGAGTCCC
AGCTGCTGTTCCTTGGCCACCAAACTCTTGAAGCTTTGCTGGTACTTGCTCATCAGTTGCTCAATATTGCTACGAACACT
GTAGTCCAGCAAACTGGCGCTCAAGGCTTCATTGAAGCGTTCAATATTGCTATCAAACTTATTGAGGTAGCTGAGATCCC
GCCGCAACATAAAGTCTTTCTCGTTACGCCTCAGTTGCAGCATCAACACCATAAGCTCTGGCACGTTATGTTCTGCCACC
AAGCTTTCGACATTGTGCACCGCAGAGCGTAACTCACCGTAGAGGCCACTCTTGGGATCCAGGCCTATCTCCTGTTGCAA
TTTCACCACACCGGCAAACAACTGTCGGTAGCTGGCCAAATCACGGTTAAAGCTGTTTATCGGTGCCTCGGGGAGATCAT
ACTCCTTGAAGATGACCGCCAACTCTTGCATCAACTGCGCCGTGGCCTGTGCTTCCTGCTGATGTATCTCGACATACTTG
AGATCCTGGCGGCCAAAAAAATCCTTTTCATTCTTGCGCATGCTTAATACTTCTTTGTCCAGCTCAACCACTTTCTGGAT
GGCGATGGACAGTTCAGTCTGCACCGAGCTGGAATATTGCTGCAGTGCAAACATCAATACCAAGGCGCCTATCGAAACAG
CGGCACTCAGTAACAACTTGTGGCGAATAAGCATGGTGTTACCTCAATAAAAAACAGTCACTCTAAAAAAATAGTCGCAA
TTCTGTTGCCGTGTTAGCTGAGTTAATCCGGTAACAAAAATGTCACCTTATATTGTCAATGATTAACCTATTGAAAAACA
GTCACTAGCCTTGTCACAGTGCAAAAAAAACTAAAAAAAATTCTATTAACTGAGTCAAAAAAACCGAAAGCGCCAAGCAT
CTGTCTTTCATGAGGGTTTTTGCCTTTCAAACAACAATTGCATACAGTATTCAAAATTCCAAAATGCACACAAGGAAGCG
CAACACCATGAAAATCATTCCAGCAGAGCAAATCCAGCAGGTGTTGGATTTCCCATCCCTGATAACCGCCCTCAAACATA
GCTTTGCCAACGCCCCCGACCTTCCCAAGCGAAACCTTTACCCGCTGAATAAGAGCAGCAAGGATGCCTTCGCCGTACTA
CCGGCTTGGGATGATTCGGCAATTGCCGTCAAGGCATTCAGTTACTTTCCGGAAAACCCCAGTCGCAACGCCGAGCTCAA
GAGCCTCTACTCGCAGATACTGTTATTCAGCCGGGAAACAGGTGAACCCTTGGCTTTACTTGATGGCACCAGCATTACCT
ACTGGCGTACAGCGGCCGTCTCGGCCTTGGCCGCTGCTTCACTGGCCCGGGAAGATGCCAATCACCTGTTGCTGTTCGGC
ACTGGTAATCTGGCAAGCTATATGGCACTGGCTCATGCCGCCGTCAGACCGATAACCGAAATCGCTATCAGGGGCCGCAG
CCGGGATAAGGCTGCCAAGGTAATGGAACAGATAGGCGCTAAACGCCCGGATATCCGACTCAGTTTTTGCGAGGAGATAG
AGCGGGATGTTGCCAACGCCGATATCATCAGCTGCGCCACCGGCAGCCCCGTGCCTCTGTTTGATGGCAACTGGGTAACA
TCCGGCACCCATGTCGATCTGGTAGGCAATCATCATCAGGATGCGCGGGAGTGCGATACCGAGTTGGTGCTCAGATCTCA
GGTCTTTGTCGATAACCGCAGCAATGTGTTTGCCGAGGCCGGAGAACTGCTGCTCCCCAAGGCCGAAGACGTATTCCACC
TGGAGCAGGTTAGCGCCGAGCTGGCCGAGCTTTGCCGCGCAGAACACAGCGGCAGACAAAACCGCGAGGAAATCACCCTG
TTCAAGAGTGTTGGCAGCGCCTTGGGAGATTTATCGGCTGCCAATCTGGTGTATCGCACCCTGTATCCAGGCGGTAACAA
TTGAACCTGCCCGCTCCCGGTCATTGGACTCGGCCAAATAACTGCAACAGAATTAAACCGTGGAAAAAAGCCAATAATTG
ACAGTTAACAATAAAACCTAATATATTGATTAAAAATGATTTTTAAATAGAATCCTTCAGTAAGCAAAATACTGGAGGAT
TTTTTTAATTCTTTTTTTAAACCTTTTAAGCGGGTCAAACTATCCAATTACCATGACTCGCCCAAACCATTAAGGACTGC
CCAGTGAATGCCAGCCCGCAGCTGACAGAAACCAGATACCAGCAAGAAGTGGACTTCCCGCTGGTGCAGCGTGCCCGTTT
GGGGGACAAGCTTGCCTTCGCCGAGCTCTACCGTCTGCACCATGGCAGAGTCTATGCACTGTGTTTGCACCTGGCCGGCC
AGGTGCCACTGGCAGAAGAGATGACCCAGGACTGCTTTATCCGTGCCTGGGAGAAGCTGGACCAATTCCGCGGTGAAAGC
AAATTCAGTACCTGGCTGCACAGCCTGAGCGTCAATCAGGCATTGAGTAGTTTGAAGAAGCAGCGCAGCTTCTGGGCCCG
ATTTCTGCCTGTGACCACAGAGGCAGACACAGAAGAGTCGACCACAACCCACACGGAGGAAACCTCTGTGTTGGAGCGCA
AGATCCTCAAGTTACCCGAGCGGGCCAGAGTCGTGTTTGTGCTGTTTGCCATTGAGGGCTACAGCCATGAAGAGATAGCC
GCCATGATGGGCACAAGTACCGGCACCAGCAAGGCGCAGTACCACAGGGCAAGAAACTTGCTTCAGGAGATGTTGTCATG
AACAAGCAGCCAACATTGGAACAACTGATAGAACAACTGCCACGGGAAAAAACACCCGAGCGCGACCTCTGGCCTGAAAT
CGCCGCCAGGCTGGAACAATCTCAGCCACCCAAGGCCGCAAAATCCAGCAACGGCTGGCGTAATCTGGCTATCGCCTGCA
GCCTGCTGTTGGTATCCCTGCTCGGCTATCAGGGATTGCAGCAAACCCAAAGCCGTGTCGACCCACAGATGCTGGCCATG
CTGGAGCAGTTACAGTATCAACACCAACAACAGGTGAAACAACTGGAAGCCAGTGTCAATTTCGGCCAATGGCAAAAGGT
CAGCATGACCACGCCGCTCAGTCGCGGCATAGATGAACTCAGGGAAGCCGCAACGCAGATATTCCAGGCACTAAAACAAG
ACCCGACCGATCAACAACTTTGGCAACTCTGGCTTTGGGTACAGCAAAGGGAGATAGAGCTGCTCACCCGGGGTGAACAA
CTGCCCACTCAACTCGACCAACAAGGAATCAGCATATGAACAAGATATCACTAACCCTACTCTCCTCAGCCCTGCTGCTG
AGCCCGGTATTGCAGGCGGCCGAGAAGGTCGATCAAAGCGCGGCGCTGGAGTCCGGAGCTAAATTGAATATCAAGATCCA
ACGGGGAGAGGTGAAGATCCGCAGTTGGGACAAGGCTGAAGTCGCCATCAAGGGCAAGCTGGATGAGCTCAGTGAAGGCC
TGGTGTTTGGTCAGCAGGGCGGTAGCTTTGTTATCGAAGACAAGCTGCCCAAGAGCTATAACAGCCGGGACAAAGACGGC
TCAAAACTGGAGATCTTTCTGCCCGCCACAGTCAATATGAAGCTTAAAGGCGTTTCCGCTGATTATGACCTGCAAGGATT
GGAGGGTGAGATCAGCTCGGCCAATGTCAGTGGCGATATCAAGGGCCAGGATCTCAAAGGCAATCTGCAACTGACAACGG
TTTCCGGCAGTATCCACACCCAGAGGAACCAGGGTGAACTGTATCTGGAAACTGTTTCCGGCGACATTGAGGATAAACAG
AGTCTGGGCAAGGTGAGTTATCGCCTGGTGAGCGGCAAACTGAACGCCGAGAGTGATGCCATAGAAGTGGAGCTGGATCA
GGTATCGGGCAAGAGTCAGTTGACCCTGAATACTCCCGAGTCACTCAAGGCCAGAACCGTCAGTGGCGACTTGAGTATTG
CCATGCAGAGCCTGGCCGGCAATGCCAATGTCGATAGCGTCAGTGGCGATATTGAACTCAAGTTTGCCAAACTGCCGAAT
GCCGCCTTTGATATCAGCGGTGGCCCAGGTGGCAAGATTGACAACCAACTGACTCAGGACTCACCGAAAAAAGCCAAGTA
CACCAAGGCTGAATCGCTGCAGTTCCAAAGCGGTTCCGGCCAGGCCGATGTCAATATCAACACCATCAGCGGCCGGATTA
AACTGCAGCAATAATCAGCTGTATCGCACCAAGGCGATTGCCTTGGTGCCTTTTCTTCAGCCTACCGAGGCTATCTCGGC
TTCGGTCAGATAACGCCACTCACCGGGTTCCAGTTCACTATCCAGCTCTATGGCACCGATTGACTCACGATGCAGGGCTT
CCACTTTATTGCCCACAGCGGCAAACATACGTTTCACCTGATGATATTTGCCTTCGGTAATGGTCAACAAGACTTCGGTC
GGGATAATCAGCTGCAGCTGCGCCGGCCGGGTCAGCCCCTCTTCCCGGTGCAGCGCCAGGCCGGCGGCAAATTGTGGGAT
CAAGTCTTCAGTAACTGGGCTGGCCAGCCACACCCGGTAGCGTTTGCCGCATTCCTTCTTGGGAGAGGTTAGCTTGTGCG
ACCACTGACCATCATCGGTAATCAACACCAGACCTGTGGTATCGGCATCCAGGCGCCCGGCAATGTGCAGATTCTCGGGC
TTTTCGATCTCCAGTAGACTGATGACCGAAGGATAGACCTCATCCACGGTTGAGCAGATGGTATCGACCGGCTTATGCAA
CATCAGATATCTGTTGCCTATCAAGCTGATAGGTTCACCATCGAAACACACTCTCATGCCATCACGCACCTTGAAGCTGG
AGTCCTTGACGATTTCACCATCGACACTGATTTCACCGCGGTGCAGCGCCTTCTTGGCCATGGAACGGGTCAGCTCTGTA
GACTCACAGATAAATTTATCTAAACGCACTTGGCTATCCAACCTCTTGAGTTTATGCCGTGTCAATTGCGCGCCATTATG
GAGCCTGACGGACTAAAGGGCAAAGACTTGCTTGCGTACCAGCTACACCGGCTGCAGACTCGGGATATCCACCTCACGAT
AAGGCCATCTAGCCTAATATGCAGACCGATATTCAAGACTCTCAAGCCGCCAATAACTCCTTGACTGAAACCGACAACCC
GGCCTTGGCGAAAATTTATCACAAGATGATCAGCGGCGAGGAATATTGCTGTGTGGATCCTGAACTGCTGCGTTTTCGTG
CCAAACAGCAAGGGCTAAACCGCAAAGCCAATCTGGATCCCGATGGCCATATTCCTCCAGGACTACTGCCCAATCTGGCA
CCGAGTGCCATGATCTGCACGCCATTCTTTGTCAGTTATGGCATCAATCTGCAACTGGCATCCGGAGTATTTATCAATAC
CAACGCCACTTTGCAGGACAATGCCCCCATCACAATCGGCGCCAACAGCATGCTGGGCCCCAATGTGCAGTGCTATACGG
CAACCCACCCGCTGGAGGCAACTCCCCGCATTGCCGGGCTGGAAACCGCCCGCGCCATACATATAGGTGAGCGGGTTTGG
ATCGGGGGTGGCGCCATCATATTGCCAGGCGTGCACATAGGTGACGAAGCTGTCGTCGCAGCCGGCAGCGTGGTCACCAA
GGATGTACCCGCCGGCACCCTGGTGGCCGGAAATCCAGCGCGGGTCAAACGCTCACTCAAATAAGCGCCTGTAACCTTTG
CTTACAACTCCCGCGGCGCCGAGGCTCGCTGTCATCGCTACGGGACTTGTTTACATTCCCACACAGGCCTTAACATAGGC
ATCACTGCGGTTTTTCCCGAACAAACGGGTGTGCAGCCAATCTGATAAAAATGTCCCCTCGCGGGACACCAAAGAACAAA
GAAAAGGAAACAGCATGAGAAAAGTACTCATTGGGGGATTGTGTGCCTCACTCATCGCAGGCCTATCTGCCTGTAATGAC
AAAACGGCTGAGACCCAGGCTGAAACAGCCAAACAGCCGGAAGTCGCCAAAACCGCAACTGCCACCGCCGTCAGCCAAGC
TCTGGGCTCGGGGATTGAATTTGCCAACTTTGACAAGTCTGTTCGTCCTCAGGATGACTTCTATACCTATGTCAACGGCG
GCTGGATCAAGAACACAGAGATCCCGGCAGATCGCACCAGCACAGGCGCTTTCTATGATCTCAGGGAAAAATCCCGTGAC
GATGTCAAAGCCATTATTGAAGAAGTGGCGCAGAGCAAAGATCTCAAGCCCGGCAGCGACGAGCAAAAAGTGGCCGATCT
TTACCGCTCCTTTATGGACAGCGATACGCTCAACCAGCTGGGGATCAAGCCACTGGAGAGCGAGCTGGCAATCATAGATG
CCATCAAAGACAAGCAAGCACTGGCGGCCTACTTCGGCAAGAGCCAAATTCTCGGTGGCGGCACGCCCATGGCCTTCTAT
ATCGATGTCGATGCCAAGGACTCCAGCCGCTATGCCACCCATATCTGGCAATATGGCCTGAGCCTGCCGGAGAAAGACTA
TTACTTCAACGAAGGTGAGCGTTTCGTCAACATCCGCAAGGCCTTTGTAGAGCATATCGCCAAGATGTTCACCCTGGCCG
GTTTTGCCGAGCCACAACAAAGCGCCGAAGCCATCATGAAGCTGGAAACCGCTATTGCCGCCAAGCATTGGGATGTGGTT
GAAAGCCGTGACAGCACCAAGACCTACAACAAATTTGAGGTCAAAGAACTGTCAACACTGGCGCCGGACATCGACTGGAA
CGCCTACCTGACTGCGCTTGGCGCCGACAAGCAAGCCGATATCATCATTAATCAGCCCAGCTTTATCGAAGGTCTGAACC
AGATAGTCAAAGACACAGATCTGGCGACCTGGAAGACATATATGCGCTGGCAGCTGTTGACCCACTTCGCCTCAGATCTG
AGCGAGCCGCTGGATCAGGAAAACTTCGAGTTCTTCGCCAAGACACTCAACGGTCAGCAAGAACAGGAACCTCGTTGGAA
GCGCGGTGTAGCCAAGGTCAACAGCCTGCTGGGTGAAGTCGTGGGTAAAGTATACGTCAAGCGCCACTTCGCCCCTGAAG
CCAAGGAGCGGATGGAGCATCTGGTGGAAAACCTGCGCGGTGCCTACGCCGACAGCATAGATGAACTTGAGTGGATGGGC
GCAGACACCAAAGTCGCCGCCAAGGAAAAACTGGCCAAGTTCAATCCGAAAATCGGCTATCCCGACAAGTGGGAAGACTA
CAGCAAGCTGACTATCAAGGCTGACGACCTGGTCGGTAACGAGATCCGCGCCGGTGAAGTGGAACATCAGAAGCAACTGG
CCAAGTTGGGCAGCCCCATAGACAAGGGCGAATGGCACATGACGCCACAAACCGTCAACGCCTACTACAACCCGACCATG
AACGAAATCGTGTTCCCGGCCGCCATCTTGCAGCCACCTTTCTTTAATATGGCTGCCGACGATGCCGTCAACTATGGTGG
TATAGGTGCGGTTATCGGCCATGAGATGGGTCACGGCTTTGACGATCAGGGTGCCAAGTTCGACGGCGAAGGCAATATGC
GCGACTGGTGGACCGAGCAGGATCTGAAAGAGTTTGCCGCCCGCGGCAAGGCGCTAATCGCCCAGTATGACGGCTACTAT
GTGTTTGACGACCTGCACGTTAACGGCAGTCTGACCCTGGGTGAAAACATCGGCGATCTCTCTGGTGCCACCATAGCCTA
CAAGGCCTACAAAAAATCCTTGGCGGGCAAAGAGGCTCCGGTAATCGATGGTCTGAGCGGTGATGAACGCTTCTTCCTCG
GCTTCGCTCAAATCTGGCGCGCCAAGATCAAAGAGGAAGCCATGCGCAACCGAGTGGCCACAGATCCTCATTCACCGGCC
AAGTTCCGCGCCATAGGTTCACTGTCCAATATGCCGCAGTTCTACAGCACATTTGACGTGAAGCCAGGTGACGGCATGTA
TATTGAACCGGCCCAGCGCGTGAAAATCTGGTAATTTTACGCTTGCTCAGAAAGGCGCCTCAAGGCGCCTTTCTTTATTA
GATGAATAAAGTTTCATTTGAGGTTCAGCAAGGGTTCAGAGCCAAGTGCTACATTGGAGTCAAAGCCACTTAGAAGTCAT
TCTGGATGCGAGGCCCCATGACCCGATTATTCCGCACTTTCCTGGTTTTCCTGTTATTGCTTTCGGCGCGCACCGCCTAC
GCTCAGCCTTCAGAATATGAAGCTGAACTGAGAGAAGACAGCAGTTACAGCCTGCGCCAAAACTCGGCCATCCCATTCAA
TGCCCTCAAGAAACAAAGCTTCAGCGCCCCAAGGCAGCCCGTTTCCAGCCTCAATGCCCTCTATAAGCAGGCACCTTTGG
CACAAAATGAATTGCACAGTCTCCTGTCACAGATAGCCAATCAGAGCGAGACCGAGCTGCAACTGGCCAAGGTGAAAGAG
CGTCAACGGGCCGAAGCCAAGGTGGCACACAAGCTGAATAACAACCCCGCCGCCCTGACAGATCTGGTGCGAGCCACCCT
GATAGCCGACAACCTTGATGACCTGCAGCTGGCCTTTGACACCCTGAATCATCAGGCCAATGTGCTGCAGGTCAAAGACA
GGTTTGCCCAGCCCAAGGCCTCCGGTTATCGGGATATCAACCTGCTGCTGCAGCTGCCGAAAAGTGGCCTGATTGCCGAA
GTCCAGTTGCACTTAAGGGAGATTGCCGCCATCAAAAACGGCGCCGAGCACCAAGTCTATGAAGAGGTGCAAGCGATGGA
ACATAAGGCTGCCCGCGAGCAAAGGCCTTTAAGCGAGCTGGAACTGGCAAGGATCCAGAAGCTGCGCCAGGAATCACACA
AGCTGTACCACAAGGCTTGGTTGGGTTATAAACGCCAACAAACTCAGACTCTTGGTATAGAAAATACCATAGTCGCCTGA
CAAAGCTTGTCAGCGGCCAACAAGCCGCTATACTCCAGCGCATTGACCCTCGGCCAAAGCGTAAAATCATGCATGAAATC
ATAGAGCAACTGCAGGAACTGTCAGAGCAGGTTCCCGTACCGCTGGATCTGCCCGGCTTTGACGATCTGGTGGATATCGA
AGAGCAAATACTCATCCCTCTGCCTTCGGAGCTGAAAGAATATCTGCTGCATGCCAGTGATGTTATCTATGGCAGCCTGG
AGCCGGTGACCGCTGCCGATCCCCACTCCCACACCTATCTGCCGGAAGTGACCTCCTATGCCTGGTCGCTGGGAATGCCC
AGAGATCTGATTGCCATTTGCCAAACCGGCGATGACTTTTACTGCATAGATCAGGAAGGTGTGGTCTACTTCTGGAACCA
GGACGGCCTGGATGAAGAAGATTGCTGGGAGTCATTCTGGCAATGGGTCGAAGACGTCTGGCTGCAAAGCTGACACAAGC
AGGCACGCCCAAGGCGCCCCGCCATCAGACAAACAGAAAAAACAGGAAGCATTATGTCCAAACAATATCCGCTCAACGCC
ATCGAGTTTCAGTGCCTGCGCCAATCTCTTGGCTTGGGTACCGCCCAGGCCGCCGAGTTGCTGAAAGTCGATGAAGCCGA
GTTGCTCTCCTGGGAAACGGGCGAGGCGCAGGTAAGCGAACTGGCCCAGAAAAAACTGCTGGAAATCGATGATATTATCG
AGATGCAGGTGCTGAACACCTGTGACGGTATCGAGGCCATGTTCAAGAAAGAACCCAAGCGCCGTTTGGCCTTTGTGGTT
TATCCCACCCAGGCGATTTACACCCAGTACAACCCTGAGTTTTTAAGCTCGTTGCCACTCACTGAGCTGTACAACACCGC
TGCCTGGCGGATCAAGAAAGAGTGCAAACTGGTGCTGGAAGTGGATATCAGCCTGGTGCCATTGGATGTGGAATCCTACA
AGGCCTTCAGAGAGCAGCAAGGCGGGTTGGGTGAGAGCCGCGAAAGCCGCGCCAAGTGGGCGGCCGCGCAGCTCTGAAAT
ATCACGGCCCTGAAATACCGCGGCTTTGAAACCAGAGTTTGAATTAATCAGTTAAATTGGCGCTGGCTTTGTCCAGCGCC
TTTTTCATTGCCGGACGCAGGTTAAGCCTGTCTCGGTAAGCCGCCAGTTTTGGCGGGATCTGCTGCTCAAAAATGGTGGC
CCAGTTCAGGGTATGGGCCAGCAGTATATCGGCCACAGTCAATTCATCACCGAGCAAAAATGGGCTATCTGGCAGCCACT
GCTCGGCAATGGCCGCGGCCTTGTTGAACTCCCATACGGCCGTGGCTTGAATCGCCGCCACCCGCTGCTCCTCCGGCAAG
GCAAACCTGTGCTTGCCCATGGTCCATAACGGCTGCTCCAACTCGGTTATCACAAAGCTCAACCATTGATGATGATGCCC
GGAGGCTGCCGTGCCTGGCTTGGGCAACAGACGCCCCTCACCGTAACGCTCGGCCAGATAGAGCATAATGGCCGCCGATT
CGGTCAATACCAGACCGTCATCCTCGAGCACGGGGATTTTGCCGCAGGGATTAAGCGCCAGGAACTCAGGAGTGCGGTTC
TGCTGCTTGGCCATATCAACAAAGTGAAACTCCCAGGGCAGTTCCAGCTCTTCCAACAACCAGGAAACCCGCAGCGCCCG
GCTTCGCGGCGTGCCATAGAGTCGAATCATATTACTTTCCTTAAATTGCCCTGTCGCCATAAGCAATGGCTAACGCAGGT
ATGGTGGCAGAAAAGGCGCCCGCAGGCGCCATGATGATAAGGTCAACAACAAGATACTCCCACTTCCTCAAGCTTGTCAC
TCTGTCCTTATTTCTCGGCTCTTATCTCTCACCTCTTATTTCAACTCTCCAGCATCCGACCCTTGCCAGTTTGCCATCAA
GGGCCGGGTGCCTGCCTCAGAAGTTAAGACTGACCTTGGTGTAGATGAAACGGCCTCTGGGGTTATGCACAGACATCACA
TAGCCATAGAGATCCGCATCGCCATCGCCTATGGCAAACGGCGGCTCTTCATCCAACAGGTTGTTGACCCCGAGCGTCCA
CTTGAACATCTCGTTGAAACGGTAGGAAGCCTGCAAGTCCACCAGGAACTGGCCATCCACCATACGTGACTTGTTCTCGG
TAAAGTCGAGGGCTCCGTCGAAGTTGATGTCCGGCGTATCTTCAAATTCGCCTATGTAGCTGACATTGAGGTTGGCGGCA
AAGTCGCCCATGGTCCAGTTAGTGCTGGCCAGCCAGCGGTACTGGGGATACTCATACTCGCCGGTATAATCCAGGCCGTC
CTTTTCAAACTTGTCCAGATAGCTCCACTCAAGACCAAACTTGAGATCGCCATAGCTGTCCAGTTCCAGGCCGTAGTGAG
CCGAGATATCCAGGCCCTGTGCCTCCTGGGAGCTTAAGTTAACAAAGCTTGAGTGAATCACATCAAGCACCCCGAGCGGC
TCGCCACCGGCGGGGGGCAGACGCACACAGATAGCACTGTTTTGATCATTACAGTTGGCGGCATAGATATCGCCCAGAGG
CTGCTCGTCTATCTTGTTGTCCTGGGTGATGTTCCAGATATCGAAGCCGATATCGAACTTCTGGCTCGGCGCCCAGATCA
TGCCTATGTTCCAGGTTTCCGACTCCTCGGCGTCCAGATCCGGGTTACCGGCAAATACCGTGTTGTAATCCAGCACCTCA
CAGTCGGCCTCGGAGATACCCTGAGCGGTGCAGGCATAGGTATCTTTAAAGAAGTTACTCTTTTCCGAAGGGCCCAGGCC
TATCTGGGCCAGCGATGGCGCCCGGAACCCCTGGGCCCAGGAGGCGCGCATGCTCAAGTCTTCTGTCATGCCCCAATGGA
ACGCCACCTTGGGATTGGTGGTGGAGCCAAAATCGCTGTAGTGATCGTAGCGCCCCGCCAGTTGCAGCTCGAAGCTGTCG
GTCACCGGAATGGAAAACTCCAGGTAGGCGGCATACTGATCACGCTCGGCCGCGGCAGAAACCGCTTCAGTCCCGAAGAT
AAGCCCGCGCTGGAACTGCTCATCGGGCACATCGCTAACATCCTCTTCACGATATTCCATCCCGGCGGCCAGCATGATAT
CCCTGTCTGCTAGGGTAAAGGCATGCCCCGAAATGCTGGCATCATAGGCGGTAATATGTGACTTGCCCTGACGCACCAGA
CTGGTGGTAATGGCATCTATCACCTCGGGTGAGTTGATGGTGCCGCCAAAGGGGTTGTAGTTGCCGAGATTGATTTGCTC
CTGCAGATAGTCCACTCGCACCCAGCCCTGGCTGCGATCCCCTGTCTGGGTCGACTCACTGCGCCCCTTTTGGGCCGAGA
CTTCCCAGTCCCACTCCTTGAAGCTGCCGCGCAGACCGGCCACCAATCTCAAGCTGTCGGACTCGATATCCCAGCGGCGG
GGACCGGCATCTACTGTGCGGAAGCGGCCTATGTCGATGTCCTGACCAAAAGGATTGTTGGGATGTGAACCGGGAACCGT
CAAACCGGCGGTTTCATCCAGCGGTGTGGCGGCACCACCGGCCTTGGAGGTATTGTGCTGAGCCGCCAGCTCCAAAAAGG
CGGTCAGGGAGTCACTCAGGTGATACTCAAACTGACCTATGGCGCCTATGCGCTCGGCCTCGGGGATCACCAAGTTATAG
GGGCCATAATCGAACAGGCAGCTGCCGCTCGATGTGGCGGAATCGGCCGGACAAGCAGGATCTATGGTCTTGACGCCATT
GACATAGAAATACCCCGGAAAACCCCGGGAAGAACGGAAATCCTCCCCGCCCCAGGGCGACTGATTGGCGGTACCAAACT
GCCCCATCTCATCGGCACTCAGGGTCGAGTTGCTGAAATAATCCAGGATCACAGACGCGCTGCCCTTGTCACTCATGGTG
CCCCATACCAGACTGGCGGTCTTTTCATTGTAATTGGGGCCATCTGTGGCGCCATAGCCGAGATTAACTTCAATGCCTTC
GATGTTTTTCCTCAGCACTATGTTGACCACCCCGGCGATGGCATCCGAGCCATAGATGGCCGAGGCACCGTCCTTGAGTA
TATCTATCCGCTCAATGGCCGATACGGGAATGCTGTTGATATCGACAAAAGAATTGCTGACCCCTTCGGCAAAGGCACTG
ATGGAAACCCGGCGACCATTGATCAGCACCAGGGTCGCATCCGGCCCCATACCACGCAGGCTAATGGCGGCGGCACCGTT
GGCGGTAGAGTCCTGGCTGTTGCCGCGGGTGGAGAAAGTGCCGGCCCCGGCCGCCGGCATCCTTTCCAGTAACTGTTGCA
GGTTGTCATAGCCCATGTTGGCAATATCTTCTTTTCCTATGGATTGAATGGGCGATGGGCCTTCCATATCGGTACGTTTG
ATCCGCGAGCCTGTGACTTCGATGCGCTCCACAGACTCCTCGGCCGCGAAGGATTCACCGGCAGAGGTCAAGGCAAGTGC
CACGGCGCAGGCACTCAGGGTGAGGTGAGGTCTGTTCATAATCATCCCTAATTTCTTCAGTTGTTTTTTGGAAAAACAAC
CACGACTACAAACTTCCGTGTTGTCATATTTTTATAACATTTACCAATTCAACTTAACTCTTTAATATCTAAAGTCAATG
CCTCTAACTGAGGTAAATTTGATTTTACTGATATAGGAAGTCGCCATGTCCACAGCCGCCGCGCCACTGCTTCAGGCCCG
CTTTGCCGATAATCTCGGACTCTATTGGTTGATGTCTGGTGTGTTCACTCTCTGCCTCAGTATTGTCGGCATTCCCTTGT
TGCTGCTATGGCTGCCCATTGGCTTGTGGGGCACACGCCGCTATATCGCCAACATGAGCGCCGAGCTGACCGAACGTAAG
CTAGTGGTGCGCCGCGGCCTGCTGACCCGCACCGAAAATACTGTGCCCTTGGATAAAATCACCGACATGGCGCTTATTCA
GGGACCATTGATGCGCCTGTTCGGTCTGAAGAAACTCAAGGTGGAAACCGCCGGACAATCCGGCAATGACGCCCTGATAA
GCCTGGTTGGCATAGTCGATGCCGACGGATTTCGCGCCGCTGTGCTGGCACAAAAAGAGCATTTGGATCACAAGGAGCCA
AGCTCAAATGGACATGACAGCAACCATGAGCAGCTGATGTTACTCAGGGAGATCCGCTCCTCGCTGGTCAATATCGAATC
CTTACTGGCCCGGGAAAAGAGTGCGCCATGAATGACACCATGCTGAATCGAAAAGGTTTTTCTTTCACTCACCTTAGGCA
CTTAATGGCCGCCATGGGCCCGGGCGTTCTGGTGGCCGCAGCGGCCATAGGCGCCTCTCATCTGGTGGCTTCAACCCGCG
CAGGCGCCGAATTTGGCTGGCAGTTGGCCTGGCTGGTGGTGCTGGTCAATCTGCTCAAATATCCCTTCTTTGCCGCCGGA
GCCAGATACACGGCGGCGACCGGCGAGAGTCTGCTTGAGGGCTATCTCAGGCAAGGAAAAGGCTATCTGTGGCTGTTCAG
CCTGCTCAATCTTGTTGCCGCCATAGCCAGCACCGCCGGGGTCAGCATGCTGAGTGCCGCCATGCTGACTCAGTTTGTAC
CGCTCGGCATAGATATTCTGTCTTTTATCGTGCTCTGCGCCAGTTTGCTGCTGTTGCTGCTTGGGCGCTATAGCCTGCTT
GATCGCATGACCAAAGTTGTGATGGCGCTGTTGACCCTGGGCACTCTGACCGCCGCTGCCATGATGCTGGGGGTGGAGTC
TGTGCTGGATAAAGACTTCGTCTCCCCCTCTCCCTGGCAATGGGCCTATCTTGGGTTTTTGATCGCCATGATGGGCTGGA
TGCCGGCACCGATTGAAGTCAGCGCCTGGAACTCACTGTGGCTGCTGGAGAAACAGCGCATCAATCAACAGCAAGCCGCT
CTGAGCGCTGCCCAGGCCAGATTAGATTTCGATATCGGCTATTGGCTCACCGCCCTGCTGGCACTGGTGTTTCTCAGCCT
GGGTGCCGGTGTCATGCATGGCTCGGGAGCCTCCTTTGCCGACTCGGGAGCCCAGTTTGCCGGGCAGTTGATCTCCCTCT
ACGCCAGCGTGCTCGGGGAGTGGAGCCGTATGCTTATCGCCTTGGTGGCGCTGCTGTGTATTTTCTCCACCACTGTCACT
GTGCTCGATGGTTACAGCCGCACCCTGGATGCCGGTTGGCGCTTGCTGCTTGCGCGTCGCCCCAACAACAAACGCCTGGC
AGGGATCATGCTGGTTATGTCGCTGCTGGCCTTGCTGCTGATCCTGTTCTTTAAGGGTGCCTTGCTATCACTGTTGGAAT
TGGTGATGATCCAGGCCTTTATGACCACCTGCATCTTTGCCTGGTTGAATCTACGGCTGATGAGTTCCAAAACCCTGCCG
ACTGAGGCCCGTTACGGCAGGGGCATGCAACTTTGGGGCTGGCTGGGACTCGGTTACCTGTTTGGCTTTGCGTTGCTGTT
TATCTATTGGTATTGCTACATCAAATAAGGAAGTTGCATGAACTCCTCACCGCTGGCGCAGCCGCGCTTTTTAGGGCTAA
AACTCTCATCAACAGTCAAAGGCATGAGCATGGCCTGCCTACTGGGATTCACTCTTAGCCTAAGCGCTGCGCCGAGATCC
GAACAAGAGCCTGCAACAGGCAAGGATTCGGCGCCATCTGTCTGCCACAGCGAAGAGCTGACACGACAGCTGCTGCTGAT
AATCAAGCAAAACCCCCTGCCCTTCAGCGGCGTAATCGAGTTGAGGCAAGGTAAAAAGACACTTCTGAGTCATGCGGCTG
GGGAAAGCCAGGGCAAACCCATCACCTCTGATAGCCAATTTGTGCTGGGTTCACTGTCAAAGCAAGTCTTTGCCGTCTTG
GTGATGCGGGCGATAGAAAGAGGCGATTTCAAGCTCAATGACAGCGCTGCCGCCCTGCTCGGCAAAGAGGCCGAACTGGA
TCCGGCCATCACAGTTGCCATGTTGCTGAGCCACACATCCGGCATAGGCATCCAAGGACAAGCCTTGCTGTTCACCCCGG
GCAGCGATTTTAAATACAGCAATGACAATTATTGGCTGCTGGCCGAAATCCTCAAGCGTAAAGGCAGCAGCGGTACCCAA
TTGCTGCAGCGCTTCTTTGATGCCGAGGGGCTTGAGCTCAAGGCCCGCACCGGCAGTATTGAAAGTATTCAGGAACAGTT
ACCCAATCTGGCGCTAGGAAGAGCCGAGACAGACAGCGGCTTTGAAAGCGTGGCCGAGCAGTTGACTCTCACAGATAAGC
TACTGGCCAGCGGCGCCCTTATTGGCTCCGCCTCTGCCTTTGTCGATTTTCAGCAGGCTCTGCATCAGGGGCAACTACTT
AGCCGTGGCGGCTATTTGCAGTTGCTGGCGCCGAGGGGCAAACGCCCCCATCGTTGGGGCGAGCTGAATTATGCCGCCGG
AATACAACTGAGCCCTGAGTTGCCCCTGGAGTTCAGCCACAGTGGTTACATAGCGGGTTATATCAGCACTGCGATTTATT
ATCCGGACTCGGGCTTCAATCTGGTGGTGCTGGAAAACACCTCGTGGTCACTCAAAGATATAGGCCGGGTGTTCGCCCTT
CACGACAAGCTGCGACAGGCGGTGCGCGAAACGGCCGCGAACTGTCCACTGGAAAAAGCGGCAAATCTGCCCGGCTTTTA
GGTATAATGCCGCAATACTGCGGAGCCTCCGCGCCTAACGCACCTAAGTCAATCGCCAGACAGTGTTAAAACTAAGCCGG
GAGTCAAACCGGCCCAGGGACATTCATGACCAACAACGATATTCTGCGCCGCTTGCGCTTTGTCTTTAATTTCAACGACT
CCAAGGTATTACGTCTCTACGCCAAAATGAAGCGTGAAATGAGTGAAGCTGAGCTGGCCGGCCTGCTCAAGAAAGAAGAT
GAAGAAGGGTTCCGTCCCTGTGACGATCGTACCCTGTGCCAGTTTCTCGATGCCGTGATCATCGACAAACGCGGCCTGCG
TCCCGGCAGTGGCATTCCGCAGCCGCTACCCAGCCTGAACAACAACATCATCTTCAAGAAACTCAGAATCGCCTTGGAAC
TGAAAGAAGAAGATATTATTGCCATTCTTGAACTGGCCAACTTCCGCATCGGCAAGGCTGAGCTGAGCGCCCTGTTCCGC
AATCCTGAGCACAAGCATTACCGCTACTGTGGTGATCAGTTGATGCGTAACTTTATCAAAGGCTTGTCACTTAAATACCG
CGGTAAGTAAGCCAACAAGTAACAGCTGATATCTCCTTTGGAACCAGGCATCCGCCTGGTTCTTTGTTTTGTGTCGTTAC
CCTCTTAGGCTCAGGCCAACCCGGTTTGCCGCGTTTTAAACAAAATTTTTGCTCAAGCCCTCGCCTACAGGCAACAAAGA
TCACATTTCGTGGTAACCTATGCGGATTTAGATCACAGCCCATCATCCACAAGCAAAGAACATAAAAGGTTAGCCATGGA
CGATAATAAACGCCCCTTATATCTGCCTTTTGCCGGTCCGGCTATTCTCGAAGCGCCGTTGATCAACAAAGGTAGTGCAT
TTACCGAGGAAGAGCGTATTTTCTTCAACCTCGAAGGCCTGGTGCCCTACGTGATTGAAACGATCGAAGAGCAGGCCTCA
CGTGCCTACGATCAGTTCAAGAACTTCAGCAATGATCTGGACAAGCATATCTATCTGCGCAACATCCAGGACACCAACGA
GACCCTCTTCTATCGTCTGGTTCAGAACCACATCACAGAGATGATGCCTATCATCTACACCCCAACCGTCGGGTTGGCCT
GTGAACGCTTCTCCAAAGACTACCGCCGTAACCGCGGCCTGTTTATCTCCTATCCGAACAAGGATCGCATCGACGACATC
CTCAACAACTCCACCCGTCACAAGGTGAAGGTGATAGTGGTTACCGACGGTGAGCGTATATTGGGGCTGGGCGATCAGGG
GATCGGCGGCATGGGGATCCCGATTGGAAAGCTGTCGCTCTACACCAGTTGCGGCGGCATCAGCCCGGCTTACACTCTGC
CCATTACCCTGGATGTGGGAACAGATAACCCGCATCTGCTGGAAGATCCCATGTATATGGGTTGGCGCCACCAGCGCATA
GGCGGTGAAGAATATCTGGAATTTATTGAAGCCTTTATGCAGGCGGTTCATCGCCGCTGGCCCGAGGCCTTGATCCAGTT
TGAAGACTTCGCCCAGAAAAACGCCATGCCGCTGCTGGAGCGTTACAAGGATAAATACTGCTGTTTCAATGATGATATTC
AGGGAACCGCCGCCATTACAGTTGGCTCACTGCTCGCCGCCTGTAAGGCCGCCGGCACTCAGTTGAGCCAGCAAAGAGTT
GCCTTCCTCGGCGCCGGCAGCGCAGGCTGTGGCATCGCCGAAGCGATTATTGCTCAGATGGTTTCCGAAGGGATCAGTGA
TGAGCAGGCCAGACGCCAGGTGTTTATGGTCGATCGCTGGGGACTGTTGCAGGACAATATGCCCAACCTGTTGCCATTCC
AACAGAAACTGGCGCAAAAGAGCGAAGAGCTGCAGCAATGGAGCAATTTCGGTGACAACATCTCATTACTGGATGTGGTC
AACAACGGCAAGCCGACTGTGCTTATCGGGGTTTCCGGCGCCCCAGGGCTGTTCAGCGAGGAGATCATCCGCGCCATGCA
CAGCCACTGCCCAAGACCGATAGTGTTCCCGCTGTCCAACCCCACCAGCCGGGTTGAAGCCACGCCCAAGGATATTTTGC
ATTGGACCAATGGCCAGGCACTGGTTGCCACCGGCAGCCCCTTTGAGCCTGTGGTCATAGACAATCAGACCTATGAAATC
GCCCAGTGCAACAACAGCTATATCTTCCCCGGCATAGGCCTTGGGGTATTGGCCAGTGGTGCCAAGCGGGTCTCTGATGA
GATGCTGATGGCCTCCAGCCGCGCCCTGGCGGAATGCTCGCCGCTGGCACTCAACGGCAGTGGTTCTCTGCTGCCTAAGC
TGGAAGAGATCCAGAAGGTCAGCAAGCACATCGCCTTTGCCGTCGGCAAGGTCGCCATCGAACAGGGTCACGCTTTGCCG
ACTTCCGATGAGCTGCTGTTGCAGGCCATAGAAAGCAATTTCTGGCAGCCTGAGTATCGCCGCTACAAACGTACTTCCTT
CTAAGAGCGTCCGTGCCCATAAAAAACCGGCTTTATGCCGGTTTTTTATTCAGCCATTGGCTATCACATCTCGGATACTG
TTGAGCAAGCGCCTGTCAGTACGGGCCTTTTTCAACTTGCGTACACTCTCCTTGAGCGCCGACTGTGAAATACGCTCAAA
CATGCCACCGTATTCCTTCTCGGCAATGGCCTCGTCGGTATCCGCCAACTGGGCGATATCCTGGGCCATCAAACTCAGTT
GCAACCAGGCCGACGCGATAAAAAAGCCGTGAAAATCGGCTCTCGGCAGCAACTTGGCAGCACTTGGCGGCAACTTGTCC
CAAGCCTGTTTGAACTCGGACTGCTTATCATCCAGCAATTCTTCAAACAGATTGTCATAAGCTTCTTTCAGCGCCGTGGG
CAACTTATCCATAGGCAGTACCTGAGAGCAGATATTGATGGCGGCGCTTCGCGCCTGCTGCCGGTATTGAGCATCAACTT
GAGTCATGGTTTTTTCCGTCTAAAAGCGATTGGCGGCGAGTATAGCACCGGCAATAAAGGGCAATCCATCTGAAGTTGGT
ATCAAGGAACCGAGGAGCAAATACGGCGAAAACAAGTCGGTAACCGAATTCATCCCTTACCGGCAAGCGATTGATGCAGC
TCTACTTACCTGCAAATTTAACGATTTATTACTGGTCAGCCTGAGCCCTGGTGCGTATGCTTAATAACATTATCTAAACA
TCTGTCTATCGGTCAGCGTGAAGTCATACTTTCTGAAATCAGCCATCACAGTGCTGCTTCTGTCCGGCATGGTTCCCCAC
GCCTTGGCACTGGATAATCCCAAGGCTGATGAGCTGTTCAAACAGCTGGAAGATGGGCAGGTCAACAATGTTGCCGAAGT
AGAACAAACTCTGGATCAGATAGCCCAATTGCTGGCAAAGGACGATCTGGACAGGCAGGCCAGGCTCAGGCGCGCCCGCT
GCTGGAGCTTTGATGCCAACGACAACGCCAACATAGATGCAGCCATAGACTATGCCGTCAATCAGGCACAAGCGACTGAA
AACCAAGCTTACCCAGAAGCCTTAACCGACTTTCGCCTTTGCCATGGCTGGTACTCTCAACTCAAAGGCAATATGGAACA
GGCCAAAGCCGACTATGACCAAGCCCTGCAGCAGGCCTATCAACTCGAAGATCATCGCCTGATCGCCGATGCCCGCAGTC
TGCGCGGAGCCATGTATTCCTTTCAGGGCAATTTTGCCATGGCGCTGGAAGATCTGCTGACCGCTCAACAACTTTATGAA
AAGCTCAAGCTGGATTATTGGGGTCTGTATAACCTGGCCGACCTCGCCACCAGTTTCCGCCGTTTCGGCGATCCACAAAG
TGCACTCAACTATTACCGCCAACTGGAGCAGGCCTATCGCCAAAGTGGTCACGAAGAGCAGGCCTATATTATCAATGGCG
AAATGGCCATCGCCCTCGAAGAACTGGGTGATTTTGAAGGCGCCGTGGCCAAGTTCCAACAGTCATACGACTATCTTAAG
CAGCAAGGAGTTACGGTGGAAGCCGCAGGAGTTTCGGTCAATATGGCCGGCTCCCTGTTGAAGCTGGGCAGAGTCGAAGA
CGCCAAACAGGCACTGGAGCGCGCCAGGCCATTTGTGACTGAGCAGATGGGTGGCTTCTACAGCTTTATGCAACTCTACA
GCGCCGATGTGCTGTTGCGCCAAGGCCAGGCTGAACAGGCGATGGCGCCCTTGATCAAGGCCGAAAAAAGTTTCAGGAAT
ATCAACAATGATCGCGGCTTGGCCGAACTCTACCTGCTCAAGAGCGAAGTATTTGCCGCCCAGGGGCTATGGCAGGAATC
GCTCAAAGTGCTCAGGCTGTATATCGCCCTGCACCACGAGCTGGATAACAAATTGCAATCTTACCGCACCACAGAGATGC
GTACCCGCTTCAATGCCGATCGCATGGCAAAAGAAAACCAACGCCTGCTGGAAAGCGAACGCCTGAAAGAGCAAGAGGTG
CAGATACTGCAGCAAAACCGTCTGTTGCAGTTGGCTGTGCTGGTTCTGGCCAGCATCATTATCATAATCACTGCGGTGAT
GGCCTTTAAGCAGACCAGTAAATCACGCAAGTTCCAGAAGATAGCCCATACGGATCACCTCACCCAATTGGCGAACCGGC
GTTATACCTATCACAAGGGTGAAGCTATGTTCAATCAGGCGCGAGATAGCGGCACGCCTTTTTCCCTTGTGTTGTTTGAT
GCCGATAACTTCAAGGATATCAATGACCAGTTTGGCCATGATGGTGGAGATAAGGTCTTGCAACATCTGGCAAGCCTGAG
CCAAACCCTGATCCGTGAACAAGATCTGCTGGGGCGGATTGGCGGTGAAGAGTTTCTGTTGTTGTTGCCGGAAACAGCCC
ATGAAGAGTGCCTGAAAATCGCCGAGCGTCTGCGCCAAACCATAGCCGAATCACGCCCGGAAGGGCTAGTCGGTGAGCCC
AGAGTGACGATAAGTGCCGGGGTAGCGACTCTGGGTGAGGAACTGCAGTTCTCCGAGCTGTTGAAACAGGCCGATGATGC
CCTCTATTGCGCCAAGAAACGAGGCCGCAACCGGGTCGAAACCGCCTGAATGAGCACAGTGGTTATTGCAGATCATTGAA
CGCGCCAGAGCACTTCCGCCTGACGTAAAGAGGGCTCGGTACCAAACCACTTCTGATAGAGCGCGTCAAATTCGCCCGTT
TTCTGCAATGCCAATAGCGCCTTGTGCCAGGCTTCGACCCGTTCAGGAGCCGTACCGCCGGAGAACGCCAAATAGAGGCG
CAAGTGCGCCAGTTCCAATACGGGGCGCACCGCCGCCGGTGTTTGGCCCAATTGCCGCAAGACGCCCTGAACCGCAATAT
CCGCCTGACACCAATAACGCACCCGCTTATGCAACAACTGCCTGGCCGAATACTGAGGAAAACCTGAGATCAGCAACTGC
TCATCCGGAACGGACTTCAACAAGATCTGCGCCGGGGAGTTGCGGTAAAGGGCAATATTACCCGCCGCTACCGCCTGTGA
CAGGTCTGCCGGGGTAAAATCATCATCCATGCGGGCATAGAGCTGAATGCGGGTTTCGGCAATCGGGCCAACAAAATCAA
ATTCCTGCCGCCGCTGTTCATTAATGGAAGTGGCAAACAGCAAGACGTTGGGCTCCTGGTTTGCGATATTCATTGCCCTG
GCCCAAGGCAATACTTCTATCACAGGCTCTTTGTCAGAGGCAGCCACCTGATGGTGCAAGGCCCTCACCAGGGCCACCGC
ATAACCATCAACGCGACCATGGCGCTCATAGCTCATGGGAGGCCAGGTTTCGGTCAGCAGCCTGAGTGCGGGCGACTCGG
CCTCAGTAGGCTCGTTACCGGCCAAAGCCAAGTTGGCAAAGCTACAACAGAACACTATCACGCAGCCCCTGAGCAAGGTT
TCGATTCCCGGCATATACTCTCCCCCTCAATTTCTTCAAGCATAGCACCGACAACAGTCGAAATCGCCGTTTACGGCAAC
TGTGAGCGATTCTGCTTTACTGATATAATCATGGCTTTTACCCGGTCAGCCTCTGTTCATGTCAGCTCCTCAACCACCAC
AATTTGATCCCGGTATGCTTGGCAAGCTTGCCCGCGACATAAAAGCCTGGGGCAAAGAGCTGGGGTTTGCTCAAGTGGGA
ATAACGGATACAGATCTCAGCCGCGAAGAGCCCAGGCTGCAGGCCTGGCTCGATAAGGGCTATCACGGTGAGATGGGCTA
TATGGCCAGCCACGGTATGATGCGGGCCCGCCCGGCCGAGCTGCATCCCGGCACTTTGCGAGTTATCTCAGTACGGATGG
ACTACTTACCGCCCCAAGCCGGGTTTGCCCTCAATCTCAAAGACCCTAACCTTGGCTATATCTCCCGTTATGCCGGCGGC
CGCGACTATCACAAGCTGATGCGTAATCGCTTGAAAAAGTTGGGCGAGCGCATAGATGAAGCGCTCAAAGCCCTGCAACT
TGAAGGCTGTGGCTTTCGGCCCTTCGTCGACTCGGCTCCCATTCTGGAACGGCCGCTGGCAGAAAAGGCCGGGATCGGCT
GGACAGGTAAACACTCACTGATCCTCAACCATGAGGCCGGCAGTTGGTTTTTCCTCGGAGAGCTGCTGGTGAACCTGCCG
CTGCCCATGGATGTCGCCATAGCCGAAGGCTGCAACACCTGCGTTGCCTGCATCACAAGTTGCCCAACCGGCGCCATAGT
CGAGCCTTATGTAGTCGATGGGCGCCGCTGTATCTCCTACCTCACCATAGAGCTAGCCGGCAGCATTCCACTGGAGTTTC
GGCCACTGCTCGGCAATCGCATCTACGGCTGTGATGACTGCCAGCTGGTATGCCCCATCAACCGCGCCGCGCCTTTGACC
ACAGAGACTGACTTTCATCTAAGGCCACAACTGAAGCAACCCAAACTGCTGGAGCTGTTTGCCTGGAGCGAGACCGAGTT
TTTGAAAAACACCGAAGGCAGCGCCATTCGTCGCATAGGCCATGAACGCTGGCTGCGCAATATTGCGGTGGCACTGGGCA
ATGCGCCCGGCAGTGAAACCATAGTTGCTGCCTTGCAGGAGCGACTGACAGATGCCTCTGAACTGGTCGCAGAACACATA
GAGTGGGCGCTGACGCAGCAGGCAGAAAAACTCAGCGCCAACGACACAGCGCCCATTCCCGCCCGCAAGACGGGGCGCCT
GATCCGGATAGTGGAAAAGGGTTTGCCAAGAGACGCCTGAATTCAAGCCTAATCCAGGGTAAAACCCACCTTGATGGTGA
CCTGCCAATGAGCGATAACACCGGCCTCCAGATGTCCGCGGGTATCTATCACTTCAAACCAACGCAGATTGTGCAGCGAC
TGACTGGCCGCAGCGATGGCATTCTTGACCGCTTCGTCCGAGCTGATGGGGGATGAACCTGTCAGTTCTATTATCTTGTA
TACATGGCTCATGGGGCTTCTCCTGATAGTTATCTGAGTCCGGTTGGTGACCTGAGTATAGACAGAAATGGCCGATGGCA
TATTTCCCTTGGTTTCTGTATATTTCTCAGTTGGATAACCATCAGAAAAAATCAAGGGATTGCCATGCAATTAAAACATT
CAGGTCCAGGGATAGCCTCATTTGTCACCAGCATATTGAGTGGAATAGCCCTGTTTATTACTTTTATTGTTGCCGGAACC
CTGGAAACAACAACACCGGGCGGCATGGATGAAAACTCCATGGAAGCGGTTCTTGTGGGCCTGATGATCATCTTTATGAT
GTTGGTCTGTCTGGTGTCTTTGGGGTTGGGTATTGGTGGCCTGGTACAAAAAGAGCGCCAGAAAATCTTCGCCATTCTGG
GCACAATCTTTTCAAGCTTGATCATCCTGGGCACTGTGGGCCTGATGATACTGGGAATAAGCATGAGTTGAATCTTTACC
GCGTTGAAGTCAATCAACATCAGGGGCGCATTGCGCCCCTGACTATTATTAACCACAGAGTTTTATCACCCGAGTCGACG
TCGCAACTCCCTGGTGGCATCAACCATGTTCTTCAAAGCCGGTTCGACTTCTTCCCAGTTACGGGTCTTCAAGCCGCAAT
CCGGGTTGACCCAGAGCTGGCGCACAGGAATTTTCTGCGCCGCCTTTTCAATCAGGCTCACCATGGCTTCCACTGTTGGA
ATATTGGGGGAGTGAATATCATAAACCCCGGGGCCGATTTCATTGGGATAGTCAAAGTCCTCAAAGGCATTCAACAACTC
CATCCGCGAGCGTGATGTTTCTATGGTGATCACATCGGCATCCATGGCAGCAATTGCGGCAATAGTGTCGTTGAATTCGC
TGTAGCACATATGGGTATGAATTTGGGTCTCGTCTCTGACACCGGCGGCGCTGAGCTTAAAGGCGGCCACGGCCCAATCG
AGATAATGGGCCCAATCGCTGCATTTGAGCGGCAAGCCTTCCCGAAAAGCCGGCTCATCAATCTGAATAATACCTATACC
CGCCCGCTCCAATGCCACCACTTCATCACGTATCGCCAGGGCCAACTGAGTCGCTATCTGCTCGCGGCTGATATCCTCGC
GGGCAAAGGACCAATGCAATATGGTCACAGGCCCGGTCAGCATGCCTTTCACCGGTCTGTCGGTGAGACTCTGGGCATAT
TCGGCCCAGTCGACTGTCATCGCCTTGGGACGGGTCACATCGGCGTAGATCAGCGGCGGCTTGACACAGCGGGAACCATA
GCTCTGCACCCAGCCCTGTTTGGTAAAACCAACGCCATCTAGCTGTTCACCAAAGTATTCCACCATGTCGTTGCGCTCGG
CTTCACCGTGTACCAACACATCTATCCCCAGCTTGAGCTGACGTTCTATGGTATCCCGGGTCACCTGTTGCAGCTGCTCT
GTGTACACTGCATCGTCCAACTCACCCTTGCGCCAGCGGCTACGCAGGTTACGAATGGCTGCCGTCTGCGGGAATGAACC
TATGGCAGTCGTCGGCAACAAAGGCAGCTTGAACCTGGCCTGCTGGGCTTGTCTGCGCACCTCAAACTCATGGTTTCGGT
TGTAATCGGTTGCGCTCAGGGCATCGATTCTGGCACTGAGCTGTTGATTACGCCCCTGCGCCCTGGCCGCGCGCCGATCC
CGGCAACGGGCGACCACGGCTTTGGCATTTTCAGTCTCAGGCGCCTCCAAAAGCGCCTTGAGCTCCTGCAACTCGGTAAG
TTTTTGCCTGGCGAAAGCCAGCAGGCTTTTAAGCTCGGGCGCCAGCGCGGTCTCCACCTCGAGATCCACCGGGGTATGCA
ACAGGGAGCAGGAAGTGGCGAGCCAGAGCCTGTCTCCCAGATCCCGCGCCAGTGGCGCCAACTGCTCGGCCACAAGATCC
AGATCGGCGGCCCAGACGTTACGGCCGTTGATCACCCCAACCGACAACACCTGTTCGGGCGCCAATGCACCGACAAAGGC
CTGCAACTGCTCGGGCGCGGTGACCAGATCCAGGTGAATACCCGCCACCGGCAGTGCCGACAACAGACTTTGATGGTGGG
CTACAGTGCCGTAATAGGTTGCCAGCAACAGCTTGAGCGGCGCCGACTTGAGTACGCCGTAGGCCTGATTGAAGGCCTGT
TGCCAGTTGTCATCCAGCTCAAGTGCCAGCGCAGGTTCATCCAATTGCACCCATTCAACACCCTGGGCGGCAAATCGGGC
CAGAATGGCTTGATAACATTCCAGCAGCGCCGGCAGCAGTGTCAAACGGTCGAACTCTGAGCCCACTGTCTTGGACAGAT
ACAGGAAAGTGACCGGCCCCAAGAGTACCGGCTTGGCAGTGTGGCCCAGCGCCTGAGCCTCGGTCACCTCTTCAAACAAC
TGTTCCCAGGCGATATCGAAGCGTTGATCTTCGCTGAGCTCAGGCACCAGATAATGGTAGTTGGTGTTGAAGTACTTGGT
CATTTCAGACGCCGGCGCATGCTTGCCGCTGGGCGCTCGGCCACGGGCAATCCGGAACAGGGTATCGAGATTGACAGCGC
CGCCGTCACGGTGACGCTCGGGGATTACCCCCAGAGTCGCACTCAGGGTCAGCACCTGATCATAGTAAGCAAAGTCACCG
ACCGGCAGCTGCGCCACCCCGGCATCGGCCTGCCACTGCCAGTGGGTACGCCTAAGCTCCCTGGCAACACTCTCTAATTC
GGCCACGCTGGACTCACCGCGCCAATATTTCTCCAAAGCAAACTTGAGTTCACGTCGACGTCCGATACGGGGAAAGCCAA
GACTATTTAATTGCATAATGTATACCATCCTCTATAAACTGTGCAGCAAGTGACTGGCGACGCCGAAACACAACAAATCA
AACCGGGCGTCTGGACGTCTAGAAGTTTATTGTGCTAGTCTCAGCACAGGCAACCGAATTGAATTCAAGGGCAACATGAG
CGGCATTCATGTGGAGAGGAAATGATAGAACTGAGACACCTTCGTACTCTGATAGCACTGAAAGAAAGTGGCAGTCTGGC
CGGCGCGGCGAAGAAACGTTTTGTCACCCAGTCGGCGCTGTCGCACCAGATTAAAGAGTTGGAGACCCGGATTAACTCCC
AGGTATTTGTTCGCAAAAGCAAACCTCTGACCTTCACGCTTGAGGGCAGTCGCCTGCTGACCCTGGCAGAAGAGATACTG
CCCCGGGTACAGGAAACCGAATTTGTGCTCAAACGCGGTCTATCTGGAAGCAGCGGTCCCTTGAAGGTGGGTATTGAGTG
TCACAGCTGTTTTCGCTGGCTGATGCCTGTAATGGAAGCCTTTCATCAGTCTTATCCGGATGCCAATCTGGATCTCTCCA
GCCGCCATCTGTTCGACTCTCTCAATGCGCTGGAAACCGGTGAGCTGGATATAGTGCTGACCTCAGATCCTGTGCCCGGC
CATGCCCTTGCCTATCAGCATCTGTTTGATTTTGAAGTGAGACTGGTGATGGCCAAAGATCACCCTCTGGCAGGCAACAG
CTATATTTTGCCGCAACAACTGGCCAGGGAACCTATTATCAGTTATCCGGTACCGCTGGAAAGGCTGGATATTTTCCGTC
ACTTCCTCGAGCCGGCCGGTGTGGTGCCCGGCCCACAAAAACGCTGTGATCTCACCAATGTGTTGCTGCAACGCATCGCC
TGTAAAGAAGGGGTAGCTGCCTTGCCCAACTGGTCACTGACCGAAGCCCAAGGCTTGAGCCTGACCTCGGTGAAACTGGG
GCAGGAAGGCCTGAAACGGCCGCTGTTCGGTGCCTACCGCCGCGACAGCAGTAATAGAGTGCAGCTGCAAAGGCTGCTGG
AATTGATTGCCAAAGAGGGATTACAGCGTCAGGACAGACACTGATTGAGCGGCTGCCACCGTCCCTGAAAGTCGGCGGCA
GTCACAAAGCATTTAGAGAGGATTCAGCAGCAGACCGCGCTGGGACAGTACCCTTCTCAGTACCAGTCCAGGTGAATTGG
GATCCCGGGTCTGTCTCAGGTTATGGGCGACCATAAACTCGCTTTGCAGCTCATCATCCAACCCCAGAGATTCAAAAGCT
TCCACCGTCAGCGTCTGCTGCTGGGTCTCTATCAGGGTCTTGATAATGCCCAGCGGGAAGCATTGCTCGGCTTCGGCGTT
GAGATAGGCAAACGCCGTCAGGGCAATAATCTGACCAAAGACGCTGAACAGTGCCAGAGTCTGCACTTCATCCGCGTCTA
TCTGCACCCCTTGCATCTGATGCAGGCTGTCCACCGACTCGGTCGCCACGGACTCGGTCAGGCGCCAATAGCCAAGTACC
AGTTTACGGTATGGCTGCGGCAGTTCATCGAGCCGCTCTTTGAGATAAAAGCTAAAGGCATAACGGTAGATATTGACCTG
TCCCAGACGCACCAATGCATCCTTGAGGCTGCGGTTTGGCTGAACGGAAGGAGAGAGCGCGTTATTGCTGCGCCACAGCA
GATGAGCTGCCAGAGCGGGATCGGTCGCGACAATATCGATCACATTGCGAATATCGCCATCAGCAATAATGGCCTTCTTA
AGCGGGATCAGGATGCCGCGGCGCCCTATCACCTGCTCTTCGTTGGCAATAATGGCACGCACTTGAGTAAAAACCTGCTG
CTCAAGATCTGTCATGTGATTCTTTAAACCTGTTGTTATTTATTATGGAGGCACTATTGCCATTTATTATGGCAGAGAAT
TTACCCATAAAACGCCCACCAGGGTCAAGTTGAATCGATAATTAGCCCGGTTTTTGCCAAATAGAATCAAAAAGTAGCAT
CAAAAGGCGCCCGCCTCCTGCAGCCTGGTAAAGATGACTTGTGCCAAACGCGAATACCCCTGTTGATTGAGATGCACAGT
ATCGGACTTGAGCTCGTTTGAACGCAGCAGCTCAGACAGAGTCTGTTCCAGCAAGATGGCGCCGTGCTTGTCGGCCAGTT
CGGCATACAAAGGCAGGGGGGACAGCAGCAGGCTCTTTTGCGGCACAGCCAGCAGCACTACCGGAATTTGCCGGGCTTTG
GCCTCAAGTAACATGGCCTCAATGTTTTGCGCCAATTGCGCCTGGCTGCGGCCGCGGAGAATATCGTTACCGCCTTCGAG
CAAAATAAGCAGATCCGGCTTGGTTTCATCCAGCAGTGCCGGCAAACGCTCAAGCCCGGCAGCAGATTGCTCACCGGAAA
TCCCGGCGTTGATCACCTCACAACGGCACAACTCGGCCAGACGACTGGGATAATCCTGCCCGGCCTTGGCACCAACGCCT
TGGGTCAGGCTGTCACCGAAGGCCAGCAGTTTGCCATTGCTGCCGATATATGCCAGCTTGGGCTCGGAGCAAGCCAGCAA
AAGCAGCGACAACAGGGCTATGGCCACGCCTCTCAAACCATATCTAAAATCAGCTTTCATATTTCGACTCTTGCCTCCTT
GTCGGTGAGTACTTTCCAGCTAAAACAGATAGAAATACGGGCAGAAAAAAGCCGGGAAACCCCGGCTTTCTATGCTATCA
GAAGCGATAGCTGACGCTGAATCTCAGCGCACGGCCGCTTCCCGAGTAATAACCATCGCCCCAGGTACTGAAATAACCTG
AGCTGGCGTATTGCTTGTCAAACAGGTTGTCGACCCTCAGGCTGGCAAGCCAGGCATCTCGGCTGTAGTTAAGGGCGATA
TTCCCCAGCCAATAGCTGTCCAGTTTATCGTGCTGATTGCCATTGTCACCCTCCATATATCTGTCACCCAGATACTGGCC
CTCGACAAACAGCTGCCAGTGCTGACCAAAGTCCACACTGGTGTAGACACGCCCGGAATGCTCGGCCACCCAGGAGAGAG
ATTTGCCTTTGTTGGCGCCTTCAGTAAATTCGGCATCGATATAGTTGTACTCAAGTCCCAACTGCAGCATTTCATTGAGC
TGCCAGTCCCAGTCGAGGCTGGCGCCATAACGGCGGGAAGCATCGGCGTTGACGTTGGCGCCGGGGAAAGCACCGCCGAT
AGGCATATCAACACTGGGGTCAAAGACAATTTCATCTTCCAGCGACAGTCGGTACAGGTTCAGACGCAGGCTCTGGTTGC
TCAAGGTCCAATCCCAGCCGGCTTCAATGGAACGGCCGGTCTGCGGCTTGAGGCCGACGACTGTTGGCGGCGTATAAGCT
TGCTCATCGACCTTGGCGAAACGGAAACTCTCATCACCGCGAAGATAGAATCTGTGGCCTTCCAGCGGCCGATAGTTGAG
CCCCAACTCGAGCGCGTGAGCGTCTTCATCCAAATCTATGCCATTGGGGTAAATCTGACCGTCCTTGAGTTCATCCTTGA
CCTTGGCATAGCGCCCGCCCACCACATAGCTCAGGCTGTTGGTCAGCGGCACATTGGCCTGCAGATAGGTGCTGGTCATG
GTTTGGGTGTTACTGCGCTGCATATAACTGAGATCGAACTCAGTTTCACCCCGTTGAATATCGGCGCCTATGACTATGCT
CAGCTCACCATTGCGGGTCTGATAACGCCCCAGCGCCTTGGGATTGAATTCCAACAGCGAGCGCTCGTTCCGACCTGGGC
TGCCATAGCTGACACTGGACACCAGAGTATCGCTGTAGTTGAGGTCCGCAGCCAGGGCCCAGTTAGCGTGCACCTGGCGC
TGGAGATGAGCACGCCAGGCAGAAGTCATCTCATGGTTGTAATCACCCGGCGTCGATGTCGCCTGGCGTGGGTCGGCTTC
AAACTGAGCTTGGGTCAGTGAACCTGGAGTCTGGCGCTTGTTATCGTAGTAACTACCTTCGACAAAGAAGTTGGTCAACT
CTGAATCATATTGCAGACGCCCCAGCACAGAACCGGTTTCGTTGGCATTGTTTCTACGGTAGTTGTCGCTCTCGTTATAA
GCAGCAGCCAAATAGTAGCGCCAGTTTTGATTGATGGCGCCGGACAGATCCCCACGGCCTTCGTAGGTGTCAAAACTGCC
ACCGGAGAGGGTCAGGTTGCCACCGCTGGCACTGGGCGCCTTGGTGATAATATTGATCACTCCGCCGACGGCCTGATCAC
CATAGAGCACCCCGGCGCTGCCGGAAAGGATCTCTACCCTTTCAATCTGATTGACCGCAATGGCACTCAGGCTGGGGGCG
GCAATATCGATATTGTTGAGTCGGCGACCATCTATCAGTATCAGGGTGTTATTCACCGCCTGGCTGGAAGAGAAACCGCG
CATCGCCAGCACAGGCCCTGAGTTATTGTCCGATATTTGAATGCCACTGCGGCCACGCAACAACTCGCTCAGATTACTGG
CACCGCTTTGCTGAATATCGGCGGCATCTATGACCACCACATTGGCGGCAATATTGAGCGGCGTGTCATCCTGACGGCCA
ATGACCACCAGCTGTTCATCCACTGCCTGGGTTGTAGCACTCGCCATGACGGGAACCGAGGTAAATGCACCGCAGAGCAG
CGCGAGATGATTTAGTTTGAAACCCATTTTCCTTTGACTCCTGAAAGGGAAACGGGGCAAGAGTGCCACGGCAGGGAGCG
CCCCTTGGCTGCCGCATTTCGAGATCTGCCCACCGAAATCATCGAAATACCTCCAGGGCCGGTCTCCGGACTTTGGCTAT
GCGGTTGACCGCGCAAGACCCGGCTTTTATGACGCCACTTGGGCGCGCCTGTCTCTCACCATTTACCGTTGCGGGGGCAG
TGCCGGATTCTCACCGGCTTCCCGATTATCCCCGGTCTTTAATTCCGGGGCACCACGAGAGGTTGACTGAAATACTGTGC
TGTCATTCCCGGCCTGACCGAGAGCGGGCATTATAGACGTCTATATGGATGAATGTCTAATTTTGACGACGACTGACTGC
CGCAGATTTCCCCTGAAAACAAAAAGGGAGCCGAGGCTCCCTTTCCATTATCTTAACCCAGCTCTTTGGGGTTACTGCCA
AAGCGGTTGTCACCCACTTCGCTGTCCTGGCAATAGAAGACCAGCAACACTATCCAACCTATGATAGGGATAAATGCCAA
CAGCTGCCACCAACCACTGCGGTCAGTGTCGTGCAGACGACGCGCGGCAACCGCAATAGAGGGCAACAACAGGCCCAAAG
AATAAATCAGCCCCAGCACTGTGGTACCCAGCGCATAGTCAATAGCACTGACAACCAGGCTGAAAATGATATAGAACAGA
GTGAACATCCAGTATTCTGTCCGACGGGCCCGACCGGTAAAGTCGGCGTATTTTTTGATGGCTCCGATGAAATGTTCCAT
GTTTTCTCCCAATAACAGATCCAAGATCCGATAACGCCGCACCAATTATTGAATGGCTTAAGGCGACCAAAGTTTCATCA
GAGTTTCTTACTCCCTGAAACAGCGAACAATTTTAACATACCTGAATGAACTGCAAAGTGACAGAAAAGAGATTTACCTT
CCATCCGCCACAAAATCAGAGATATCTCACCCTGTCAGTCGTCATTGGTTTACAAATATCGCCATATTCATAGCCATAAA
TAGCCATGAACAGCCAGCCGGCGCTTTTTCATCTTATCTGCTCAGCGTAAAACCACGGCTGGCGGCCAGCACTTGGATAT
CGGTTTCAATCTGTGCCAGCTGTGTCTGACGCTTTCGACCGATTGCCCCTGAGTTAAACTTGGATGCCAGGCTGCCAAGA
ATATAGCGCCAATGCAGCGCTTGTTTTTTACGCTGTTTACGGCTCAAAGGATTCAGTGGCGGCTGCGCTGCGAGCGCCTT
GAGCAAGGCTGCAGCAGCGCTGAACCAAACATCGGGCAGCGATTCCAGGTTGTTAAAAAGCCATTCCACGCAAACCAAGC
GGCTCAATTCGGTGTGGACAAATCCTTTGTTGCTCAAAGGCATTTGCCGCTCCAGCAACAAGGCGTTGAATTGCTTTTGA
ATTTCAGCACTCCAGGGTTTGCGTTGCAGCTCGGCCAGGTGCTGGGAGAAGACCATCTTCGCCAGCTCATGCTCAGCAAA
CAGGCTGCGAATGCCATCGAGCAGTGTCAGGGTAAACTCAGGGTAGCGGCGGCCGAGCGCCAATTGCAGTGAAAGTTCGA
GGCCAGAGAAGCCCTCGCCTTTACTTGGCGGCTCCCACTTGAGGCACACAGGGACAAACCAGGCAAGAAAACGCACCTGC
CATTCAGGTCTGGCGGCGATATAGCCAAGGGCCTGCCGTCCCAAATAGCTACTGGCCGGGCTGGCCCGGTTGGCTTCAAG
CAATGCCAGTAACTCGGCGGGGTTATCGGCCTCCAGTAACTGCTCAACTATTGGCGACAACCGCTCCCGAGCCCGAAGAA
AGCGCAAACACTGGACCGTTTTACCCACAAACTTTCCGCCAATGGCCAGCGGCAATAGCGCGATTAGAATCCCCCACAGC
TCGAGCCAGGTATTTTGCTGTTCTCGATAGTACTGGATATCGGTGCGCACTATGCCGGGCTCCTCAGGCAAATGCCAAAG
GATCACGGCTTCACCGACGCTTCTCGAATCGCAAAGCAGGCCTGGGGGATCCCAGATCTGATACTCACTGCCGTTCGGCA
ACTGATAATACAGCAGACAATCCCACTCATAACGGCCAAAACCCCAGCGCCCAGGGGACACATAGTGTTGCTCACGCCGG
GCAATATAGCCTTGGGTCTCGACGCCTCGCTCGATCAGGATATTCACTTCATACCAGGATTGGACACTCTCTTTGACAAA
ATAGAGCCCTAGAGCCGAGAACAGCCCGCCGACAAGCGCAAAAAAGCCGATAATTATCAGATCTTCCCAGATTGCCCGTA
TCTTTCCCACCGGGCCTCCTTTGATTCAATCCTTTAAGGCCGCGGATTGTAGCAGATTTCAGCAATCAGTTGAGGAGCAC
TTCACAGTTTGCCATCCGGTTCTGCGCGCGCCAAAGAGTCATGCTATGCTCGGGCAAATTGCTAAAGGAGTAACAGCATG
AAACGCCCTATCATTCTCGACTGCGATCCCGGCCATGATGATGCCATCGCCTTGATCCTGGCCCTGGCTAACCCTGAGCT
GGATCTGCTGGCCGTGACCACCAGCGCCGGTAACCAAACCCAGGAAAAAACACTCAACAACGCCATGCGAGTGCTTACTC
TGCTGGGCAGAACCGATATTCCTGTGGCCAGCGGCGCCCCCAAGCCTTTGGCAAGAGAGCTGATCATTGCCGACAGTGTT
CACGGTGAATCCGGGCTCGATGGCCCAGAACTGCCGGATCCCGCCTTTGAACCTCAGCCGATGATGGCCTGGGAACTGAT
GGCAGAGAAAATCCGCCAAAGCAGCCAGCCGGTGACTCTGGTGCCCACGGGCCCCTTGACCAATATCGCTATTTTCCTGA
GCGCCTATCCCGAACTCAAGTCCCGTATCGAGCAGATAGTGCTGATGGGTGGTGCCGCCGGTGTCGGTAACTGGACCCCT
GCCGCCGAATTCAACATTTTTGTTGATCCTGAAGCGGCCGACATGGTGTTCAAGTCAGGGATCCCCATCGTCATGGCCGG
TCTGGACGTGACCCATGAGGCGCAGATCATGGAAGAGGATGTAGCCCGTTTCCGCGCGATTCCCAACAAGGTTGCCAAGT
GTGTTGCCGATCTGCTGGAGTTCTTTGTTATCTACCACAAGGATCCCAAGTGGGGCTTTGATGGCGCGCCGCTGCATGAC
CCCTGCACCATAGCCTGGCTGCTCAAGCCTGAGCTGTTCATCGGCTTGGACTGCCATGTGGCCATCGAAACCCAGAGCGA
GCTGACTGTAGGGATGACGGTTGTCGACCGCTATCACTTAACCGGCAAGCCCGCCAACGCCAAGGTGCTGATGCATCTGG
ATCGTGAAGGCTTTGTGGATCTGCTGGTTGAAAGCCTCTACGCCTATCAGGATTAATACATGAGTAGACTAGTGATAATC
GGCAGTGCCAATGCCGATCATGTGATGGAATTCAGTCACTTGCCCGAGCCAGGGCAAACATTGATGAGCCGCAGCTACCG
TTTGGAACACGGTGGCAAAGGCGCCAATCAGGCAGTTGCTGTAGCCAGACTGGTGCAACCTGGCACCCGAGTGGACTTTA
TCTGCCATCTTGGGGACGACGCCATTGCCGATACCATGATCAAGAGTTGGTTGGACGATGGCATTCATCCTCAGGGCTTG
AAGAAAGTGCCGGAAATGGCAACCGGCAGCGCAATGATTTTCATCGGCGATGGCGGTGAAAACTGTATTGGGGTGGCCGC
CGGCGCCAACGCCAGCCTGGAACCAGCCGATGTCCACTGTCATCAAGAGCTATTCGAAGGCGCCAGTTACCTGCTGGCAC
AGCTGGAAACGCCGTTGGAATCGGTCAAAGCCGCGCTGCAACTGGCCAAGCAACAAGACACAGTGACTATTCTCAACCCG
GCCCCCGCCAGCACGCTGGCTGACGATGTGCTGGCCTTGGTGGATATCATCACTCCCAACGAAACTGAGGCAGAAGCCCT
TACCGGTATCAAGGTGGAAGATGAAGCCGGCGCAGCCAAAGCCGCAGCCGCTCTGCAAGCCAAAGGGGTTGGCGCCGTAG
TGATCACCCTCGGCAGCCGCGGCGCCTATGTGCGTCATCCCGAGTTTGAGGGCCTGGTGCCTAGCTACCCGGTCAAGGTA
CTTGATACTGTGGCCGCAGGAGACACCTTCAACGGCGCCCTGATGGTGGCTTTAAGTGAGGGACTGGCCATGGAACAAGC
GGTGGATTTTGCCAATAAGGCCGCTTCCATAGCCGTGACCCGTCATGGCGCCCAGCGCGGTATTCCCTACCGCCGCGAAC
TGTAATCACGCCTTTACCGCCACAAAAACGGGAGTCATAGACCCCCGTTTTTTATGCTGGCTGCCAGTCAAATTATTCGC
CTGGATTGGCCTCTCTGTGGGCCTGAAGCTTGGTGGCAAACTCCTGCTGCAGCTGCTCCATCTTAGGCAGCAGCCCCTGG
CTCAGTGATTGAGTCACCATCATGGATTCCTGCATCACGGCTGGCATCTTGGCGACCATGGAGCGCCCTGTATCACTGGC
ATAAAACGCCAGCATATCGGCAATTTCCTTGTCGCTGTAATGCTTGACATAAATATCGGTCAACGGCTGCTTCAGCTTGT
CCCAGCCCAGCTCCTGCTTGAAGATCTGCGTACTCTTGCGGGCAAACTCTTCAAATAAAGGCTTTTCACTCTCCTTGATA
TTGAACTGTTGTTGCATGCCCAAAATCATCATTTCCATCTGGGTATAAGCCGTGTCCATCATGGAGTCCATCTGCATTTC
CAGCAGTAACTGCTCCACCTGAGCCCGGCGAGCGCTGTCATCGGCCAACGCCAAAGGGCTGCTGAGCAATATGCCGCCCA
GAACAAGAGATGACAAAAAACCAGGACCTTTCATGAGTGCCTCCGTGGCAAGTATTGATTCGGCTGTCAGTCTATCACAG
CCCAAGCGACTGTCAGCTGCTCCAACCTCAGCTGACAGTTAAAATTCTGAGATTAATTCTCATTTAAGGGAAATGCCGTT
ATGATTGACCCAGGCGGGAGCCTGCGGGGCTCTCGTTCTGTCGAGAGAAATATCGACCCTAAAATCAGAAAAGGAATTGA
AAATGAATAAGTTAACCAAGAGACTCGCGGGTATTGCCCTGTTGGGAGCCGGCGCCGTTATCAGCGGCACTGCCAGCGCC
GACGAATGCAGCCTGACCATCACAGCCAACGATGCGATGCAATTTGATACCAAGGAATTAAGCGTTCCCGCCAGTTGCAA
GACGGTAGAACTGACATTGACTCATTCCGGCACCCTGCCAGTGACAGCCATGGGCCATAACTGGGTTCTGAGCAAGAGCG
CCGACATGCAGGGCATTGCTACTGATGGTATGGCAGCCGGCGCCGATGCCGCCTATGTCAAAGCCGGTGACGAGCGGGTG
ATTGCCCACACTCCTCTGGTTGGTGGTGGCGAATCTGTCAGCATCAGCTTCAGCACCGAAGGCATGACACCGGAAGAAAG
CTACAACTTCTTCTGCTCCTTCCCCGGCCACTGGGCCGTGATGCAAGGCAGCTTCAGCATCAAAGGCTAAGGCTGCGCGC
TTTGGGCCCGAATAAGGGCCCAAAGAAACATCTCCTTTTCCCTTCGCAAGACCCAATAGCCGCCTTTTCGCCAAGTGAGT
CCGGGAACCCGGTGACAACTTGCCTGTCTTGGCCTTATGGATGAAATCACCTATCAATATCGGCTTGGTTTCCAGCCATG
GTGTGACCCATCACCTGCGGTGAGCTCTTGCACAGGCGATCCTGTGACACGGCGTTAATACGTCCCTGTAGCCTCGACGA
AAACATCCTTGTTTTCGACGGTCACAGTTCCGCCTGTGCCTGAAAATGAGGCGTATGTCTGCAGGTATATAAGCAATTTC
TAGCAAAGCTATGATTGCAGAATTGCACCAATCCCCTTCGGAGCCGCCGCTGGCGTTGTTGCAAATTGGCGTAGTCGAGA
CAGGGATGTCGAGGCTCGAAGGTCGAGCAGGGATGCGAGTCCTGAGTGTAGCCAATTTGCTTCATAAGCCAGCGGGGATT
TCGGCTACGTCGGGGTGTCCTTGGGGATGCAAGGGGCTTTGGACAAGCAAAGCCCCTTGTCCGGTGTGGTGTGGAACACC
ACGACTTTAGGCCGCTGGCACAGCGGCTATCATGGCTTCTAACTAAAAGTTACTAATTAGTATTGGCAGGGCTTCCAGCG
ACGGACGGCCTCCCATTGCCTGCCGCAGGCTTATGCACAGGCGATTCTGTGACTCGCTGCGAGTACATCTCTTATCTCCA
TGGATGGAGTGTATGCCGACATTTGTCTGGAACAAATGCGGTCGAAAACATCCTTGTTTTCGACGGTCACAGTTCCGCCT
GTGCCCGGAAAATGGGCGTATTTCTGTGGACATAGAAGCAATGTCAAACAACGATATGCTTGCAGAATTGCAGCAATTCC
CCCCCTTTGGAGCCGCCGCTGGCGTTGTTGCAAATTGCGGTCACTTGCCACTAAACAGGATTATGGTTACTTGTCGACTT
TCTGCGGATGACAGACAAAGCGCCGCTGGGTAGAGTAGGAATCAAGGCTTGAGCCTGTTTCGGCCAGGCACTATTTGAAG
GAGAGAGCTTATGTTGGGCGAAAACCATGCGCTGATCCTGGAGTTTCCGGAGCACAAACAGAAAATCCATCAACTCAAGG
AAAACGATCCTCACTTTCGCGAGCTGGCAGCCGAGTATCACGACCTCGACCATGAGATCCGTGGATTGGAAGAAAACTGT
GTCCCCACGGCAGAAGAACGTTTCAACCAGTTGAAACTGCGCCGCGCCGAACTCAAGTCCTGGCTCTATCAGCAGTTACT
GCGCTGATAACCCCAAATACAGAGGCCCTTGCAGCTTAAACCGCAGGGGCCCATGATCAAATCCTGATTAGCTCGATTCC
GAGCCGGATCTTAAAGCCTATCCAGATGCAGGGCGTTGGCAAACTCCTGCAATTCACTGGCTTTAACCCCTTCCCCCGAG
AGAGTGAACATGGCATTGCCATTGACTATCACAGTCAGCTCTGCCTCACCGGATTCAGTACTGAGCATGGCGTTATGCCC
CTGAACCTTGACCAGCTTGCCGCCGCTCATGGCTATCATAGATGGATTGGTCAGCATGGCCATAACAGACTGCAATAGGG
GGGAGTCGAGCACCAGCTCTATCTCCAGTTGCGCACTGTCTTCTTTGTAGTAGTGGCGGCTGGCATTTATGCCCCCGCCC
AACATCATGCCACCTGTATCGCTTGAAGGATCATCGGCTTGCCAACCCGGCAATGGCTCGGGAAATACCCCTACGACTTC
TCCGGCCCGCTGCTGCCGGATAAGGGTTGAGGCATAATCCAGTTGTGAACTGGCCTGGCTCAATTCACCCTTGCGGTAAT
GTTGTAACCCGGCCTCAATGGCTTCGGCTACGGCAGGATCTTCGGCAGCCTGCAGCGGCGCTGCCAATGCCAATGAGGCA
ACAAGTAATAGATTTGAAGGTTTCATTATCTTTCCCTGATAAAAAAGTCCGCGAATAGCATAGCCGCAAGCTGAGTTCTA
CGCCAGCTATCCGTTACCTGGCTCTTGCTGTAGCTCGGCGGCAAGCTTCCGAAGCAGTGTAACATCTGGCTCAAACGTCA
GTATCTGTTCGGCTCTGGCCAGCGCCAGCTCGGAGTGTTTGCGACACACCTCGCTAAACTCCGCCCGGTTGGACAAGGCT
TGAAAGGCTTTTTGCAGCCGAATGTGAATCTCCACCAGCGCCGCACCATCCCGGGCTATCGGCATAAAGAAGTCATCGAA
CAGTTCTTCAAGACGTATCGGCAGCATCCAAACTCTGGGATAGGGAATAGCCTCAGGCGCCGGCAGACTCTGCTCATCGG
TCACCTGCCATTTGGCTATTAATCTGACTCCGCGACCAATCACATCTATCGCTGTGCCAGGATCATTCACCGCCGCCGAC
AAGGCCCTCGATGCCACTTCGGCCAATACCGACAACCCAAAGCGAGGGTCTTGATCGAAAGAACGTTCATTGGCCACGGT
AAAAGCCTTGTGCAGTGGCTGTAACTGAGCGTCATCGACACCGCCATCCTCGGCCTGAAAACTCAGCCACAGCAATGGCC
GTCCCTGATGGACAAAGGCACCTGGCAATGACGTGATATAGGCTTCGGCGCCGTAATCTTCGGCCCATTGATTGATGCTG
CCGAGATCCACATGCTGCACATAGCCTGTGTCGGCCGGATAGAGAGCTAAAGCCCCTTTGGGAATATCCTCCTCTGATGC
CAGCCGCCGCCCGTCCAGCCAGGGATGCTCACAGCGCCGCTGGATAGCCGCTCCGGCCGCCTTTTCAATCCTGTCTGTGG
TTTCCCCTACCCGGCCTAGCTTGGACAAATGATTGATCCACACCAGAATGGTGGCCACTATCAATACCACCACGGCCACA
GTCACCAGAAACAGTACCACCCGCCCCTCTTCGCCATAGACACCGGTACTGAGGGCGATAATGCCCACTATGCTGAAAAC
AAAGGAGCCGACAAAGGTAGCCAGCGCCTGCTGGGCAGTGGAGTCTTCCATCAACAGCTTGGTGGCTCTGGGGGAAATAT
TACTGGTGGCTGCGCCATAGGCGGAAATCATCACACTCAGGGAAAAGGTGGTCACGGCCAACATGCTGGAGGCGAGGATA
TTGAGCAGCTTGTCCACCGCATCCGCACCTATCATGCCCGACAGCGAAGGGGGAATAACTCCCTGCACCACTATCGCCAG
CAATGCGGTAACCACCGCCAGAATCGCAAACAGCACAGTGCGCATCCAGAGTTTTCGGCTCAATTGCAACAGCCGCCAGC
CCCATTTACTCAGCATAATCCCACTCCTTTGATGACTCTCTCCCTGGCCAGAATAGCAGCCTTTTGTTCTTTGGACAGGC
AGATCAAGCTGTTAGACTTGGGAAGGCGCCAACAAGTCCTATAGTGCAAGCCAGAGCGTCACCAGGACCTATTAGCACCT
TCCCTTAAGCTTCTACCCTGCGGCCAGGATAATAATGAAAGTCGATCTCAACCTGCTTCCGGTATTGGAAGTCCTGCTGG
AAGAACAAAGCGTTACCGGCGCGGCCAGGCGGTTGCACCTGAGTCAATCGGCCGTCAGCAAGCAGCTTAATCGCCTGCGG
GAGTTGTTCAATGACCCGCTGTTTGAACGCAGCGCCTTCGGCCTCAAACCCACTCCCAGAGCGCTGGCTCTGGGGCCAGA
GCTGCAGCAATGGCTCAGATTGGCCGAGCGGCTGACGCTACCGGACGAGTTTGACCCCACCGCCAGTGAACGTCAGTTTC
GTATGCACTTGGTAGAAACCGCCTACTCCCTCACTCTGCCGCATTTTATGCCTTCCTTGCTGCGCCAGGCTCCCGGGCTG
GATATCAACTGCAAGACCTGGTACCCGGGCACCATGGAGCAGCTGCTGCGCTGCGAGCTGGACTTTGCCATAGGCTGCCG
CGAGTGGGATCCGCGCTCGCTGATGCATATCAACAGCCTGCCGGATGAACTCGAGTATCTGGAGCTGACCCGCGACAAGC
CCATCTGCCTGCTGCCGCCGAATCATCCTGCGCTTGAGGGTGACTGGAACCTGGAGCGTTTTCTCAGCTTCGAGCATCTG
CAGGTGGCCTTTGGCGGTATCGAACATTGGTTGCTGGACGATGTGTTGGCGCTGAAGCACAAGACCCGGCGGATCCGCGC
CAATATCACCGACTTTCCCACTGCGCTGGAGTTATGTCGCCACAGCGAGTTAATCCTCTGCGCGCCAGCCAAATATGCGG
CCCAGGCGCTGCAACATGTTGAGTTGGCGACGCTGGAAGTGCCGATAGATCTGGTGCCCGGTGCGTACGTGTTGTTGTGG
CACAAGCACTTCAATCAAGACCCTGCCCACAAATGGCTGAGGCAGATGATTGCCGACACAGTAATCCCGGCCAATCAGCA
ATGAGGCGTCGCCATAATTCGCCTTATAAAACAACGCTCTGGTTTACAGGTCAATACAGTAACGGTTCAATTAAGCGCCT
GAATACTTGAGCGCATCAATCAGTAATCTAAAAGCGGCCGAGTGCTGACGCCCACTCGGAAAATAGAGGTGATAACCGGC
AAACTGCGGGCACCAATCTTCCAACACCGGGAGCAGTTCACCGGCCGCTATCGCCGGCGCCAACGCATCCTCAGGTTGAA
AACAGAGCCCGGCACCGGCTATTGCCGCCTTAGTCACCAAATCCGGTTCATTGCAGATAAGCTGGCCGCTTACCCGCACA
TTCAGCTCGCGGCCCTCTTTGGCAAACTCCCACACATACAAGCCGCCCGAAGTGGGAAGACGCAGATTAATGCAGTTATG
CCCGGTCAAGTCCTGGGGGATGGTCGGCTTTGCATGGCGGCAAAAGTAATCCGGCGAGCCCGCCACCAGCATACGCAGAT
CCGGGCTGATACGCACGGCAACCATGTCTTTGGCCACCTGCTCGCCCAATCGTACCCCGGCATCAAAACCTTGAGCGGCC
AAATCAAGCAGCTGTTGATCTACAGAAACCTCGATTTGCAGCTGTGGATGCTGCGCCAGTAAGCGATTAACCACCGGCAG
CAATATCGACTCGGCGGCAAACTTGGTGGCGGTAAGCCGAATGTGGCCGCTGATCTCTTGCCTGAAACTGTTGAGTCGCT
CCAACTGCTCGGCTATCTGACCAAAGGCAGGCCTTAGGGTCTGCAGCAACTGCTGCCCAGCCTCAGTGGCAGCCACGCTG
CGGGTGGTTCGATTCAACAGTTGTACATTGAGGCGCTGCTCCAGGCGCCTTATGGTATGGCTGACAGAGGATTGTGATGT
CCCCAACCTGGCCGCGGCGCGAGTAAAGCTGCCCTCTTCAACTACCGCCTGAAACACCCATAAATCCCCCAGCTCTTCCC
GTCTCATATATGAATCTCAAATATAAAGCCAATACTGACATATCATTTAATTTACATAATCTGCGCGGCTAAGATCGAAT
GCAAGTCCTCATCTACACAGGAACAGATCATGAAAATTATCAAAAATGCTGCCAGCCAATCCCTTCAGGGCCCGGAAGCC
ACCTTCTCCGGTCGGGTAAGAATCGATAATCACTTTGAACCCGGCAGCCCATCGCGTATCGGTGCCGCACTGGTCACCTT
CGAGCCCGGTGCCCGCACCGCCTGGCATGCCCACGGCGCCGGGCAACTCTTGTATGTCACGGAAGGAAAGGGTTGGATCC
AAAAAGCCGGTGAGCCGAAACAGCTGATTGAAGCCGGTGATACCGTATGGATTGCAGCCAACGAAAAACACTGGCACGGG
GCCAGCCAAGACAGGGCCATGAGCCATGTGGCCGTAGCCGAAGCATCGGAGACAGCACCGGCGGCCATCTGGATGGAAAA
AGTCACTGATGATGAATATCAGGCTTGATGCCGATCAGCCGGAGCGGTTTTCGACCCGGTTGAAGCGATATCCGGATAAT
GGCGCTCACCTGAATAATACCCTTCACACGGGTAATAGGCTTGATATAGGGTGCAGCCAAGGCAGGTGCCGGCGCTTCAG
TTGAGGCGCTCGGCATTGTCCAGCATTTTCACCGGCAATTGGTTATCCAGCAAAAAATAGTAGAGTTGCAAATCGGCTAT
CAGTGACGGCTCGGATAGCTCAAAGTCCTGATAGGTGCGATCCTTGAAACGAAACCTCAGTTGGTGTTCAAAGCGCTTGC
TCTGGCAGTAAAGTACCTGTTCTATCTGGGCTATCTCTATGGTGACCCCAAGCAAGACTAACTTACCTTCAACCAGTTTG
ACCTCCAATGCGCCTTTGCTTCTGGCTGTTAAATAGTCCATCAGCAGCGACAACAGGACGCACACGGCGATATAGGCCAA
CTGATGCTCAAAAGGCTCATTGGCGAGATACACCAGATAGTAGGCGAACATAGCGCCCACCAAAGTACGAACAACAAAGC
TTTGCAACAGCCTGAAGTCCGGCCGTTTGTTTTCCCTGACAAGTTCTTTCATGGATTCCCTTCTAAACGTTTCCAGCCAA
CAGCCGAGCGGCAATGATAGAGATATTTTGCATTAAGAACAAATCATTACCAAAATGCGCAGCACCGAAACTCAGGGAAG
CACAAGAAAACTGCAAGGCATAAAATCATGCCAGGCGATGGCTTTATGGCGCAAATTGGAAGAGGCCAATCAGGAGGTTT
GCCGGGGAGGCTCTCCTTCCCCGGCGCGGGTTTAACGCTAACTGGATGGAATATAGAGCATGTTAATTAGGGCCGCCGCT
ATGGTGGTAGCCGGATCTTTGCCATCCACCGCCGGTGCCAGGTTGGTCCAAACCACCAGAGTCACCTTGTTGACAGGATC
ATGCCCCATAAAGGAGTTATAGCCGGGCAGCTCACCAGTATGACCATAGAGGCTGCCAAACTTGGCGATCCCCAGCCCAT
AATAGGCAGTGTTGGGATTATCGGGATCTATCGGCCTGACACTATCCAGACGCCTTCGCTGCCAATCGGCATCCAGCAGT
TCTCCGGCAACCAAAGCTTCTACCCAGGTTGCCAACTCATTGGCACTGGAGATCCCGGCGCCGGCCGCCCAGCCCCAGGA
AGGATTGGCCTCGGTTTGATCTATGGGTGCCAGAATGCCCTCTCTGGCTTCTCGCTGCATCTTTTCGGGCAGCTTAAAGG
GCGGATCCATAGTCAACACATTGGTGCCATACATATAACCCCGCGCCAAGGGCGCGGGAAGAGTATTAGAATGGATATCG
GGAAACAGAGTCCGCTCAAGACCCAAGGGGGCAAACAACCTCTGCTGCATCACAGCCGCCAGCGGCTTGCCATCGATTTG
CTCGGCGATCAGTCCCAGCAAGACGGTATTGGTATTGGAGTATTCAAATGCGCTGCCGGAGGCAAAACCTGGCTTATGGG
CAAAACTCATTGCCAGCAGCTCAGCCTGAGTCCACACCTTGGTTGGCTGCTCATCAAGTGTCTGATTCAACTCGAGCGTG
GTGCTGTAATTGAACAGGCCGCTACGCATAGTAAGCAAATGCTCTATGGTGATCGACTCACCGTTTGGCACATTGTCGAG
ATACATGGAGACAGTGTCACTCAGTTGCAGTCGCCCTTGCTGCGCCATCTGCAAAATCACGGTACCGACCCAGGTCTTGG
TATTGGAGCCCACCCTGACATGCTGATCAAAGTCGGTCGCTTCACTGCCGCCATAACGGGTTACCCCATAGGCGGTTTTA
AAGTCGCCCCTAGGCGTTCGCAGAATGACCACGGCGCCGGGAACCAGCATCTCCTTGGCCAGTTGTTCCACCGTCTGTTG
CATCTTGGCCGTGTCGACAGGATTGAGCACCACTTCTTGTGAATCCGAATTGCAGGCGCTCAGCAAACTCACAGAGACCA
AGATAGACGCATAGATAGGCAGATAAGCCCAAAACCTCTTGGCGCTGACGACCACCTTATTGCCAAAGGGCCTGGCTCCC
AAGCACTCCCGACTCAACACTCGATTGAACATAAACAGCCTCTCCCTATCTGTTATCGCATACCGGCGAGCTAGACTATC
CCGCCTTCCATTGCACCACACTAACCTAGTGGGCTTTGGCAGTGGGTTCAAGTTGTTGTGAGAGAAATATGGCGAGTATT
GCCGGGAGCAAAAGGTCCCGCTGCCAGGCTGTTTAACAAACTCAGCTACAGCGACTAATCAACTTTGACGTAGAAGCAGT
TGCATTTACAGCTGAACAAGCCGATTTGCGGCTCCTTGGGCTTCTTGCCACTGCGCTTGGCCTTTGAATTGGCCACCTCG
ACAGCATGCTTGATCTCGCTGATTTCCTTGCGGGATAAGCGCCTGGTATGCCCATGTACTGGGCAACGCTCTCTTTCACC
ATCATGGGTGATACGTTCACCTGACATGCTCTATTCTCCTTTTTATTTTTCGCCCGCCTGGCTGCTAGCCTCCACGGTAG
TTCAGCTGCTTATGCTAATTTGCCAACACAGCTCATTTTGCTGTTCAGCCCTAATATTGATATCCATAAACTGCTTGATG
ACCTCAATATTGGTGCTTGTGTGCAGGCTCGGTTTGCTGGTCGTGTAACTGCCCTTTCCAGCCAAGGCCATGGGAATGAG
TAACTGATCCGCCAGTTGCTCTTCCACTGCTGCTTCGGCGCTAACAAACTTATTTACCCGCCCCGCACATCGCTTGGCCA
CGCGCTCTGCCGAGAGGCCCTGCTCACCAACCACTTCAAACAGGTTGGTATGTGTCTTACCCTGGATTGCTAACTGAAAG
CTATTACCTGGCCCTATGGAGTCCACATCCGTGATTATGCCTGACGATGCGCTCCACCCCAGAACCGTTTTTGCTGCAGC
CACTTCTCTTTGCCCAATAGACACAGGTAACTGGCTGACAAGTGCATGAAGCCCGCAGTTTTCCGGTTTTTTTGCAAACT
CACTTCCAGGCTCCATGAGCCTAATTGGGCTAAAGACTTTTGCCGGCTTTATCTCTATCTGCCACTTGCCACCACCTACC
GGATAAAACCCAAGCGAAGACTTCACAATTTGGCAATCGATGCCCATCAGCTTTAACAGCGGCAAATAGGACTGCTCCAG
AAAACACAGCGAGGGCGACATTCCATTGTGTGTGCCACCTTCAAACTCGACCTTGGAGCCTGCCTTCGCCAGCGCTAAAA
CCGGCAAAATGGTTTGGCACACCAACACTGTGCTTCCTGCTGTGCCAATGGCGAAGCGATAATCGCCGGGCAAAACCTCA
CCGGGCGAAAACCGTATCCGGCTGGAGCCCAGTTCCACCCCTTCTGTGCTCGCCTCACATATCGCTTGTGCCGCCAATAC
CGAGGTCAGGTGTTGGCGCAGCAATCCGGGCTTCTTACGCTTGGCTCGAATATTGACTATTTCGATTGGTCGCTGAGTCA
AAATAGACAGGGTCAATGCTGTCCTTAACACCTGACCACCGCCTTCTCCCCGCGCCCCATCTATCACTAAATACGGCATG
ATTTACCCCTTAACGCACACAACTTGCTTCAAGGTATAAACCACTTCAACCAAATCTTTCTGCGCTTCCATGACCTTATC
TATATCCTTGTAGGCATGAGGTATCTCATCAATGACTGCCGCATCTTTACGGCACTCCACCCCTTGAGTGGCTTCAATTT
GATCTTTGACCTTATATACCTTTTTCGCCTGGGTTCTGGACATTACCCGCCCGGCACCGTGACTGCAGCTATTGAAACTC
TCGGGGTTTCCCAAGCCCCTGACAATGAAGGAACGAGCCCCCATGCTGCCTGGAATAATCCCCATTTCGCCCTTTTCAGC
TCGAACGGCACCTTTACGGGTGACATAGCAGTCTTTACCGAAATGCCGCTCCCGGGAGATATAATTGTGATGGCAATTCA
CCGCCAATTCCGCTGTCGAAAACCCTGTCGGGATCAGCTTTCTTAAGGCTGCAATCGCATTGAACATCATGATTTCACGG
TTTTTCGCCGCATAATCCTGCGCCCACTCCACAGCCTCGACATAGTCATCAAAATACTCACTCCCCTCTTCCAGATAAGC
CAAATCCATATCGGGCAGGTTAATCTGATGGCGCTGCATCTCTTTCCTGGCCAGTTCGATAAAATAGGTACCTATCCGGT
TGCCCACACCGCGACTGCCTGAATGCAACATAATCCACACGGCATTATTTTCGTCCAAACAGAGCTCAAGAAAGTGATTG
CCTGTACCCATAGTGCCTAAGTGGTTCAGGTTATTACTCTTCTTTATTGCCGGGTGCTTTTCACAAATTCGCTCGAACCT
GGTTGCCAGTTTTTTCCATTCCTCGGCCACCAGCTCAGGAACATTGTGCCAGGCACCTCTGTCCCTTGCCCCTCTGGCTC
TTCCGGTTCGGCCATGGGGGATAGCGGCCTCAAAGGCACTTCTTATTCCAGCCAAATTATCCGGAAGCTGACTGGCGGAT
AAGGTCGTTTTGACGGCTACCATGCCGCAGCCAATATCGACACCAACGGCAGCGGGAATAACGGCATCCACCGATGGTAT
TACGCTGCCAATGGTTGCCCCCTTGCCCATATGGACATCCGGCATAACCGCTATGTGTGAATGTACCAAAGGCATAGCGG
CAATGTTGTTCAACTGCTCCAGAGCCTTGTCTTCAAAAGGAACTCCCTTGGTCCACGCTTTAATCGTTGCCCGTCCCTTG
CTTTCTATAACGTTGTAATTACTACACATTACTGATTCCTTTACTTCCAATCCATTTCTCAGCGGGCTGCGGCATCCTCT
TCGCCGCAGCCCTTCCCGTCAGGCAATTTTCACTATGCCATTCATAAGCCCTTCCAGGCCGCCGTAAACCGTCAGGTTGC
CTATCTTGTCCGACACTTTCTCGAGTGCTTCAAGCTCCTTCAACCGCATCAAGGTAGGATTGTTTTCCATCACCTTGGCA
GTGTTGTGCAAACTTCTGGTGGCCGATGTTTCTTCGCGGCGCTTGATCACATTGGCTTCCGCCGCTTTTTGTGCTTCCAC
CACCTGATTCAATATCGCCTTCATCTCTCCGGGCAGAATAATGTCCTTCACGCCCACATTGACCAGTGAGATACCTATAG
CAGTAAGCTGATCTGAAACCAGTTCCTTAACTGTTTCATTGACATACAACTTATCCAACAGAATATCGTCCAGTGACTTA
GTGCCAACCGCTTCCCGCAACGCCAGTTGCAATGTCTTGTAGACAAAGTCATCCACCTTATCCACGCTGCGGGCAGCAAG
TTCGGCATCCTGCAACCTAATGCTCGCGCTAAGATTAATCCGCAGGCTCACCCTGTCTTTACTCAAGATTTCCTGGCCTG
AAATCTCCAGCATCTGCGTCCGGCAATCAAAGGGCTTCACTTCAATCGTGTGATTGAACTGCCAAAATGCGTGCTGCCCC
GGCTCCAACCTGCGTATGAATCGACCATTTACATACAACAAGCCGATATGGTCTTTGGTGACAGAGATATCCGCAATCGG
CTTAATCGCCACTGTACGGTTGCTTCTGATCAATCTTGTAGCGGTATTGGCTCCCGCACGATTGATCAAGAAGAGCAGCT
TTTCATCAACTTGCAGATTTTCCTCAATTGAGAGGGTATCCAACCTCAATTCCCCCGCGTCTTTCCACAGGTAAAGGTGC
TCACCCGGTGCAACAATGCCTTGCAGCAGATCGTCCACATAGAGCAATCCCACTTCATTGCTCGACAGTTTCCAATGCGA
GATGTGTTTACGCAGAGCATCGCTGCTTCGGTAAAGTCTGTCGGCATTTTTTTCAGCAAAGTAGAGCGTATTGATATCAA
AGGTAATGAATTCCAGATCATCTTTAATATCCCAAATTTTGTGCTTCCCAGGCATAAGTACATCCGCCAGCATTTGATTT
TTAAACATCAATACCCTTTGGTTTTCAGCGACTGTAACCGTTTTTCTTATTGAGAGTTTTTTAAACATAGTTAATTTCCT
TTTATTCTTTCACTTACCCGGAAGTAAGTGGAGTTAGCAAGAGTTCATTGCTTAACTGAGAAAGGCACCTGATTTCTAAA
TGGCAGGGAGCATCCTGCTGGCTACCATTGGTCCATCTTTAGCGTTTATCAGTCATTGGCAAAAACGACTCGCTAACCTT
GATTCTTGCAATTTGAATTTAGGGCGGGATTTGAACCCACAACAATCGAATTAACACTTCGATGCTCTACCAATTTGAGC
TACCTGTATTTAAGGAAGGATTCGAACCTTCGACTACGACATTACGCCGCTGCTCTACCCTCTGAGCTACTTAAATCCTA
TTAAGATGGGAATCGAACCCATGACCGACGAATCCACTTCGCTGCTCTTCCAACTGAGCTACTTAATAGTGCATTTGATT
AGGCATACGCAGTCACAGTGTTCAGCGCACCGGTGTGACCTTTGAATCACAACCACTTAATCAGACAAGTTATCTATATC
AATCAATGTGCCAACTTAGGCACCAACTAGAAATAAAACAAATAACACCTTGATTATTAAGCACAAATAATTCTTGCAAC
TCATAAACCCTGCTTTACTACCAGGTTGACCGCAAACAGAAAAAGTAATTAAATGGATACGAACATATCAATATGGATAT
CACAAACAATGAAACGCACTGTGGTCGTAAGTTTGGTTGGCACTCAATTGGATTACACAGGGAAAGGAAGTGATAGATGG
GCCAAGTGGCGCCCCAATGTCAGCTTATGCAGCCAAGAAGATTTGATTGTCAGCCAACTGCACATGCTTCATGACAACCA
CAGTAAAAGATTGGCCAGCAGTGTTGCGGCCGATATTGGCAGCATTTCACCGGAAACAGAAGTCGAATTACACAATGTGA
ACTTCAATGATCCCTGGGATTTTGAAGAGGCTTACTCAAAACTCTATGATTGGTGCCACCAACAGGTATTCGATACCGAC
CGGAACGACTATCTATTCCACATCACCACAGGTACCCATGTTCTGCAGATATGTATTTTCCTGCTGACAGAGAGCGGCCA
CTTTCCCGGCCGCTTGATACAAACCTCACCGGATAGAGGCAATAAAAATAAGGCTATAGGAAAAACCCAGATCATTGATT
TGGACCTTTCCAAGTACGACCAACTGGCGACACGCTTCGACAAGGAACACCTCGAAGGAAAAGAGTTTCTTAAGAGTGGT
ATAGAGACGAAAAATGCGGCATTTAACCGACTGATTACGCAAATCGAAAAGGTCGCGATCCGCTCCAGCGATCCTATGTT
GCTCACAGGCCCAACCGGTGCCGGCAAGAGTCAACTTGCTACCCGTATTTTTCAGCTGAAGAAAAAGCGCTCAATGTTGG
AAGGAGAGCTGGTATCGGTAAACTGTGCAACGCTGAGAGGCGAAAATGCCATGGCGGCATTGTTTGGTCACACCAAAGGA
GCCTTTACCGGGGCGCAAAAAGAACGCCGTGGATACCTTCTGACAGCCAATAAAGGCATGTTATTTCTAGATGAAATAGG
TGAGCTCGGGCTGGAAGAACAAGCCATGCTGCTGCACGCAATTGAAAACAAGACTTTTCATCCTGTGGGCAGTGATCAAC
CGGTTTCCAGCGACTTTCAGTTGATAGCCGGAACAAATAGAAATCTGAAGTCACAAGTCCATCAGGGCCTTTTTCGGGAA
GATCTGCTGGCCAGGATCAACTTGTGGACCTATGAACTCCCCGCATTAAAAGATCGCAGAGAAGACATTCCAGCCAATAT
TGACTACGAAGTCAGACTCTACGAACAAAAAACCGGACAGCGAATTCAATTCAATAAAGAGGCTAGGATTGCATTCGAAA
ACTTTGCCACTTCCAACAGGGCTATTTGGTCAGGTAATTTCCGCGATCTAAGTTCAGCCATCACAAGATTGTGTACATTG
GCAGACTCATCAAGGATCTCTGTGGATGATGTGAAAGAAGAAATCGCGCGACTAGAGCAGTTCTGGCAATCTTCTCCACA
CGATACTCAGGTAGAAACGCTGAAGCAGTATCTTGCAGATGAAGAAATTGCCCAGTTGGACCAGTTTGATGCCAATCAGC
TCAACTATGTTTTAAATATCTGCAAGCAACACGGCAGCATGGCATCGGCCGGCAGAGAGTTATTCGATGTCAGTAGAACC
AAGAAAGCCCAAACCAACGATTCGACAAGATTGCAAAAGTATCTCCAAAAATTCGGCTTAACTTGGTCGAAGATACAATC
CAAGGGGAAAGAATTAGCCTGATATCATAGGATGCAAGAGGTTTGAACAAACTCACCGACACGCCAATAGAATAAGTAGA
TAGATAAGCTGCGCCCCGTTGGCTCTCGCAGCCACAACTGCCATTTTTGAATCGCTAAAACATCCCATCGATGACGAGCT
CAAGCTTAACAGGGACTTTAGTCGTCTATTCAAAGGGCCCCTTGTACCTGAGTCAGTCTGCACTTACTTGTAAAACCTGA
ATTGCACGACAACATAAGTGAGGTACTGCCCGTTGCCTGTAGCCAGAGGCCTACCCCTTATCTCAGCCGAATCCAGTGCG
ATTTTCATCCGGCCTGAAACTCAACTTTTCCATCACTTCAATACCTAAGCAGGTCAACTTTAGAAGGTGATGTTTCCTCA
ATGGAAGCATCTGTCTTTTAAGAACCCGGGCAGATGTAGCCATAACGAACAAGATCATGAATTTTTTACAAAAGATTCGT
GACTTATGCAAACGATGGGGAGATCATATTGATGATTTCAATTGGGTTGTCACAGATTTTGCTAAAACTGCCGCGCAGCT
ATTAGGGAAGGTGTGCCAATGGTAAATCGAGAGTAAAAACCCCCATGTAAACACTGGAACAAACTTCCACCTGACCAACA
CAATTAATTGCCAAAAGACAATTGATGACCACTACAGACATTGGAAATAGGAAATGAGTGAATATTATTTAATTACCAGC
AGTGGTCCCTGTGCGATGACTGAGGTGAGTGATCACGATAAGCGGTATATCAATTATAAAGAGTGCGCCCGCCCGCCGAT
TGAACCCATTCGTATCTATGAAACCTACAAACCGGAAGACGAATATCAAACCCCTGAATTTGTGCGCACCAAAGTGATCG
CGCTGTCCAAGCGCGTAGTGATGGAAGCGGGTCTGCAATATCTCTATGGTATCAACTGGGTGCCTGCGCACATAACTAAT
GCCAACGGACGCCGCGATTATCTGTTTATCAACTATCTGCAAGAACTTAAATGCGCCGATGTTGAAAAATCCAAGTACTC
ATACATAGATTCAATGGGTGGGCTGACGGGATTGGAGAAACTGGTTCTGGATGAAGCTCTGCTCGCACAAACCCCGCTCA
ATCAGCGACTCATTTTTATGATGGCAGAATCCGCACGCATTCTGTTCCATCGCTCCATCGTCGAACGTATCATGGCCACC
AACCCAATCAACACCACCTTTAAACCCTGCGAACAGTTTGCCTAACAAGGATGCAGTATGACATTCATTCCTTTTGAAAA
AGCCGCCGTAGAGGCCGTGCTACCTGAAAACCGAGCGAAATTGGTGTTCACACAACCGGATGTTTATATGCATTTTGGTG
AAATCAAAACACTGTATATTTATGACGACATCATCGAAGACCTCGATGACAAATGGCTCGAGCAACTCACCCATTGGTGG
GGGGAATTGGATTTTAACGCGCCTAATACCGAGCATGACCTGGATAAAGTGTGCACTGAGTATACCTTCATTGATTTTGC
ACTGTTACCTGAGCTGGCATCACTGGATGAGCACACGGCAAAAGGCACGCCACTGGCGTGGGATAAAAAAGAACTTGTTA
TCAACACCAATTTCTTGGCTGGACTGCAACAGGCGGGGGCGGTCGATATTTGGTTTGATAAGCTGTACTAGCTCACCCAC
CTCCTAGCCCTGGAACTCTGGGTCTGCCACACGAATCTGGCCCAGTTTCCGTTTTATCAGCGCCCTGACGCTATCATCTC
CCAGCCCCAGATTATTTATGCACCAACTGAGTTTTCCTGTCTCACACATTTAACACGGCTTGACGGGCAAATTTTCTGAT
GGGCTACCACCTGGACTGATAAACAACATGCTCAGTTCTCAGCTCGATATGTTTATCCAAAGCATTAGTGAGGTATGTTT
AGTCTCGAACGACCTCCCATCCCCCTTCTCTCCTGAAAAAGCATACAGCACTAAAAACCTAATGCTGTACGCCGATTTCA
ACAGCCCTGTCCGCTTCACATCCAGGCTTTAATCACACCTATTTAGGATAGCTGGAGCCAAATAATCAAAGAGTATCGCA
AAACATTTCCCTAACACCTTGACCACTCTTGAAGGCACAATCAATGGCTAATTGTCTATCGGCACTGAGGTTACCCATCT
CCTGGTCAATGAGTTCAGCCCCCTGTTCCAGGGTATTGGCTTCTATCACGGTTTGGAAAAGCTGCAAATACCAGTTTTGG
TTCGGCCTTAACGCTACTCCTTGTCTTTCAAAGTACTGGCATGTTCGAATGATCACAGAGCATTGCATCATCACATAGGT
GGACTTCGCTTCTGTATTGCTCCATAACTGTTCTATGCTCATTAACGCAAATAAGCCAGACAAAGTTTGAGCAAGCAAAT
ATTGCCCCACCAATTCAGCTGTATCCTGATTTCGATATTTTAAGTGGGAGTCAACAATGAAAAAGATACTAAAACAACAT
TCCGCCATCGAAGTAACCAACTGCTTATTTTCAGGGTATCCCTTATCCCTCAAGCCGGAAACAACATCATCCAATACAAC
TTCGTATATGTTGGACAACAAAGTATCCAAAGCAGCAGGTAATTGAAGCTGCTCGTCAGCAGCCGATACAGAGTCGGACT
TACGCAATGCGACCACTAGCTCTTCGAGCATATTCGTCAGTATCAAAACTTCGTTTTCAGAGAACTGATCCAAGTACTGG
AAGTCATAGTCATTAATAAAGAGAGTTTTTTTATCACAGCGAATACTACGAATTTCACTTAAGGAAAAACTCTCTACCTT
TCTCAGCGTACCTTTAGCCCAAATAGCATGAGGAGTCACAACCAAAAAATCTTTGGTTGTTTGCATAAAGGTGTTATCCA
CAATCATCAGGATATCGTAAGGTTCGATTTTACCCTCTGATATTTCGATAACTTTTCTGACTTTGTGGACTTTGATAGCT
GGCGCGATTTGGATTTGTTGGGATAGACGATGCCTCTTGGCCACGGCGTTAACTATATCCAAGTATTCCCGCTGATAGCT
ACCTTCAAAAGCGGGCTTGGGACTGGATTCCTGCTCCGGCTTTTCAGGCTTAAGGCTTTCGGGGGCAGCGCTTTCAGCTT
TGTCGCTCGCCGGTGCTGTATTACTGGCCGGAGCTGCATTGGTGATAGATACGCCACCATTTGCATCGGCTGCCGGAATA
ACACTCTCGGTTGTAACGCCTTCAGGGGGAAGATTTTCAGCAGTAACGCTCGTCGAAGCAGTGTTGCCGACAGAAGCTTC
ATCATTTGCAACAGTTGCCGGAGTCACGCAGGCTTGTGCCACATTCGAAACTTCAGCAGTTTCTGTCGCCCCTGTATTGC
CTTGTATCTTTTGGGCCAGTTTTTCCAATAGTTTCAATAAAACCGCGGGCTTCATACCGGAACCCGCCATACCAAAAGCA
CAGCCTTGCCCCAACAACAGATCTGAACCGTCAACAGCATGCTCTTGACTGGTGTTTATCAACTCTTCCCACGACATGTG
GTTTTTTGCAGAAGTTGTTGTCCAGTCATTTTTCCAAAACAATCCTTCAGATGTAAATGCCAGACCATTTTTTGCAGAAC
CAAACACCGTAGAATCGACTATGGCATAAATATCGACCGATGATGACATGCCATAACATGCACTTGCATTTTTAGCTTTC
TTGCTGGGTATGTTGGGCGCAACAAAAAGCCCATCAGAGTGGAAGTTCTGCAAAATCTCCAGCACATCTGTTTCCATTTA
TCCTGTTCCTTGTATAAAACCTTGCTCAATACATAGCTATGTAACGTATTGATATAATTTGAGTAAGAACAAGGATAAGT
GCAGCAAGCACCCCCCTGCAATGCTTTCTTAACAAAAGTATGAACTCAAACGACATCATCAATCCTGCCTCTGTGTCCTA
CAGGTTCTACCGGGTGTCTGCCATGACAACAGCAGCCATATTGAACCGCTTAAACATCCCATTGATAACAGGCTCAAGCT
GACGACCGACTTTAGCCATGTATTCAAAGGGCCGGATGGTACGCTGGAGCCACTTACAGCGCTTTGTAAAGCCAGAGCTG
TGGATCTGCAACGACGGCGAAGGCATTGTCGGAAGCTTTTTAGCTGAATCCCCGAGGATCCCTGGTACTAATATCGGGGA
AAGGTTATCTCCAATCGAACTTTATTCAATTTCAATAATCTCTGAAATTCGACTTTTGCACTCACTTCAATAGTCGAACG
AACACGGCGGCACTCGCCTTTATTTCTGGTTTTATGTATTCTTTTTGTATTCGGTGTCTCTCAGAGCGGGTTGGGAATGT
TAGAATCACGGTCGCTGATCGGATTGTGAGACTAGGTTGGCTTGCCGATTGAGCAGAGCGCTCGAATCGAGCCGAGTTCC
CTTTTATTTTCGAAACTCAGTGATCTACATTTAGGAACAACTATTTAGGCATGAATTAGATAGTGTTATCAAACTCCCAA
ACATATGAGAGCCTGAAGAGGTATATGAGACAGTACGAAGAACAGTATTACATATTAAAGCGTGTTGAGTTTCGGGAGAT
CTTCTTATCTCTTAGAGCAACAGAGAACACTGGAGCCCGCAATCATACTTATGAAAAGCTTGATTATGGAGATGGACCAG
CTTTATTTGAGAACGGCTATAAAGGTGAGATCCCTTTCCATCTTACTAATGCTCAGATGGATAGTATATACCCAGTAGTA
TCAGAGGATGTTGCATCGGCGGTAAAGGGCTACCATACAAAAGGGTTTCAGCTATTCCCAGCTGTGATTATTGATGATGA
TGACCATTGGCATGAGGATTTTTATTTCTTCAACTTTTATCGAGATATAGATTGTGTTGATTTTAAAAAGAGTACTGTAA
GGAACTACTCACCAGCTAAAAAGAACAACACCGTTTTACAATACAAACTTGATGCAAGTGTGCTCGACGCGATCCCTGAA
GAAAATAGGCTAATGATAAAGTTAGCTGGTGTTACAGGTGGGGCATTGCTGTTCCATGAGAAGATTGTTAAAGCTCTAAC
CAAGTTCAATATTGAAGCTTTTCAGTTCTTTAAGCTAAGCGATTACCGTAAAGGGATGGAATTTGAATAGGTTGCATGTG
TAACGGAGGGATACCAAGATACCCTAGCATCTGTTGGAAAAATAGCGGCCCCAAAGTAGGAGTTTATGAATAATTACGAA
GAACAATACTACAAAGTTTTTGAAGTACCATTTCGAGAAACTTACCTTCATTTGAAGGCATCACTGGATACTGGCCGCCG
TCGCTACAGCTTCACTAAATTAGATGCTACTGATGGACCAATATTTTTTACGAATGCAGATAAAGGCGAAATGCCGTTCA
TAGTAAGTGATTTTTTACTCCATAGTTTTTTCCCTGTGGTTTCTAAGAAAATTGCCGACATAATCATGCCTTATAGCATT
AATGGCTTTCAGTTGTTTCCTACTGTGTTAATTGGTGATAATGAGAAGCGGCATGGAGATTTTTTCTTTTTTAATGCTTA
TGACAAACTCGACTGTATAGACTTTGACAACAGTGACATACATGATTATTCATCAGAAGACAGTATACACGAAGTCATTC
GGTATAAATTAAAAAACGAAGTGTTAGATACAATTCCATTAGAAAACCGTTTGATTATACGCCCGAGTAAAGTTGCTGGT
GGCGGTTTATTCATTCATGAAACTCTTGTAACTCAACTTATTAAGTATGTCGACCCGATTGCCTTTAAGTTCTTTAGACT
GAGTGAATACACATTAGGGGATAAATATGTATAGCATTGTATTTTTTACAGGTTGGTGACTGCTTGTTGAAACCATAGCT
ATACAGAAAAGCTTTTGAAGACACCTAAATAAGTGATCCTAATTGTGCTCCACCTTCATGAGACCATGCCCACCACCAGG
GAATGGTGAAGCCTGGTCCATAAAGTACTTAACTCGCTCCATCTGCTTAAGCATACCCATCGACAACTAGCTCAAGCTAA
CTAGGGACTTTAGCCGTTTATTCAAGGGCCGGATGGTATACCGAAGGCACTTACGGACGACTCTACTCACCTGCAACGAC
AACGAAAGCAAAGGTTGCATGGCCAGCAGTTGTTTAGCTGAATCCCCGAGGTTCCAAGTATTTCTCTCCATCGAACTTTG
TTCGATTTCAATAATCTCTTAAATTCGACTTTTGTCTTCACTTTAAGCCGAATGGTCCACAAAAGGTTAAAGAATGATGT
TCTTTCTGAAAACATCATTCTGACAGCAACACAGGCAACTAGAGTCTTTAATCAGCTAACGATGGATGTCTTTGTTTTTT
TTAGTTTTTTGATTTCTTCGTAGTCATAACTAGTGATCTCATACGGATTGCCATAAGGATCGCTAAAATAAATAGACCAT
GACAGAGCATGATCACTTTCTTTGAAATCAACACCATGATTACCAAGCTGCGTTTTCCATTCTTCGTAGTTTGTAGAATC
CACAGAAAACGCCACGGTTGTATTTACCAAAGTGTCTGATTCAAAGAGTGCAATGTGAACACCACCATTTTCAATTGTTA
ATGGTCCACCTTCTAAAAACCAACGTTCAAGCGACTCAACTCGATTGAACCCTAATACTTCTTTGTACCATTGCTCCGCA
CTCAAACGATCTGGCGCATAAATATGGATGTGATCTATTTTCTCTAGCTTTGGCATAATTTTATCTCCATATACTTATAT
CTTAGAAAGGCATAACGACGTGTAATGAGGCCGTACCAGCGTAGGGCCAAGTGACGTATGGTACCTTATTGCGTACGTTG
TACCGAGCGTACTGGTACCCACCCTATTTCGCCCGTTGGCCTCGAGACTCGATACCACGAATTGAGTTCAAACAGCACTG
ACAGTTTTTCACCTATGGCAGTATTGAGCTCAACATTGTCATAATCTTGAAGCATGATACCTACGGAGCTGCCATCAACC
TTTTCTATATATTGAACTGGAGCCCAACCCTGCTCACCTGCATCATTGGTTATAAAAATCCAATTGGGAAATTCGCCATC
TATTTCACCCTGTTCGACTTTATCGCCTTGCTTCAAATAAAACGGATTTGGATATTCTGAGACATGCTGTTCAATAGTAA
CTACTTCCATATTTTCTCCAAAGTACATAACACCTTTGGCTAGGGAATCCCCAGATAATTCCGTAACTAGAGATGTTGCA
GTGTGGTCAATGCATCGTATTTTTTGCAGGATTAGAGGGAAAATTTCAGATACGGCTCAACGCCGCAGTAGCGAGTCCAA
GCAGCAATAATGGCGTCACTGCCGAAGAGAAGACAATGAAGCCGATCATTTTCGCCGCGCAGTTTACTTGAGTAAATGAG
CAGCGAAAATGATTGGATGAAGCCCTAACTAATGTGCTCCACTAAACCATAATTGCGTTGCTGACGAAGCACTCTTTGTG
TAAGCCCAAGCCGGGGGCAAATCGATGGCGCCAGCGCGCAGTTGACTGATGTCAATGAGCACTGGCGCCAAGATTTAACG
CCGCAGTAGCGAGTCCAAGCAGCAATTACTCGTACTCAGACATGGGCACACAGGCACAAAACAAATTCCTATCCCCATAC
ACATCATCAATACGATTCACGGTTGGCCAGAACTTGTTGGCCTTGACTGTGGCATTCGGGAATACCGCTAGTTCGCGATC
GTATGGACGGCTGTCGAAGGCGGGATCCATGATGTCGGCTAGCGTGTGTGGTGCATTGTGCAGCGGGTTATTGTCCGCAG
GCCACTCACCGGCTTCGACCCGGGCGATTTCACCGCGGATGGCCACCATGGCTTCGATAAATCTGTCCAGCTCGGCCTTG
GACTCAGACTCGGTCGGCTCGATCATCAGGGTTCCGGCAACCGGGAAGCTCATGGTCGGAGCGTGGAAGCCGTAGTCGTT
GAGGCGTTTGGCCACATCCATTTCAGTCACACCGGAGGCTTCTTTCAGCGGACGCAGATCGATAATGCACTCGTGAGCCA
CACGGTCGTTACGGCCGCGGTAGAGCACAGGATAGTGCTCTGACAGCTTCTTCATCACATAGTTGGCGTTGAGCATGGCG
TTCTGGGTTGATTCACGCAAGCCCTTGGCGCCCAACAGCTTGATGTACATCCAGCTGATTGGCAGTATGCTGGCGCTGCC
GTAAGGCGCGGCAGAAACGGCGCCGTTGTTGTCGCTTTCGCGGCCCGGCTTAACCAGAGTATGACCGGCAACGAAAGGAG
CCAAATGCGCTTTTACGCCGATAGGACCCATGCCTGGACCACCACCGCCATGAGGGATGGCGAAGGTCTTGTGCAGGTTG
AGGTGGGAAACGTCCGCGCCGATAAAGCCGGGAGTGGTCACACCCACCTGGGCATTCATGTTGGCACCGTCCAGATACAC
CTGGCCACCGTGTTGATGGATCACCTCACAGATCTCCGAGACGGTTTCTTCATACACGCCGTGGGTGGAAGGATAAGTGA
TCATAATGCAGGACAGGTTATCGGCCACTTCGGCCGCCTTGGCGCGCAGATCTTCCATGTCCACGTTGCCGCGCTTGTCA
CAGCCCACAACCACTATCTTCATACCGGCCATCTGCGCCGAAGCCGGGTTGGTACCGTGAGCCGACTGAGGGATCAGACA
AACATTGCGGTGCCCCTCGCCGCGGGATTCATGGTACTTCTTGATGGCCAACAGACCGGCGTATTCGCCGGATGCACCTG
AGTTGGGCTGCAGGCACATGGCGTCATAGCCGGTGATTTCCACCAGATAATCAGACAGCTCATTGAGCAGCTTTTCATAA
CCTTTGGCTTGATCCAGCGGGCAGAAAGGATGCAGGTTGGCAAATTCCGGCCAGCTGATAGGCAGCATCTCGGCGGTGGC
GTTCAGCTTCATGGTGCATGAACCCAGAGAGATCATCGAGTGGTTCAGCGCCAGGTCTTTGTTTTCAAGACGCTTGATGT
AGCGCAGCATCTCGGTTTCGCTGTGGAAGCTGTTGAAGGTTGGATGAGTCAGAATAGCCTCATCACGCAGCAGCGCCGCA
GGGATGGACTCACTGCCCTTGGCAAGGATTTCAGCATCCAGTGCCGCCACATCCAGGCCATGACCGGCGCCCAGAATGAT
ATCGAACAGGGCTGCCAGATCATCAGCGGTAGTGGTTTCATCCAGGCTGACACCCAGAGTGCCTTCGGCATCAATACGCA
GGTTGCTCTCGGCGGCAATGGCGCGGGCCAGCACGGCGTCTTTGTCGGCCACTTTGAAGGTCAGAGTGTCGAACCAGCTA
GCGTTGACCAGCTCAACGCCCTTGGCCTTGAGGCCGGCGGCGAGAATGTCGGTCAGGCGGTGGATACGCTCAGCTATGGT
CTTCAGCCCTTGTGGGCCATGGTATACAGCGTAGAAAGAGGCCATGTTGGCCAGCAGGATCTGCGCGGTACAGATATTGG
AGTTGGCCTTTTCGCGGCGGATATGCTGTTCACGGGTTTGCATCGCCATCCGCAGCGCTGTGTTGCCGCGGCTGTCTTTG
GAAACGCCTATGATACGGCCAGGCATGGAACGCTTGTGCTCGTCACGGGTCACGAAGAAAGCGGCGTGCGGGCCACCATA
CCCCATAGGCACGCCGAAACGCTGCGCGCTGCCAAAGACCACGTCGGCGCCCAGGCTACCGGGAGACTTGAGCAATACCA
GCGACATGATATCGGCGGCAACAGCCACAATCGCTTTCTGCTCACGCAGCTTGGCAAAGAGTTCACGCTGATCGTTAAGC
TCGCCTGTCTTGCCGCTGTACTGGAACAGGGCACCAAAGAGTTCATGATTGAGCGCTTCCTCGGCGGGGCCTACGACGAC
TTCAAAACCAAAGCATTCGGCGCGGGTCTTGACCACATCCAGCGTCTGCGGGAACACGTCATCGGCAACGAAGAAGATAT
TGGCTTTCTTGGCCTTGGATACCCGTTTGGCCAGCGCCATGGCTTCGGCGGCGGCTGTGGCTTCGTCCAGCAGCGAGGCG
GAGGCCAGATCCAGGCCTGAGAGATCCATGGACATCTGCTGGAAGTTCAGTACCGCTTCCAGGCGGCCCTGGGCGATTTC
CGGCTGGTATGGGGTATAAGCCGTGTACCAACCCGGGTTTTCCAGCACATTGCGCAAAATGACGTTAGGCACTTCAGTGC
CGTAGTAGCCCATGCCTATGTAGCTCTTGAATACCTTGTTCTGCTTGGCCAGGCCCTTGATATAGGCCAGACCTTCGGCT
TCGCCACAGGCTTCGCCCACGGCCAGATCCCGGTTCAGACGAATCGACTCCGGTACTATCTGCGCCGTCAGATCTTCCAG
TGACTCGGCGCCTACATAGTTCAGCATCTCTTGCTGCTGCAGGGCGTCGGAGCCGATATGACGACGGATAAAGAGTTCGT
GCTGCTCTAACTGAGTGAGGGTTTGCTTGGTCATGATTAACCTTGTTCCATGTTCGCCGGTATCCAGCCGTAGGGAGGCG
GTGTACCAGTCTCTTTATTTAGTGGTAAAACAAACGAAGCCCCGGAGGGCTTCGTTTTTCAGCGACGCTTATTCTTCGTC
GATGACAGCCTGATATCCTTCGGCATCCAGCAGGTTGTCCAGCTCAGACAGGTCAGAAGGCATGATACGGAAGAACCAGC
CATCACCGAATGCATCGCTGTTGACCAGCTCAGGGCTGTCTTCCAGCGCTTCGTTGATGGCAATCACTTCACCGGACAGA
GGGGCATAGATATCTGAAGCGGCCTTAACAGACTCGGCCACAGCGCAATCCTCAGAGGCGCTGACAGTGTCGCCTACTTC
CGGCAATTCAACGAAAACCATATCACCCAGCAGCTCCTGCGCATGTTCAGTGATACCGACTGTGTAGCTACCGTCTTCTT
CCTTGCGGATCCATTCGTGAGAAGAAGCGTACTTCAGTTCGCTTGGAATATTGCTCATTATTCTTGTTCCTTTCCCGTGT
TTTAGAATGCTTGTTTACCGTTACGCACAAAGCCTGGCGCCACTACTTTAACAGCGACGCGCTTCTTGCGCATTTCGACT
TCGGCCGTATCCCCAATGGAGTTCGGTACCCGGGCCATCGCAATAGAATAGCCCAATGTCGGTGAGAATGTACCGCTGGT
GATCACGCCTTCCTGCTCTTGGCCGTTGGCGTCGGTAAAGAATACCGGCATGCCGTGGCGCAGCACGCCTTTTTGCTCCA
TCACCAGGCCAATAAATTTGTCGGCTCCGGCCTCTTTGATGGCGGTCAGGGCTTCGCGACCGATAAAGTCACGATCGCTC
GGTTCCCAGGCAATGGTCCAGCCCATGTTGGCGGCCAATGGATTAACGGTTTCATCCATGTCCTGACCATAGAGGTTCAT
CCCGGCTTCCAGGCGCAGCGTATCGCGGGCACCCAGACCACATGGCTTAACACCGGCCTCGAGCAGCGCTTGCCACAGGG
CTTCGGCTTCTTCGGCAGGCACTATGATTTCATAACCGGCTTCACCTGTGTAACCTGTGGTGGCCACAAACAGGCTGCCT
GCCTGCACACCGAAGAAAGGCTTCATGCCTTCAACGGCCGCGTTTTGCTCGGCAGTGAACACAGTAGCGGTTTTGGCCTT
GGCATTGGGGCCCTGCACGGCAATCATCGCCAGCTCAGGGCGCTCGGTCACTGTGACATCATAGGGCTTGGACTGCTCGG
CAATCCAGGCGAGATCTTTTTCGCGGGTGGCAGAGTTGACGACAACCCGGTAATGGGTGTCATCGAGATAATAAGTGATC
AGATCGTCAATCACCCCGGCTTCATGGTTCAGCATGCCGCTGTACAGCGCCTTGCCGGAGACCTTGAGTTTGGCGATATC
GTTGGCCAGCAGTTTACGCAGGAAGGCTTTGGCGTCGCTGCCGGTGACATCAACAACCGTCATATGGGAGACGTCGAACA
TACCGGCGTCCTGACGCACTGCGTGATGTTCTTCTATCTGCGAACCATAGTTGAGTGGCATATCCCAACCATGAAAATCA
ACCATCTTGGCATTGGCTTCCAAGTGCTTGTTAAAGAGTACAGTTTTATTAGCCATTGTTATCCCTTCTAGTCGGGGCTT
TACAGTGTCACCCAGGGGCAACACTGAGTTAAAATGCAGCGAAATTATACCCTGCGTCACAAATTTGTATACAAGTGATT
TTTCTAATCCGAACCATTATGGATTAATTTTTCTCATGGTTTGCCTGTAATTTTTTTACAGTAAATCACAGCGTGTGTAT
AAAAAACGCCCAAAAGCGACTGTTTTTGGGCGTTTTCCTTCACATACGGCTAACCGGGGATGAAGATTATTCAGGACGGC
ACAAACGCGGCAGCTTGAATTTGTGTCCCATGGCCTGTTGCATGAACACAGTTTTCAGCCCAGCGACATTGTCCACCAGG
TTGAGACCGAGATCGCGAATCGCCTTTTTCAGAGGATTACTGCCGGCAAACAGCCGCTTGAACCCCTCCATGGCAGCTAT
CATCTCCATCGCCTCGGCTTTGCGCCAGCGTTCAAGGGCGCGCAGCTCGCCATAAGCGCCGATATCCTTGCCTTCGCCGT
GCAATGCCGCCACGGTTTCCACTATGGCGCCAGCATCGAGGAATCCCAGGTTGACCCCCTGCCCCGCCAACGGATGTATG
GTGTGTGCCGCATCGCCTGCCAGCAACAAACGATGGCGGGCGAAATGGCGCGCATAACGCATCCGCAGCGGAAAGCTCTG
GCGCTCACTCTCCAACTGACACAGGCCCAGGCGGCCATCGAAGGCGGCGGTCAGCGCCCGGGAGAAGGCCTCATCATCCA
AAGCCTGCAAGGCTTCGGCCTTTTGCGGCGGCACCGACCAGACGATGGAGCAGAGGTCGCTCTCATAAAGCGGCAGAAAC
GCCAGTGGGCCGTCGGCACTGAACACCTGGCGGGCGCAGTCACCATGGGGCAACTGAGTGCGAATGCTGGCGACTATGGC
GTGATGACCGTAATCCCAGAAGGTCAGCGGGATCTGGCACTGCTGGCGAACCCAGGAGTTGGCGCCATCGGCAGCCACCA
CCAGGGCGGCACTGAGGTTATCGCCGTTATCCAGCGTCAGCCAGGCTTCACGCTCACCAAAGGCGATACGCTCAAGCCGG
GTGTGTTCCAGCAGCGTCAGTTGTTCCAGCTCTGCGGCCCGCTGGGCCAGGGCGTAGTGAATGGCATCGTTTTCGATTAT
GGTGCCAAGGGAAGTCTCACACTGGCTCTGGGCATCAAACTGAATGCGCCCCATGCCGTCTTTTTCCCAGACATCCATCT
TACTGTATGGCCCGAGGCGGGACTTATCCAGATAGGCCCAGGCCCCCAAGTGTTCGAGCAGCGCCTGGCTGGCCTTGTTG
ATGGCACTGACCCGCAGGCGCGGCGCGCCCTCGACCGGCGCAGCACCGGCGGCATCTATCACCACCACCTTGAGCCCGGC
CTGCTCCAAACCGCAGGCCGTTGCCAGTCCCACCATACCGCCGCCCACCACGGCCACATCATAGCTTTGGAAATTCATCG
TCACTGACTCCTGGAAAAGAAACAAGCAGCCGATTGCCCGTGCCACCCCATGGCTCTGTGGGCCACCGGGGTCTTGAGAG
GTGGACACCAGGAGAGGATCCTGAGTCCCAAATTACGTCCGGCCACCAGCGGCCAGTAGTTGTTGGAAAAACCGCGCACC
AGAAACTCGATATTGTTGATGGTCTGGCGTCTGTCCTGCTCACGGGCGGCATGATAGGCATGCAGCACCTGGGCTGCGCC
TGGGTCGCCACCTGCGGCCAATACCGGCTCCAGCGTTTCCAGTACAGTGACCAGATCCCTGAGCCCCAGATTAAAGCCCT
GCCCCGCTATCGGGTGCAGAGTCTGGGCGGCATTGCCTAAATAAAGCGTGCGGTGATAGATGGGTCTTGGCATGTAAGAG
AGACTCAGTGGGTAACGGTGACGCTCCCCCACGGCCACAAAACGCCCGGCCCGATAACCGAAGGCCTGTTGCAGCTGCTG
CAAAAACTCGGCCTGCGGCAGAGCCTGCACCCGCTCGGCCTCTTCATGGGGCAAGGCCCACACCAGAGAGAGCCGGGCCT
GGCCGTCGCTGTCGCCCATAGGCAGCAGAGCCAACGGGCCGTGCTCGGTGAAGCGCTCCCAGGCCATGCCATTATGGGGC
TTGTCGGTAGCAACATTGGCGATAACCGCGCTCTGACCAAACTCAAACTGCTGCAACGCCTGTTGCTGCTGGGCACGCAC
CGAGGAGTTAACCCCATCTGCCGCCAGCAATAAACGGCAGGAAAGCCGCTGACCATTACTGAGCGTTAAACTATGGCCCG
CAGCCGAGGTTTGCAGCTTCTCGAGACGCGCCGGGCAATAAAGCTGGATATCACTGTTGCCGATAGCGCCAAACAGCCGC
TGGCCGACCCGCTCGAGTTCTACCACCTGGCCGAGGGAGTCCAGCGCAAACTGCCCGGCATTGAGCTCTGTCATGCCGAA
ATGGCCGCGATCCGAGACATGAATATCGGTTATTGCCGTGCCCAGGTCTTCAAGCAAAGACCAGATGCCGAGGCGCTTGA
GCTCAAACACTGAGCCATTGGCTATGGCGATGGAGCGAGCATCGAAACCAGGATGTTGCTTGGCGGGATCGAAGGCCTCG
ATAACGGCTATTTTCAGCGGACGGGAGAGTTTCCTGGCCAGGTCGGCCAGCCCCAATGCCAGGGTGGCACCGGCCATGGC
GCCGCCGACAATGGCGATATCCAGCTCAGTGCATTCCTGACTCACAGCTTGGGCGTCAACTTGCGGGTTCATCTTTCCTC
TACTCAGGCACGCTCAATGGGTGCCGTCACAGAAATGACAGGGCGAACGGGCGCCCTGTCAATGCAGCGTATTATTGTCT
TGTGTTTCGGCGTCGAGATCCGGCAACTCGGGGCCGAACTCTGAATAGCAGAGAATGGCGGCCATGCGAACAAACTCCAG
CAGCTCGAGATATGCACTTTCGGATTCATCATCGTCGGCAACATCGAACTCTACCTGGGCGATTTCCGCCAGATCTTTGA
TCACTTCACGAACATCTTCCGATGCCTGATTCAAACCCGGTTGAATGATGGCGATGCCGGTGAGGAAGCTCTGGGTCCAG
AGCGAGAGCGCCTCGACCCGCACTGTCAGAGGTTCTTCCTCTTCCGGCAGCAGCAGGGTGAAGCCAAAGTCAGGATCCTG
CAGTCGATTGACGGTATCGCCAAAAAGTTCGGTTATCAGTTGTGTCAGTTCGTCGGGCAGGCGCTGGCCGTCGTTCATCA
GCTCGAGCAGTGGCTGATACCAGGCCTGCTCCTGCTGTGGCACGCCGCCACAAATCAGGCCCACCAAGGCGCCATGCACT
TCAACCGGATGCTGACCTATGTCGGCGTTGTCGAGCGCACTGCGCAGGCTTTCGATACGTAATGAGGGTGGGGTTGCCAT
AAAGCTGTCCAAGTATTGAATTTACCCCGTCATGCTAGCAGAGTTAGGGAAGGCGACCAAGACTGGAATCTTACCCAAGC
TGCGAGCCATGTCGTGCATTTGGCAATGTATCCAGGCTTCGCCGGTTATCTACTGCCGGGATTTGTAACAAGCTGGTCAG
GGAAACAGCAGCCAACGCAACAAAGCGGCGCTTGTCTTGCACTTTAACGCTGAGCTAGATATATTCCGCCACAGAGCCAA
AGAAAAGGATCCCGTGCGGAAGATGAGTAACAGTGCCATAGATATCACCCTGTTGGGGCGCACCTACTCCATCGCCTGTC
CCCCGGGTCAGGAACAGGCTCTGCAAGCGGTGGCGCAGAAATTGGAGCTGCAACTGGGCAAGATAAAGTCCCGCACCAAC
GCCATCAGCCGCGAGGAAATGGCTTTGATGGCCGCACTCAACATAGGCTATGAGCTCTATGAAGAGCAGCGGAAGAATCA
AGATTATATGAGCCAAATGGATGACAGAATCCGTTTGCTGCAATCCACTCTTGAGCACGCATTGGTTGAGCGAAGCGCAA
GAGAGGATTAAACTGAAATAGCACGAACCCTCACAGGTTCGACCCAGAATTTGCTCCCTGGGGTGTGCGACAGCTGGTAA
TGTCCCTGTGCCGATATTTTTAATCTCAGGGTGAATGTTTTACTAACATTGTGCATGCTCGGCGCGAACCGAGAAGCCTT
AGGATGTAATCATTTACCCGCCTTGAACCTACGGTTCAAGGGCTACACCGGCATCGACATTCTGGGGAGCATCCTCATTT
ATGACTCACACAGACTCAAGCAGCCAAACCCGTGATGCGCGTTGCAAGACGCTCAGGCAAGCCATTCGCCATGCCCGCAG
GGCCATTCCCGAAGCCGAGCAGCATGTTGCCGCCCTCAAGGGTTGTGAGCAGTTTCTAACCTTGCTCGATGAACTGAGCG
CCCAAGGCAGAGAAATCAAGACAGTCGCCCTCTACTTTAGCTGTGACGGCGAGCTGGACACGGCTCCCCTTATCGAAGCG
CTATGGCAACGGGGAGTAACCACCTGTCTGCCGATCATTCATCCCTTTGCCCCGGGGCGTTTACTGTTTCTGCGCTATCA
ACTCTCCAGTCAACTGCACGCCAACCGCTTTGGTATCCCCGAGCCCAGGCTGGATATTCGCAGTCTGGTGCCTTTGGCTG
AGCTGGATCTCATCCTCACGCCATTGGTGGCCTTCGACGCCCAGGGCAACCGCATGGGCATGGGCGGCGGCTTCTACGAC
AGAACACTGGCCGCGGCGCAGCAAATCGCCCGAACTGTGCCATTACTGGCAGTCGGCTTTGCCCATACCCTGCAGTTGGT
AGACTCCCTGCCCCTCGCCCCCTGGGATATCCCGCTGCCCTTTATCGTTACCCCGGGCAAGCTGCATAGCTTCAACACTC
TGACGGCTGAATCTTGCCCCGAAAAAGTGGTATAACGTCAGCCAGAGAAGTCGCGGAGTAAGCAAGTATGGCACGCCAGT
ATCGCAGCCTTGATAGACCAGACAGCGCCCAGCGGGCCAAGGTTAAGCAGCAGATGCAGCGGGAAACCTATCAAAATATG
CGCCGGCAACAGTCACAGCCCAAGGCGCTGCTCGGCGCCTTGCTGGGCGCCATTCTTGCTGTGTGGCTGTTTCTATTTAT
GGCCAGCAGCAACAGCACTCTGGTTTGGCTGTATATGCTGCCGGCGGTGGCTGTGGGCCTGGGTGCCAGATGGCTGGGGA
AGTGTTTCGAGTGGCAGCTTTTGCTACCGGTTCCGCTGATTACGCTACTGCTTTATAGCCTGGCACTCTGGTTGTTACTG
CGCTTTCATGCCTCGGATCTCCTGATAGTGCCGCTTTGCTGCGGCATCAGTCTTTACTGCGCCCGCCGTTCACTGAGCCC
CATGGAGCAAAGCGCCCTGTGGCAGGCGAAGCTGGATCAACACTGAGACCTGGCTCCAGGCTTTTATTGCTATTGCTGAA
ATATCTTGGTGAATTGGCGAATCCTCTTATGGCGTTAGCCTGAATCTCAGGGCAGGTTAGCACTAGACATTAGGCCGGCT
GGCACTCTGCCCTGGCGGCTTCTATGCTGAAAGCCATATAGGCAGCTCATTATCATGCCGCCGAGTCGGCCTTGTCGTTT
TTGGAATTCCACTCAAAGGAGAGAACAAGCGATGAAAAAGTCCATCCTGATCCCGGGTTGTTTGTCACTGGTGTTTGCCG
CATCACAACTGGCCGCCGAAGAAGTCAGCATCTCATTACTGTCAGCAGATGGCCCTAGCCCCATAGGCAGCATCAGTCTC
AGCGATTCCGCCTACGGCCTGGTGTTAACCCCCAACCTCAAGCAACTCACGCCCGGCGTTCACGGCTTCCATGTGCATCA
AAATGGCAGTTGTGACACCAGCAGTAAAGACGGTAAGACGGTATTGGGCGGCGCGGCCGGAGGTCACTTCGACCCTGATG
GCAGCGGCAAGCACGGTTACCCCTGGACAAATGACAATCACAAGGGTGATCTGCCGGCGCTCTATGTCGATGCTGATGGC
ATGGCTTCCACACCTGTGCTGGCACCAAGGTTGAAACTGGCCGACGTCAAAGGTAAGGCACTGATGATCCACATGGGAGG
CGATAACCATTCAGATCACCCGGCGCCACTGGGCGGCGGTGGCTCCCGTATGGCCTGTGGCGTGATTAACTGAGCCGCAC
CAAACACAAAAAACGCGGCTCTTGAGCCGCGTTTTTTAATTCAATTCAAGCCAATGTCTTTTTAGCTTTGATCTTTTGTT
GGCTTGGCACGTTTAGTGGCTTTCACTCTTGCCTCTCAAACGCTCCACCATACTCATCAAGGCCACCGCGATGGCACCGG
CCACAATGCCAAACAGGGCGTTGAGCAAGGTAGGTGTAAGCGCTGCCAACACAGGGCCGGCCACAGCCAAAGAGCCTACC
CAGTTGGCGGCATGGGTTATCTGCTCACTGACCCAATGCAGGCCATGGGTGAGAATGCCGCCACCTACCATAAACATGGC
GGCGGTGCCCACTATGGTAAGCAGCTTCATCAGTTTGGGGGCTGCGCTGACCAGCATAAGCCCAATACGCCTGAGGTTGT
GGGCCCAAAAACCCTCGCCTCTGCGCCTTGAGAGATACAGCCCGGCGTCATCCAGCTTAACGATACCAGCCACCAAGCCG
TAGACCCCGATAGTCATTACCACTGCAATGATAGACAGAGTGGCCAACTGGGTCATAAAGGCTTTTTCCGCCACAATCCC
CAAGGTGATGGCGATGATCTCTGCCGATAACACGAAGTCGGTACGTATCGCGCCTTTGACTTTCTGCGCTTCCCAGGCGC
GAATATCCTCGACCTCTTTCATGGCGGCCTCGGCGGCGGCTTCATCGTCTGTTTCGGCAGAAGCCTTGCTGTGACTGGCC
TTGTGCCAGAGTTTTTCAAAGCCTTCAAAGCAGAGAAACAAGCCACCGAACATCAACAGAGGTGTAACTGCCCAGGGAAT
AAAGGCGCTGATCAGCAGAGCTGCCGGCACCAAAATAAGTTTGTTGCGAAAAGAGCCCTTGGCAACGGCCCATACCACGG
GCAGCTCCCGCTCGGCGCTGATCCCTGTTACCTGCTGCGCATTCAGCGCCAGATCGTCCCCCAATACCCCGGCGGTTTTC
TTGGCGGCAACCTTACTCATTACCGCCACATCATCCAGGATGGTGGCAATATCATCCAATAGAGTCAGTAGACTCGCTCC
AGCCATTTAAATCTCCTTAAACCAGGTCAATTTTGCGCTCTAAATAGGTTCGGTATGCGACATATTCAAGCGGCAACTGT
GCACTTTTTCAGCGCAGTACTGCCACATCAGCCTGGCCGTTCCCCCCTGGCCGTATAGTAGCGCAGGGGCGCAGGCGGGC
GCAGTAAAAAGTTCTTAACTTATGTTGCACTTCAAGAACTATTCTTCCGGACAAGATTGAGCGGCACTTTTCACTACAAC
TCGGAGTATACTAGGGCAAGTTCAAGTAAATTTGTCAGAATCAACAGGATGGCATTATGACCCAAGATGAAATGAAGAAA
GCGGCCGGTTGGGCAGCGCTGGAATATGTCGAGAAAGACAGCATAGTTGGCGTGGGCACCGGCTCTACCGTCAACCACTT
TATCGATGCTCTGGCTACGATAAAGGCCGATATTGAAGGCGCGGTTTCCAGCTCTGAAGCCTCCACCGCCAAACTCAAAC
AGTTGGGGATCCCTGTGTTTGATCTCAATTCGGTAGACAAGCTGTCTGTGTATGTCGATGGCGCCGATGAAATCAACGGC
CACATGGACATGATCAAAGGTGGCGGCGCCGCACTGACCCGGGAAAAGATAGTTGCGGCCGTGGCCGACAAGTTTATCTG
TATCGTTGATAATACCAAGCAAGTCGATGTGCTGGGCAACTTCCCGCTACCGGTGGAAGTGATCCCCATGGCCCGCTCCT
ACGTGGCCCGTGAGCTGGTGAAACTGGGTGGCGATCCTGTCTATCGTGAAGGTGTGGTAACAGATAACGGCAACGTCATT
CTGGATGTCTACAACCTGAAGATACTGAACCCCAAAGAGCTGGAAGTGCAGATTAATGCCATAGTGGGCGTAGTGACCAA
TGGTCTGTTCGCCAACCGTGGTGCCGATGTGCTCCTGGTGGGCACCCCTGAAGGGGTTAAAACCATCAAGTAGGCCTTAA
TCTTAAATGCCAAAAGCCGCCAGCAGGCGGCTTTTTTGTGGAAAATTGAGCGGATTGCAGAGCAAGAGCATCGCAAGAAC
AGTCGGCTCAAGAGTAAAAAATGGCCAACCAGACGCTAGTTTGATCCTCGGCGGTCCAACTGACTCTGTGGCGTACATGA
GCGGGGATATTGAGCCAGTCCCCCGGGTTCAGGCTCACTTCTGAACCATCTTCATATTGCAGCCGGGCGGCACCTTGCAG
CAGCAATACCCATTCATGCTGCGCTTGATCATACCATTGCCCTTCGGGTGTCACCTGACCGTGGGACAGAATGCGCTCAA
TTTTAAGATCCGGCGTAGCCAAAAGCGCGTCAAACTGCTCGGCATCAAGCTGCTTGGGTAAGTTGGCAAACAGATTGTTC
ATCTTGCTCTCCTGCGATATATGACCCGTTACTCGGCCTATCCCTATCTTAAATAGACTCCCGGCTTGCACTTGGTTTTA
TTGCTTGTTTTACAAGGGCTCCAGCTGCTCGACCAGCAATTGCAGGTTACTGTTGCCGCGAAACTCGTTCACATCCAGCT
TATACAGCAGGCGCACATGATTGATGCTGGCATCAGGCCAGGTCTTGAGATCCACATTAAAGGCGATGGCATCGGCCATG
ATCCGGCCGCACTCAGTCTCCAGCACCAGTTTAAGGTGTTTCTCTGCCACCAGTCTCTGCTGCAGAATTCTGAAATGGCC
ATCAAATAGCGGCTCGGGGAAAGCCTGGCCCCAGGGACCGGCATCTCTGAGCAGCTGCGCCGTATCCAGGCTAAAGCATT
CAAGCGGCAATTCACCGTCGGAGAACAGCTCGCCATTGAGATCTTCCAGGGTCAGCAGCTCACGGACACAGGTGTCAAAG
GCCTCGGCAAACTGCTCGAAGGCATCCTTACGCAAAGAGAGCCCGGCGGCCATGGCATGACCACCGAACTTGAGGATCAT
CCCCGGATGACGGGCATTGATAAGCTCCAGTAAATCGCGCATATGCAGCCCCTTGATGGAGCGGGCCGAGCCCTTGATTT
CAGTGTCGCTGGCTTCGGCAAAGGCGATTACCGGGCGGTGGAACCTGTCTTTGATCCGGGAAGCCAGAATACCTATCACC
CCCTGATGCCAGTCCGGCTGATACAGGGCTATGCCCCAGGGCTGTTCACTCTCTTTGAGCTGCAGCGCCTCCAGGCTCTT
CATCGCTTCTTGCTGCATGCCGGTTTCCAGCTCACGGCGCTCGGCGTTGAGGCCATCAAGCTCGGCCGCCATCCTTCTTG
CCTTGAGCATGTCATCACACAAGAGAGTTTCAACCCCGAGCGCCATTTCATCCAGCCTTCCGGCGGCGTTGAGTCTGGGG
CCAACCGCAAAGCCGAAATCGGCGGCCACCAAACGCGCCGGATTGCGGCGGGCCACCTCCAGCAAGGCGGTGATCCCCGG
GCGACAGGCGCCGTTTCGCACCCGCTTGATACCGGCATCCACCAAAATACGGTTGTTGGCATCGAGCGACACCACATCGG
CCACTGTGCCCAGGGCCACCAAGTCCAGTAATACCCCCAGATTGGGCTCGGCCAGCGAGTGTTTGGCGAACCAGTGACGT
TTTCTCAGCTCAGCCCGCAGCGCCAACATCAGATAGAAAGCCACCCCGACCCCGGCAATCGACTTGGAAGCAAAGCTGCA
ACCGGGTTGATTGGGGTTAATGATGGCATCTGCCTCTGGTAATTCATTGCCCGGCAAATGGTGATCTGTAATAACAACCG
TCATCCCCAGCGCCTTGGCGGCCCTGACGCCTTCGATGGATGAGATACCGTTATCGACAGTGATCAGTAGCTCGGCGCCC
TTGCTGTGCGCCACCGCCACTATTTCAGGGCTGAGGCCATAGCCATAATCGAAGCGATTGGGGATCAGATAATCACAGTT
TTCCATTCCCATCATTCTGAGCGCCAACAGACACACACTGGTGGAGGTGGCGCCATCGGCATCGAAATCACCCATGATCA
GAATGCGGCGATTGGCGGCGATGGCATCGGCCACCAGCTCGGCACCTTGCTGCAAGCCCAACATGGTATCCGGCCTTAGC
AGACGCTTGAGCACCAGTTCGCACTCGGGAGCCTGAACGCCGCGACTGGCGTAAATCTGTTTTAAGAGCGGGTGCAGATT
AGCGGGTAAATGGCTGTCGTCCACCCTGGGACGACGGACGATTTTGTGGATCACTATGGGCTATTCTTGAAAATGGCTTT
GCCGGGCAAGATAACAAAAAGGCGAGTGGGTTGCTCGCCTTTTTGAGTGAGATTTTTCGATTGAGCGCTGCCGCTATTGA
GATTAAAGGCTACGACTCTCAAGGTTGTTCAACAGATCTTTCGGTGGCTGATAACCCGGGATCAGGCTGCCATCTTCGAG
GATCAACGCAGGAGTACCATTGATACCAAAACTCATCCCCAGTTGATACTGCCCCGGGATATTGGCATCACACTTGGCCA
TCTTGATACTCTTGCCGGCCTTGGCGTCATCCATGGCCTTGTGAGGGTCTTTGGCACACCAAACCGCTTCCATCTCTTCA
GCGTTGGGTGAAGGCACGCCCTGACGGGGATAGGCCAGATAGCGCACTGTTATCCCAAGGTCGTTGTATTCCTGCATTTG
[truncated: 4,511,500 more chars]
