# Supplementary material for: Genome Analysis of Multidrug-Resistant Shewanella algae Isolated From Human Soft Tissue Sample
Source: Front Pharmacol. 2018 Apr 26;9:419. doi: 10.3389/fphar.2018.00419 (PMC5932639; doi:10.3389/fphar.2018.00419)
Supplement: Supplementary file 7 [file Data_Sheet_2.ZIP]

Archive with 1 entries (1 files):
- Shewanella_algae_YHL.gb
